# Supplementary material for: meso-α,α-5,15-Bis(o-nicotinamido­phen­yl)-10,20-diphen­ylporphyrin n-hexane monosolvate
Source: IUCrdata. 2023 Dec 22;8(Pt 12):x231085. doi: 10.1107/S2414314623010854 (PMC10833123; doi:10.1107/S2414314623010854)
Supplement: Supplementary file 1 [file x-08-x231085-sup1.cif]

##############################################################################
#                                                                            #
# This CIF contains the data for a data article accepted for                 #
# publication in IUCrData. It conforms to the requirements of                #
# Notes for Authors for IUCrData, and has been                               #
# peer reviewed under the auspices of IUCrData.                              #
#                                                                            #
# Full details of the Crystallographic Information File format               #
# are given in the paper "The Crystallographic Information File (CIF):       #
# a New Standard Archive File for Crystallography" by S. R. Hall, F. H.      #
# Allen and I. D. Brown [Acta Cryst. (1991), A47, 655-685].                  #
#                                                                            #
# The current version of the core CIF dictionary is obtainable from          #
# ftp://ftp.iucr.org/pub/cif_core.dic.                                       #
#                                                                            #
# Software is freely available for graphical display of the structure(s)     #
# in this CIF. For information consult the CIF software page                 #
# http://www.iucr.org/resources/cif/software.                                #
#                                                                            #
# This file may be used for bona fide research purposes within the           #
# scientific community so long as proper attribution is given to the data    # 
# article from which it was obtained.                                        #
#                                                                            #
##############################################################################
data_I
_audit_creation_method
;
Olex2 1.5
(compiled 2023.08.24 svn.re1ec1418 for OlexSys, GUI svn.r6817)
;
_journal_date_recd_electronic     2023-08-30
_journal_date_accepted     2023-12-19
_journal_name_full     'IUCrData'
_journal_year     2024
_journal_volume     9
_journal_issue     12
_journal_page_first     0
_journal_page_last     0
_journal_paper_category     HO
_journal_paper_doi     10.1107/S2414314623010854
_journal_coeditor_code     BH4080
_publ_contact_author_name     'Jianfeng Li'
_publ_contact_author_address
;
College of Materials Science and Optoelectronic Technology,
CAS Center for Excellence in Topological Quantum Computation &
Center of Materials Science and Optoelectronics Engineering,
University of Chinese Academy of Sciences,
Yanqi Lake, Huairou District, Beijing 101408,
China.
;
_publ_contact_author_email     'jfli@ucas.ac.cn'
_publ_contact_author_fax     ?
_publ_contact_author_phone     '+86-10-69671728'
_publ_section_title
;\
<i>meso</i>-\a,\a-5,15-Bis(<i>o</i>-nicotinamidophenyl)-10,20-diphenylporphyrin
<i>n</i>-hexane monosolvate
;
loop_
    _publ_author_name
    _publ_author_footnote
    _publ_author_address
    'Sun, Xiaotao' .
;
College of Materials Science and Optoelectronic Technology,
CAS Center for Excellence in Topological Quantum Computation & \
Center of Materials Science and Optoelectronics Engineering,
University of Chinese Academy of Sciences,
Yanqi Lake, Huairou District, Beijing 101408,
People's Republic of China
;
    'Li, Jianfeng' .
;
College of Materials Science and Optoelectronic Technology,
CAS Center for Excellence in Topological Quantum Computation & \
Center of Materials Science and Optoelectronics Engineering,
University of Chinese Academy of Sciences,
Yanqi Lake, Huairou District, Beijing 101408,
People's Republic of China
;
_publ_section_synopsis
;
In the title porphyrin solvate, the macrocycle shows a characteristic
saddle-shaped distortion.
;
_chemical_name_systematic
;\
<i>meso</i>-\a,\a-5,15-Bis(2-nicotinamidophenyl)-10,20-diphenylporphyrin
<i>n</i>-hexane monosolvate
;
_chemical_name_common
;\
<i>meso</i>-\a,\a-5,15-Bis(<i>o</i>-nicotinamidophenyl)-10,20-diphenylporphyrin
<i>n</i>-hexane monosolvate
;
_chemical_formula_moiety     'C56 H38 N8 O2, C6 H14'
_chemical_formula_sum     'C62 H52 N8 O2'
_chemical_formula_iupac     'C56 H38 N8 O2, C6 H14'
_chemical_formula_weight     941.11
_chemical_melting_point     ?
_space_group_crystal_system     triclinic
_space_group_name_H-M_alt     'P -1'
_space_group_name_Hall     '-P 1'
loop_
    _space_group_symop_operation_xyz
    'x, y, z'
    '-x, -y, -z'
_cell_length_a     13.4628(2)
_cell_length_b     17.2828(3)
_cell_length_c     21.7586(4)
_cell_angle_alpha     84.624(2)
_cell_angle_beta     84.857(3)
_cell_angle_gamma     85.114(4)
_cell_volume     5005.05(15)
_cell_formula_units_Z     4
_cell_measurement_reflns_used     1983
_cell_measurement_theta_min     3
_cell_measurement_theta_max     23
_cell_measurement_temperature     100.00
_exptl_crystal_description     block
_exptl_crystal_colour     black
_exptl_crystal_size_max     0.677
_exptl_crystal_size_mid     0.356
_exptl_crystal_size_min     0.116
_exptl_crystal_density_diffrn     1.249
_exptl_crystal_density_meas     ?
_exptl_crystal_density_method     ?
_exptl_crystal_F_000     1984
_exptl_absorpt_coefficient_mu     0.077
_exptl_absorpt_correction_type     multi-scan
_exptl_absorpt_process_details
;
(SADABS; Krause <i>et al.</i>,  2015)
;
_exptl_absorpt_correction_T_min     0.9724
_exptl_absorpt_correction_T_max     0.9851
_diffrn_ambient_temperature     100.00
_diffrn_source     'fine-focus sealed X-ray tube'
_diffrn_source_power     0.05
_diffrn_source_voltage     50.0
_diffrn_source_current     1.0
_diffrn_radiation_type     MoK\a
_diffrn_radiation_wavelength     0.71073
_diffrn_measurement_device_type     'Bruker APEXII CCD detector'
_diffrn_measurement_method     'phi and omega scans'
_diffrn_detector_area_resol_mean     ?
_diffrn_reflns_number     93444
_diffrn_reflns_av_R_equivalents     0.0536
_diffrn_reflns_av_unetI/netI     0.0470
_diffrn_reflns_theta_min     1.887
_diffrn_reflns_theta_max     26.760
_diffrn_reflns_theta_full     25.242
_diffrn_measured_fraction_theta_max     0.992
_diffrn_measured_fraction_theta_full     0.999
_diffrn_reflns_limit_h_min     -17
_diffrn_reflns_limit_h_max     16
_diffrn_reflns_limit_k_min     -21
_diffrn_reflns_limit_k_max     21
_diffrn_reflns_limit_l_min     -27
_diffrn_reflns_limit_l_max     27
_refine_special_details     ?
_reflns_number_total     21131
_reflns_number_gt     14764
_reflns_threshold_expression     'I > 2\s(I)'
_refine_ls_structure_factor_coef     Fsqd
_refine_ls_matrix_type     full
_refine_ls_R_factor_all     0.1108
_refine_ls_R_factor_gt     0.0721
_refine_ls_wR_factor_gt     0.1795
_refine_ls_wR_factor_ref     0.2231
_refine_ls_goodness_of_fit_ref     1.070
_refine_ls_restrained_S_all     1.083
_refine_ls_number_reflns     21131
_refine_ls_number_parameters     1359
_refine_ls_number_restraints     139
_refine_ls_hydrogen_treatment     constr
_refine_ls_weighting_scheme     calc
_refine_ls_weighting_details
              'w=1/[\s^2^(Fo^2^)+(0.0964P)^2^+6.4713P] where P=(Fo^2^+2Fc^2^)/3'
_atom_sites_solution_hydrogens     geom
_atom_sites_solution_primary     dual
_atom_sites_solution_secondary     ?
_refine_ls_shift/su_max     0.005
_refine_ls_shift/su_mean     0.000
_refine_diff_density_max     0.681
_refine_diff_density_min     -0.443
_refine_ls_extinction_method
;
<i>SHELXL2018/3</i>  (Sheldrick 2015b)
;
_refine_ls_extinction_coef     0.0090(7)
_refine_ls_extinction_expression
                                  'Fc^*^=kFc[1+0.001xFc^2^\l^3^/sin(2\q)]^-1/4^'
loop_
    _atom_type_symbol
    _atom_type_description
    _atom_type_scat_dispersion_real
    _atom_type_scat_dispersion_imag
    _atom_type_scat_source
    'C' 'C' 0.0033 0.0016
                         'International Tables Vol C Tables 4.2.6.8 and 6.1.1.4'
    'H' 'H' 0.0000 0.0000
                         'International Tables Vol C Tables 4.2.6.8 and 6.1.1.4'
    'N' 'N' 0.0061 0.0033
                         'International Tables Vol C Tables 4.2.6.8 and 6.1.1.4'
    'O' 'O' 0.0106 0.0060
                         'International Tables Vol C Tables 4.2.6.8 and 6.1.1.4'
_computing_data_collection
;
APEX2 (Bruker, 2013)
;
_computing_cell_refinement
;
SAINT (Bruker, 2013)
;
_computing_data_reduction
;
SAINT (Bruker, 2013)
;
_computing_structure_solution
;
<i>SHELXT2018/2</i> (Sheldrick, 2015a)
;
_computing_structure_refinement
;
<i>SHELXL2018/3</i>  (Sheldrick, 2015b)
;
_computing_molecular_graphics
;
Olex2 (Dolomanov <i>et al.</i>,  2009)
;
_computing_publication_material
;
Olex2 (Dolomanov <i>et al.</i>,  2009)
;
loop_
    _atom_site_type_symbol
    _atom_site_label
    _atom_site_fract_x
    _atom_site_fract_y
    _atom_site_fract_z
    _atom_site_U_iso_or_equiv
    _atom_site_adp_type
    _atom_site_calc_flag
    _atom_site_occupancy
    _atom_site_disorder_assembly
    _atom_site_disorder_group
    O O1 0.20692(19) -0.26886(14) 0.74653(12) 0.0560(7) Uani d 1 . .
    O O2 0.28928(17) 0.48913(12) 0.78378(11) 0.0441(5) Uani d 1 . .
    N N1 0.28521(16) -0.02538(13) 0.90787(10) 0.0292(5) Uani d 1 . .
    N N2 0.38928(16) 0.11200(12) 0.90651(10) 0.0275(5) Uani d 1 . .
    H H2 0.326732 0.099921 0.909537 0.033 Uiso calc 1 . .
    N N3 0.19286(16) 0.20406(13) 0.90194(10) 0.0283(5) Uani d 1 . .
    N N4 0.08843(16) 0.06595(12) 0.90299(10) 0.0267(4) Uani d 1 . .
    H H4 0.148173 0.076833 0.911402 0.032 Uiso calc 1 . .
    N N9 0.16245(17) -0.16196(14) 0.79927(11) 0.0337(5) Uani d 1 . .
    H H9 0.171415 -0.112056 0.798836 0.040 Uiso calc 1 . .
    N N10 0.41409(19) -0.06175(15) 0.69702(13) 0.0412(6) Uani d 1 . .
    N N11 0.36518(16) 0.36762(13) 0.80368(11) 0.0304(5) Uani d 1 . .
    H H11 0.376070 0.320692 0.790700 0.036 Uiso calc 1 . .
    N N12 0.19251(18) 0.42752(15) 0.62009(12) 0.0388(6) Uani d 1 . .
    C C1 0.07139(19) -0.15063(15) 0.89955(12) 0.0282(5) Uani d 1 . .
    C C1A 0.2236(2) -0.08503(16) 0.91206(12) 0.0298(6) Uani d 1 . .
    C C1B 0.2799(2) -0.15989(16) 0.92083(13) 0.0336(6) Uani d 1 . .
    H H1B 0.253911 -0.209706 0.925963 0.040 Uiso calc 1 . .
    C C1M 0.12049(19) -0.07745(15) 0.90475(12) 0.0273(5) Uani d 1 . .
    C C2 0.00369(19) -0.17914(16) 0.94637(13) 0.0309(6) Uani d 1 . .
    H H2A -0.013499 -0.150688 0.981611 0.037 Uiso calc 1 . .
    C C2A 0.37977(19) -0.06083(16) 0.91112(12) 0.0297(6) Uani d 1 . .
    C C2B 0.3773(2) -0.14466(16) 0.92024(14) 0.0339(6) Uani d 1 . .
    H H2B 0.432876 -0.181793 0.924899 0.041 Uiso calc 1 . .
    C C2M 0.46878(19) -0.02175(16) 0.90519(12) 0.0291(5) Uani d 1 . .
    C C3 -0.0393(2) -0.24861(17) 0.94251(14) 0.0349(6) Uani d 1 . .
    H H3 -0.084073 -0.268276 0.975399 0.042 Uiso calc 1 . .
    C C3A 0.47157(19) 0.05909(16) 0.90265(12) 0.0292(5) Uani d 1 . .
    C C3B 0.5583(2) 0.10319(16) 0.89737(13) 0.0322(6) Uani d 1 . .
    H H3B 0.625985 0.082361 0.893811 0.039 Uiso calc 1 . .
    C C3M 0.35797(19) 0.25477(15) 0.90753(12) 0.0279(5) Uani d 1 . .
    C C4 -0.0167(2) -0.28865(17) 0.89081(14) 0.0356(6) Uani d 1 . .
    H H4A -0.046369 -0.336038 0.888101 0.043 Uiso calc 1 . .
    C C4A 0.41866(19) 0.18596(16) 0.90497(12) 0.0282(5) Uani d 1 . .
    C C4B 0.5264(2) 0.18020(17) 0.89837(13) 0.0322(6) Uani d 1 . .
    H H4B 0.567832 0.222453 0.895276 0.039 Uiso calc 1 . .
    C C4M 0.01238(19) 0.20094(15) 0.89042(12) 0.0271(5) Uani d 1 . .
    C C5 0.0489(2) -0.26087(17) 0.84240(14) 0.0354(6) Uani d 1 . .
    H H5 0.062846 -0.288448 0.806449 0.042 Uiso calc 1 . .
    C C5A 0.25276(19) 0.26280(15) 0.90722(12) 0.0273(5) Uani d 1 . .
    C C5B 0.1943(2) 0.33718(16) 0.90920(13) 0.0319(6) Uani d 1 . .
    H H5B 0.218209 0.385978 0.914847 0.038 Uiso calc 1 . .
    C C6 0.0941(2) -0.19238(16) 0.84696(13) 0.0307(6) Uani d 1 . .
    C C6A 0.09854(19) 0.23946(15) 0.89743(12) 0.0276(5) Uani d 1 . .
    C C6B 0.0981(2) 0.32313(16) 0.90133(13) 0.0323(6) Uani d 1 . .
    H H6B 0.042191 0.360420 0.898895 0.039 Uiso calc 1 . .
    C C7 0.2156(2) -0.20076(17) 0.75427(14) 0.0379(7) Uani d 1 . .
    C C7A 0.00995(19) 0.12013(15) 0.89219(12) 0.0284(5) Uani d 1 . .
    C C7B -0.0731(2) 0.07808(16) 0.88126(13) 0.0308(6) Uani d 1 . .
    H H7B -0.137964 0.100301 0.872869 0.037 Uiso calc 1 . .
    C C8 0.2908(2) -0.15584(17) 0.71382(14) 0.0373(6) Uani d 1 . .
    C C8A 0.06013(19) -0.00779(15) 0.89875(12) 0.0276(5) Uani d 1 . .
    C C8B -0.04260(19) 0.00044(16) 0.88500(13) 0.0309(6) Uani d 1 . .
    H H8B -0.082434 -0.040782 0.879465 0.037 Uiso calc 1 . .
    C C9 0.3117(3) -0.1759(2) 0.65345(16) 0.0524(9) Uani d 1 . .
    H H9A 0.278128 -0.215814 0.638734 0.063 Uiso calc 1 . .
    C C10 0.3823(3) -0.1371(2) 0.61505(18) 0.0580(10) Uani d 1 . .
    H H10 0.396882 -0.148762 0.573238 0.070 Uiso calc 1 . .
    C C11 0.4312(2) -0.0808(2) 0.63888(16) 0.0463(8) Uani d 1 . .
    H H11A 0.479690 -0.054245 0.612345 0.056 Uiso calc 1 . .
    C C12 0.3433(2) -0.09821(17) 0.73352(14) 0.0357(6) Uani d 1 . .
    H H12 0.328536 -0.083909 0.774642 0.043 Uiso calc 1 . .
    C C13 0.56577(19) -0.06946(15) 0.89936(13) 0.0294(6) Uani d 1 . .
    C C14 0.6381(2) -0.06634(18) 0.94136(14) 0.0358(6) Uani d 1 . .
    H H14 0.624396 -0.035205 0.975311 0.043 Uiso calc 1 . .
    C C15 0.7304(2) -0.10908(19) 0.93320(15) 0.0408(7) Uani d 1 . .
    H H15 0.778831 -0.108209 0.962281 0.049 Uiso calc 1 . .
    C C16 0.7514(2) -0.15253(18) 0.88300(16) 0.0412(7) Uani d 1 . .
    H H16 0.815108 -0.180046 0.876881 0.049 Uiso calc 1 . .
    C C17 0.6806(2) -0.15641(17) 0.84157(15) 0.0384(7) Uani d 1 . .
    H H17 0.695454 -0.186913 0.807312 0.046 Uiso calc 1 . .
    C C18 0.5875(2) -0.11573(16) 0.84992(14) 0.0329(6) Uani d 1 . .
    H H18 0.538429 -0.119440 0.821809 0.039 Uiso calc 1 . .
    C C19 0.41029(19) 0.32758(15) 0.90788(13) 0.0289(5) Uani d 1 . .
    C C20 0.4598(2) 0.34107(17) 0.95927(13) 0.0337(6) Uani d 1 . .
    H H20 0.461281 0.302972 0.993682 0.040 Uiso calc 1 . .
    C C21 0.5067(2) 0.40921(18) 0.96076(15) 0.0378(7) Uani d 1 . .
    H H21 0.539976 0.417745 0.995930 0.045 Uiso calc 1 . .
    C C22 0.5045(2) 0.46470(17) 0.91056(14) 0.0360(6) Uani d 1 . .
    H H22 0.536259 0.511548 0.911568 0.043 Uiso calc 1 . .
    C C23 0.4567(2) 0.45270(16) 0.85900(14) 0.0337(6) Uani d 1 . .
    H H23 0.455051 0.491398 0.825013 0.040 Uiso calc 1 . .
    C C24 0.41075(19) 0.38334(16) 0.85698(13) 0.0300(6) Uani d 1 . .
    C C25 0.3052(2) 0.42167(16) 0.77147(13) 0.0328(6) Uani d 1 . .
    C C26 0.2594(2) 0.39223(17) 0.71847(13) 0.0337(6) Uani d 1 . .
    C C27 0.2354(2) 0.31646(18) 0.71677(15) 0.0422(7) Uani d 1 . .
    H H27 0.248323 0.278479 0.750148 0.051 Uiso calc 1 . .
    C C28 0.1921(2) 0.29670(19) 0.66547(16) 0.0445(7) Uani d 1 . .
    H H28 0.175339 0.244850 0.663058 0.053 Uiso calc 1 . .
    C C29 0.1738(2) 0.35356(19) 0.61790(15) 0.0402(7) Uani d 1 . .
    H H29 0.146691 0.339182 0.582148 0.048 Uiso calc 1 . .
    C C30 0.2353(2) 0.44600(17) 0.66957(13) 0.0350(6) Uani d 1 . .
    H H30 0.249823 0.498557 0.671216 0.042 Uiso calc 1 . .
    C C31 -0.08318(19) 0.24882(15) 0.88204(12) 0.0284(5) Uani d 1 . .
    C C32 -0.16413(19) 0.24174(16) 0.92646(13) 0.0311(6) Uani d 1 . .
    H H32 -0.158074 0.205753 0.961953 0.037 Uiso calc 1 . .
    C C33 -0.2535(2) 0.28688(17) 0.91924(13) 0.0332(6) Uani d 1 . .
    H H33 -0.307670 0.282390 0.950172 0.040 Uiso calc 1 . .
    C C34 -0.2638(2) 0.33832(16) 0.86715(14) 0.0332(6) Uani d 1 . .
    H H34 -0.325399 0.368292 0.861887 0.040 Uiso calc 1 . .
    C C35 -0.1837(2) 0.34616(17) 0.82240(14) 0.0351(6) Uani d 1 . .
    H H35 -0.190418 0.382009 0.786883 0.042 Uiso calc 1 . .
    C C36 -0.0946(2) 0.30176(16) 0.82970(13) 0.0329(6) Uani d 1 . .
    H H36 -0.040390 0.307126 0.798914 0.039 Uiso calc 1 . .
    O O3 0.41181(15) 0.20173(12) 0.76351(9) 0.0367(5) Uani d 1 . .
    O O4 0.02592(19) 0.68289(13) 0.59252(11) 0.0498(6) Uani d 1 . .
    N N5 0.45989(16) 0.25411(14) 0.56725(10) 0.0311(5) Uani d 1 . .
    N N6 0.33536(17) 0.36793(13) 0.49578(11) 0.0309(5) Uani d 1 . .
    H H6 0.385456 0.370552 0.518657 0.037 Uiso calc 1 . .
    N N7 0.40371(17) 0.49063(14) 0.56374(11) 0.0325(5) Uani d 1 . .
    N N8 0.51871(16) 0.37442(13) 0.63945(11) 0.0306(5) Uani d 1 . .
    H H8 0.487787 0.374346 0.605495 0.037 Uiso calc 1 . .
    N N13 0.48415(17) 0.09330(14) 0.72012(11) 0.0331(5) Uani d 1 . .
    H H13 0.471537 0.049545 0.705740 0.040 Uiso calc 1 . .
    N N14 0.2125(2) 0.07452(17) 0.64414(12) 0.0452(6) Uani d 1 . .
    N N15 0.10001(18) 0.57038(14) 0.55515(11) 0.0347(5) Uani d 1 . .
    H H15A 0.119644 0.521536 0.566048 0.042 Uiso calc 1 . .
    N N16 -0.0269(2) 0.45926(15) 0.72479(12) 0.0421(6) Uani d 1 . .
    C C5M 0.5698(2) 0.23340(16) 0.65311(13) 0.0309(6) Uani d 1 . .
    C C6M 0.3568(2) 0.22667(16) 0.48453(12) 0.0313(6) Uani d 1 . .
    C C7M 0.2771(2) 0.50764(16) 0.48777(13) 0.0313(6) Uani d 1 . .
    C C8M 0.4987(2) 0.51638(16) 0.65029(13) 0.0322(6) Uani d 1 . .
    C C9A 0.5274(2) 0.20977(16) 0.60165(13) 0.0304(6) Uani d 1 . .
    C C9B 0.5461(2) 0.13330(16) 0.57942(13) 0.0327(6) Uani d 1 . .
    H H9B 0.591438 0.092353 0.594644 0.039 Uiso calc 1 . .
    C C10A 0.4311(2) 0.20651(16) 0.52588(13) 0.0315(6) Uani d 1 . .
    C C10B 0.4864(2) 0.13111(16) 0.53259(13) 0.0325(6) Uani d 1 . .
    H H10B 0.481842 0.088333 0.508833 0.039 Uiso calc 1 . .
    C C11A 0.3090(2) 0.30137(16) 0.47430(13) 0.0325(6) Uani d 1 . .
    C C11B 0.2232(2) 0.32158(17) 0.43988(14) 0.0359(6) Uani d 1 . .
    H H11B 0.188712 0.286984 0.419521 0.043 Uiso calc 1 . .
    C C12A 0.2724(2) 0.42972(17) 0.47642(13) 0.0327(6) Uani d 1 . .
    C C12B 0.2001(2) 0.40005(17) 0.44183(14) 0.0356(6) Uani d 1 . .
    H H12B 0.145881 0.429646 0.423556 0.043 Uiso calc 1 . .
    C C13A 0.3426(2) 0.53557(16) 0.52548(13) 0.0319(6) Uani d 1 . .
    C C13B 0.3488(2) 0.61832(18) 0.53281(15) 0.0386(7) Uani d 1 . .
    H H13B 0.316120 0.661356 0.510273 0.046 Uiso calc 1 . .
    C C14A 0.4432(2) 0.53971(16) 0.59915(13) 0.0331(6) Uani d 1 . .
    C C14B 0.4128(2) 0.62123(18) 0.57976(15) 0.0406(7) Uani d 1 . .
    H H14B 0.432351 0.666455 0.595686 0.049 Uiso calc 1 . .
    C C15A 0.53066(19) 0.43930(16) 0.66930(13) 0.0314(6) Uani d 1 . .
    C C15B 0.5832(2) 0.41338(17) 0.72288(13) 0.0326(6) Uani d 1 . .
    H H15B 0.601718 0.445570 0.752364 0.039 Uiso calc 1 . .
    C C16A 0.56262(19) 0.30978(16) 0.67095(13) 0.0306(6) Uani d 1 . .
    C C16B 0.6018(2) 0.33495(17) 0.72412(13) 0.0324(6) Uani d 1 . .
    H H16B 0.635019 0.302438 0.754839 0.039 Uiso calc 1 . .
    C C37 0.6287(2) 0.17261(16) 0.69120(13) 0.0323(6) Uani d 1 . .
    C C38 0.7302(2) 0.17898(18) 0.69539(15) 0.0408(7) Uani d 1 . .
    H H38 0.760235 0.223082 0.674727 0.049 Uiso calc 1 . .
    C C39 0.7891(2) 0.12305(19) 0.72874(16) 0.0439(7) Uani d 1 . .
    H H39 0.858132 0.129040 0.730889 0.053 Uiso calc 1 . .
    C C40 0.7458(2) 0.05834(18) 0.75887(14) 0.0416(7) Uani d 1 . .
    H H40 0.785338 0.019417 0.781504 0.050 Uiso calc 1 . .
    C C41 0.6454(2) 0.05065(17) 0.75589(13) 0.0375(6) Uani d 1 . .
    H H41 0.616114 0.006234 0.776608 0.045 Uiso calc 1 . .
    C C42 0.5861(2) 0.10705(16) 0.72296(12) 0.0310(6) Uani d 1 . .
    C C43 0.4050(2) 0.14195(16) 0.73771(13) 0.0327(6) Uani d 1 . .
    C C44 0.3069(2) 0.11713(17) 0.72196(13) 0.0337(6) Uani d 1 . .
    C C45 0.2245(2) 0.11539(18) 0.76461(14) 0.0391(7) Uani d 1 . .
    H H45 0.227959 0.130021 0.805327 0.047 Uiso calc 1 . .
    C C46 0.1365(2) 0.0917(2) 0.74634(15) 0.0452(8) Uani d 1 . .
    H H46 0.078537 0.089437 0.774586 0.054 Uiso calc 1 . .
    C C47 0.1342(2) 0.0714(2) 0.68670(15) 0.0456(8) Uani d 1 . .
    H H47 0.073802 0.054312 0.675151 0.055 Uiso calc 1 . .
    C C48 0.2965(2) 0.09689(19) 0.66259(14) 0.0395(7) Uani d 1 . .
    H H48 0.353094 0.099169 0.633247 0.047 Uiso calc 1 . .
    C C49 0.3256(2) 0.16322(17) 0.44961(13) 0.0337(6) Uani d 1 . .
    C C50 0.2865(2) 0.09738(18) 0.48121(15) 0.0408(7) Uani d 1 . .
    H H50 0.276891 0.093523 0.525149 0.049 Uiso calc 1 . .
    C C51 0.2613(3) 0.0372(2) 0.44886(16) 0.0476(8) Uani d 1 . .
    H H51 0.234930 -0.007648 0.470846 0.057 Uiso calc 1 . .
    C C52 0.2743(3) 0.0422(2) 0.38476(16) 0.0453(7) Uani d 1 . .
    H H52 0.257627 0.000763 0.362804 0.054 Uiso calc 1 . .
    C C53 0.3116(3) 0.1076(2) 0.35316(15) 0.0451(8) Uani d 1 . .
    H H53 0.319754 0.111563 0.309182 0.054 Uiso calc 1 . .
    C C54 0.3376(2) 0.16820(18) 0.38514(14) 0.0397(7) Uani d 1 . .
    H H54 0.363506 0.213033 0.362874 0.048 Uiso calc 1 . .
    C C55 0.2033(2) 0.56619(16) 0.45784(13) 0.0313(6) Uani d 1 . .
    C C56 0.2177(2) 0.58926(16) 0.39491(13) 0.0329(6) Uani d 1 . .
    H H56 0.273651 0.566664 0.371239 0.039 Uiso calc 1 . .
    C C57 0.1526(2) 0.64436(17) 0.36595(13) 0.0352(6) Uani d 1 . .
    H H57 0.163659 0.659547 0.322936 0.042 Uiso calc 1 . .
    C C58 0.0711(2) 0.67700(17) 0.40072(14) 0.0368(6) Uani d 1 . .
    H H58 0.026601 0.715549 0.381533 0.044 Uiso calc 1 . .
    C C59 0.0540(2) 0.65387(17) 0.46333(14) 0.0359(6) Uani d 1 . .
    H H59 -0.002486 0.676342 0.486592 0.043 Uiso calc 1 . .
    C C60 0.1191(2) 0.59786(16) 0.49229(13) 0.0317(6) Uani d 1 . .
    C C61 0.0534(2) 0.61377(17) 0.60037(14) 0.0360(6) Uani d 1 . .
    C C62 0.0372(2) 0.56957(17) 0.66253(14) 0.0350(6) Uani d 1 . .
    C C63 0.0687(2) 0.59759(18) 0.71437(14) 0.0413(7) Uani d 1 . .
    H H63 0.099459 0.645439 0.711058 0.050 Uiso calc 1 . .
    C C64 0.0548(3) 0.55498(19) 0.77122(15) 0.0439(7) Uani d 1 . .
    H H64 0.078046 0.571785 0.807345 0.053 Uiso calc 1 . .
    C C65 0.0065(3) 0.48781(19) 0.77388(15) 0.0440(7) Uani d 1 . .
    H H65 -0.004028 0.459464 0.813160 0.053 Uiso calc 1 . .
    C C66 -0.0093(2) 0.49965(17) 0.66982(14) 0.0364(6) Uani d 1 . .
    H H66 -0.029462 0.479759 0.634022 0.044 Uiso calc 1 . .
    C C67 0.5204(2) 0.57794(16) 0.69036(14) 0.0346(6) Uani d 1 . .
    C C68 0.6176(2) 0.59663(19) 0.69528(16) 0.0432(7) Uani d 1 . .
    H H68 0.671692 0.571871 0.671458 0.052 Uiso calc 1 . .
    C C69 0.6361(3) 0.6515(2) 0.73497(18) 0.0517(8) Uani d 1 . .
    H H69 0.702800 0.663425 0.738479 0.062 Uiso calc 1 . .
    C C70 0.5583(3) 0.6885(2) 0.76919(17) 0.0512(8) Uani d 1 . .
    H H70 0.571353 0.725853 0.796198 0.061 Uiso calc 1 . .
    C C71 0.4607(3) 0.67115(19) 0.76417(16) 0.0454(7) Uani d 1 . .
    H H71 0.406889 0.696914 0.787491 0.054 Uiso calc 1 . .
    C C72 0.4419(2) 0.61601(18) 0.72493(15) 0.0406(7) Uani d 1 . .
    H H72 0.375045 0.604157 0.721648 0.049 Uiso calc 1 . .
    C C1S 0.2702(3) 0.3745(2) 1.09131(18) 0.0536(9) Uani d 1 . .
    H H1SA 0.327862 0.389810 1.063473 0.080 Uiso calc 1 . .
    H H1SB 0.229600 0.342706 1.069987 0.080 Uiso calc 1 . .
    H H1SC 0.293620 0.344234 1.128325 0.080 Uiso calc 1 . .
    C C2S 0.2081(3) 0.4462(2) 1.10992(18) 0.0532(9) Uani d 1 . .
    H H2SA 0.251318 0.479834 1.128310 0.064 Uiso calc 1 . .
    H H2SB 0.155587 0.430359 1.142351 0.064 Uiso calc 1 . .
    C C3S 0.1579(3) 0.4940(2) 1.05635(18) 0.0522(8) Uani d 1 . .
    H H3SA 0.114315 0.460567 1.038025 0.063 Uiso calc 1 . .
    H H3SB 0.114852 0.537800 1.073084 0.063 Uiso calc 1 . .
    C C4S 0.2326(2) 0.5267(2) 1.00537(16) 0.0457(8) Uani d 1 . .
    H H4SA 0.280346 0.555697 1.024501 0.055 Uiso calc 1 . .
    H H4SB 0.271101 0.482665 0.986013 0.055 Uiso calc 1 . .
    C C5S 0.1850(3) 0.5804(2) 0.95516(19) 0.0592(10) Uani d 1 . .
    H H5SA 0.139100 0.550964 0.934851 0.071 Uiso calc 1 . .
    H H5SB 0.144617 0.623587 0.974533 0.071 Uiso calc 1 . .
    C C6S 0.2599(3) 0.6141(2) 0.90661(19) 0.0586(9) Uani d 1 . .
    H H6SA 0.224714 0.648492 0.875855 0.088 Uiso calc 1 . .
    H H6SB 0.298727 0.571760 0.886162 0.088 Uiso calc 1 . .
    H H6SC 0.305117 0.643989 0.926221 0.088 Uiso calc 1 . .
    C C73 0.9500(5) -0.1062(4) 0.7118(4) 0.0697(19) Uani d 0.661(6) A 1
    H H73A 0.907803 -0.149970 0.720667 0.105 Uiso calc 0.661(6) A 1
    H H73B 0.908715 -0.058926 0.699036 0.105 Uiso calc 0.661(6) A 1
    H H73C 0.982295 -0.097995 0.749008 0.105 Uiso calc 0.661(6) A 1
    C C73A 0.9390(12) -0.1610(11) 0.7002(9) 0.108(4) Uani d 0.339(6) A 2
    H H73D 0.970845 -0.151645 0.737837 0.129 Uiso calc 0.339(6) A 2
    H H73E 0.885282 -0.118601 0.695686 0.129 Uiso calc 0.339(6) A 2
    C C74 1.0221(10) -0.1224(8) 0.6648(6) 0.110(3) Uani d 0.661(6) A 1
    H H74A 1.054415 -0.175066 0.675192 0.131 Uiso calc 0.661(6) A 1
    H H74B 1.073933 -0.084928 0.664015 0.131 Uiso calc 0.661(6) A 1
    C C74A 0.8803(8) -0.2345(9) 0.7214(5) 0.085(4) Uani d 0.339(6) A 2
    H H74C 0.837263 -0.243603 0.689193 0.127 Uiso calc 0.339(6) A 2
    H H74D 0.839090 -0.225874 0.759947 0.127 Uiso calc 0.339(6) A 2
    H H74E 0.927827 -0.280038 0.728278 0.127 Uiso calc 0.339(6) A 2
    C C75 0.9867(7) -0.1198(6) 0.5980(6) 0.094(2) Uani d 0.661(6) A 1
    H H75A 0.941776 -0.162116 0.597431 0.112 Uiso calc 0.661(6) A 1
    H H75B 0.946482 -0.069809 0.589807 0.112 Uiso calc 0.661(6) A 1
    C C75A 1.026(2) -0.1366(17) 0.6422(10) 0.107(3) Uani d 0.339(6) A 2
    H H75C 1.049550 -0.087125 0.652651 0.129 Uiso calc 0.339(6) A 2
    H H75D 1.082615 -0.176323 0.646990 0.129 Uiso calc 0.339(6) A 2
    C C76 1.0697(9) -0.1278(6) 0.5438(6) 0.111(3) Uani d 0.661(6) A 1
    H H76A 1.109469 -0.178372 0.549926 0.133 Uiso calc 0.661(6) A 1
    H H76B 1.115355 -0.085605 0.542919 0.133 Uiso calc 0.661(6) A 1
    C C76A 1.014(2) -0.1251(15) 0.5719(10) 0.113(3) Uani d 0.339(6) A 2
    H H76C 0.989314 -0.069490 0.566026 0.136 Uiso calc 0.339(6) A 2
    H H76D 0.955074 -0.154316 0.568063 0.136 Uiso calc 0.339(6) A 2
    C C77 1.0153(8) -0.1221(5) 0.4749(6) 0.114(3) Uani d 0.661(6) A 1
    H H77A 0.970949 -0.164794 0.474071 0.137 Uiso calc 0.661(6) A 1
    H H77B 0.976451 -0.071428 0.467163 0.137 Uiso calc 0.661(6) A 1
    C C77A 1.0801(17) -0.1377(12) 0.5074(13) 0.109(3) Uani d 0.339(6) A 2
    H H77C 1.033530 -0.162942 0.484213 0.131 Uiso calc 0.339(6) A 2
    H H77D 1.080913 -0.083806 0.487604 0.131 Uiso calc 0.339(6) A 2
    C C78 1.0968(10) -0.1297(7) 0.4326(7) 0.157(4) Uani d 0.661(6) A 1
    H H78A 1.126118 -0.079460 0.423811 0.235 Uiso calc 0.661(6) A 1
    H H78B 1.075874 -0.146431 0.394272 0.235 Uiso calc 0.661(6) A 1
    H H78C 1.146625 -0.168661 0.449606 0.235 Uiso calc 0.661(6) A 1
    C C78A 1.1851(15) -0.1756(11) 0.4823(12) 0.133(6) Uani d 0.339(6) A 2
    H H78D 1.176972 -0.203559 0.446128 0.199 Uiso calc 0.339(6) A 2
    H H78E 1.212709 -0.212176 0.514797 0.199 Uiso calc 0.339(6) A 2
    H H78F 1.230899 -0.134598 0.470416 0.199 Uiso calc 0.339(6) A 2
loop_
    _atom_site_aniso_label
    _atom_site_aniso_U_11
    _atom_site_aniso_U_22
    _atom_site_aniso_U_33
    _atom_site_aniso_U_12
    _atom_site_aniso_U_13
    _atom_site_aniso_U_23
    O1 0.0569(14) 0.0430(13) 0.0682(16) -0.0171(11) 0.0221(12) -0.0203(12)
    O2 0.0474(12) 0.0318(11) 0.0545(14) 0.0014(9) -0.0130(10) -0.0065(10)
    N1 0.0249(11) 0.0331(12) 0.0295(11) -0.0029(9) -0.0023(9) -0.0014(9)
    N2 0.0231(10) 0.0282(11) 0.0310(11) -0.0023(8) -0.0018(9) -0.0018(9)
    N3 0.0246(10) 0.0314(12) 0.0289(11) -0.0038(9) -0.0025(9) -0.0016(9)
    N4 0.0236(10) 0.0277(11) 0.0293(11) -0.0023(8) -0.0040(8) -0.0036(9)
    N9 0.0359(12) 0.0288(12) 0.0361(13) -0.0084(9) 0.0070(10) -0.0047(10)
    N10 0.0389(13) 0.0386(14) 0.0462(15) -0.0087(11) 0.0064(11) -0.0080(11)
    N11 0.0299(11) 0.0284(11) 0.0332(12) -0.0027(9) -0.0016(9) -0.0048(9)
    N12 0.0351(13) 0.0440(15) 0.0357(13) -0.0011(11) -0.0010(10) 0.0025(11)
    C1 0.0243(12) 0.0284(13) 0.0310(13) -0.0021(10) -0.0026(10) 0.0017(10)
    C1A 0.0291(13) 0.0314(14) 0.0283(13) -0.0023(10) -0.0003(10) -0.0008(11)
    C1B 0.0311(14) 0.0288(14) 0.0395(15) -0.0024(11) -0.0019(11) 0.0034(11)
    C1M 0.0252(12) 0.0309(13) 0.0254(12) -0.0044(10) 0.0009(10) -0.0009(10)
    C2 0.0260(12) 0.0374(15) 0.0290(13) -0.0029(11) -0.0046(10) 0.0016(11)
    C2A 0.0279(13) 0.0316(14) 0.0289(13) -0.0028(10) -0.0011(10) 0.0016(11)
    C2B 0.0272(13) 0.0320(14) 0.0410(16) -0.0009(11) -0.0026(11) 0.0037(12)
    C2M 0.0267(13) 0.0327(14) 0.0272(13) -0.0022(10) -0.0028(10) 0.0018(10)
    C3 0.0280(13) 0.0393(16) 0.0366(15) -0.0073(11) -0.0043(11) 0.0060(12)
    C3A 0.0260(12) 0.0336(14) 0.0278(13) -0.0008(10) -0.0033(10) -0.0012(11)
    C3B 0.0266(13) 0.0339(14) 0.0360(15) -0.0023(11) -0.0004(11) -0.0038(11)
    C3M 0.0266(12) 0.0323(14) 0.0251(12) -0.0052(10) -0.0019(10) -0.0021(10)
    C4 0.0299(14) 0.0311(14) 0.0455(17) -0.0071(11) -0.0026(12) 0.0016(12)
    C4A 0.0252(12) 0.0324(14) 0.0275(13) -0.0042(10) -0.0015(10) -0.0040(10)
    C4B 0.0264(13) 0.0363(15) 0.0346(14) -0.0041(11) -0.0030(11) -0.0043(11)
    C4M 0.0250(12) 0.0307(13) 0.0253(12) -0.0005(10) -0.0015(10) -0.0026(10)
    C5 0.0329(14) 0.0322(15) 0.0415(16) -0.0056(11) 0.0016(12) -0.0073(12)
    C5A 0.0270(12) 0.0282(13) 0.0265(13) -0.0029(10) -0.0016(10) -0.0010(10)
    C5B 0.0293(13) 0.0315(14) 0.0348(14) -0.0043(11) -0.0015(11) -0.0019(11)
    C6 0.0279(13) 0.0288(14) 0.0347(14) -0.0048(10) 0.0009(11) 0.0007(11)
    C6A 0.0247(12) 0.0302(13) 0.0279(13) -0.0024(10) -0.0015(10) -0.0024(10)
    C6B 0.0288(13) 0.0331(14) 0.0345(14) -0.0013(11) 0.0007(11) -0.0038(11)
    C7 0.0359(15) 0.0363(16) 0.0427(17) -0.0093(12) 0.0031(12) -0.0099(13)
    C7A 0.0253(12) 0.0309(14) 0.0287(13) -0.0006(10) -0.0006(10) -0.0040(10)
    C7B 0.0251(12) 0.0338(14) 0.0338(14) -0.0012(10) -0.0054(10) -0.0027(11)
    C8 0.0364(15) 0.0361(15) 0.0395(16) -0.0059(12) 0.0046(12) -0.0080(12)
    C8A 0.0259(12) 0.0301(13) 0.0265(13) -0.0022(10) -0.0016(10) -0.0017(10)
    C8B 0.0265(13) 0.0340(14) 0.0325(14) -0.0057(10) -0.0019(10) -0.0028(11)
    C9 0.055(2) 0.059(2) 0.0465(19) -0.0234(17) 0.0133(16) -0.0226(16)
    C10 0.063(2) 0.066(2) 0.047(2) -0.0238(19) 0.0187(17) -0.0188(17)
    C11 0.0414(17) 0.0495(19) 0.0471(18) -0.0124(14) 0.0129(14) -0.0069(15)
    C12 0.0342(14) 0.0333(15) 0.0392(16) -0.0065(11) 0.0047(12) -0.0044(12)
    C13 0.0270(13) 0.0280(13) 0.0323(14) -0.0014(10) -0.0050(10) 0.0037(11)
    C14 0.0296(14) 0.0428(16) 0.0338(15) -0.0017(12) -0.0045(11) 0.0031(12)
    C15 0.0316(14) 0.0481(18) 0.0417(17) 0.0017(13) -0.0096(12) 0.0038(14)
    C16 0.0291(14) 0.0371(16) 0.0551(19) 0.0040(12) -0.0036(13) 0.0017(14)
    C17 0.0345(15) 0.0337(15) 0.0459(17) -0.0003(12) -0.0003(13) -0.0035(13)
    C18 0.0299(13) 0.0285(14) 0.0402(15) -0.0028(10) -0.0050(11) -0.0003(11)
    C19 0.0231(12) 0.0298(13) 0.0346(14) -0.0022(10) -0.0005(10) -0.0094(11)
    C20 0.0297(13) 0.0384(15) 0.0337(14) 0.0006(11) -0.0036(11) -0.0090(12)
    C21 0.0280(13) 0.0442(17) 0.0437(17) -0.0019(12) -0.0044(12) -0.0161(13)
    C22 0.0293(14) 0.0354(15) 0.0455(17) -0.0050(11) 0.0002(12) -0.0161(13)
    C23 0.0296(13) 0.0313(14) 0.0404(15) -0.0042(11) 0.0019(11) -0.0069(12)
    C24 0.0247(12) 0.0325(14) 0.0335(14) -0.0031(10) -0.0006(10) -0.0081(11)
    C25 0.0312(14) 0.0310(15) 0.0361(15) -0.0044(11) -0.0020(11) -0.0015(11)
    C26 0.0311(14) 0.0344(15) 0.0351(15) -0.0019(11) -0.0018(11) -0.0017(11)
    C27 0.0486(18) 0.0333(16) 0.0457(18) -0.0035(13) -0.0157(14) 0.0023(13)
    C28 0.0484(18) 0.0381(17) 0.0498(19) -0.0062(13) -0.0203(15) -0.0001(14)
    C29 0.0378(15) 0.0446(18) 0.0387(16) -0.0015(13) -0.0074(13) -0.0033(13)
    C30 0.0318(14) 0.0356(15) 0.0362(15) -0.0013(11) -0.0011(11) 0.0022(12)
    C31 0.0245(12) 0.0289(13) 0.0324(14) -0.0019(10) -0.0043(10) -0.0049(11)
    C32 0.0270(13) 0.0332(14) 0.0332(14) -0.0033(10) -0.0034(11) -0.0024(11)
    C33 0.0259(13) 0.0383(15) 0.0358(15) -0.0031(11) -0.0015(11) -0.0054(12)
    C34 0.0269(13) 0.0315(14) 0.0417(16) 0.0013(10) -0.0054(11) -0.0059(12)
    C35 0.0364(15) 0.0340(15) 0.0346(15) 0.0016(11) -0.0071(12) -0.0009(12)
    C36 0.0309(13) 0.0331(14) 0.0338(14) -0.0009(11) -0.0010(11) -0.0015(11)
    O3 0.0405(11) 0.0353(11) 0.0348(11) -0.0049(8) -0.0015(9) -0.0060(9)
    O4 0.0720(16) 0.0329(12) 0.0419(13) 0.0022(11) 0.0008(11) -0.0011(9)
    N5 0.0280(11) 0.0351(12) 0.0298(12) -0.0009(9) -0.0043(9) -0.0001(9)
    N6 0.0288(11) 0.0323(12) 0.0315(12) -0.0001(9) -0.0046(9) -0.0027(9)
    N7 0.0281(11) 0.0352(13) 0.0344(12) -0.0026(9) -0.0043(9) -0.0018(10)
    N8 0.0299(11) 0.0306(12) 0.0312(12) -0.0026(9) -0.0040(9) -0.0006(9)
    N13 0.0357(12) 0.0315(12) 0.0321(12) -0.0051(9) 0.0001(10) -0.0034(10)
    N14 0.0454(15) 0.0549(17) 0.0369(14) -0.0114(12) 0.0014(11) -0.0103(12)
    N15 0.0367(12) 0.0325(12) 0.0324(12) 0.0013(10) 0.0002(10) 0.0035(10)
    N16 0.0448(14) 0.0405(14) 0.0399(14) -0.0062(11) 0.0002(11) 0.0013(11)
    C5M 0.0292(13) 0.0314(14) 0.0315(14) -0.0022(10) -0.0027(11) 0.0013(11)
    C6M 0.0335(14) 0.0335(14) 0.0265(13) -0.0002(11) -0.0007(11) -0.0043(11)
    C7M 0.0294(13) 0.0329(14) 0.0299(14) 0.0003(11) 0.0005(11) 0.0013(11)
    C8M 0.0281(13) 0.0334(14) 0.0356(15) -0.0064(11) -0.0023(11) -0.0030(11)
    C9A 0.0278(13) 0.0313(14) 0.0313(14) -0.0016(10) -0.0017(10) 0.0011(11)
    C9B 0.0320(14) 0.0323(14) 0.0322(14) -0.0001(11) 0.0008(11) 0.0003(11)
    C10A 0.0324(14) 0.0320(14) 0.0292(13) -0.0012(11) -0.0001(11) -0.0017(11)
    C10B 0.0359(14) 0.0315(14) 0.0290(14) -0.0011(11) 0.0007(11) -0.0020(11)
    C11A 0.0312(13) 0.0345(15) 0.0315(14) -0.0017(11) -0.0025(11) -0.0029(11)
    C11B 0.0352(15) 0.0356(15) 0.0372(15) -0.0003(12) -0.0054(12) -0.0038(12)
    C12A 0.0303(13) 0.0345(15) 0.0320(14) 0.0009(11) -0.0002(11) -0.0016(11)
    C12B 0.0333(14) 0.0366(15) 0.0370(15) -0.0007(11) -0.0068(12) -0.0025(12)
    C13A 0.0283(13) 0.0320(14) 0.0345(14) -0.0013(10) -0.0021(11) 0.0006(11)
    C13B 0.0376(15) 0.0365(16) 0.0425(17) -0.0045(12) -0.0074(13) -0.0019(13)
    C14A 0.0289(13) 0.0338(15) 0.0365(15) -0.0031(11) -0.0019(11) -0.0032(12)
    C14B 0.0398(16) 0.0387(16) 0.0440(17) -0.0053(12) -0.0093(13) 0.0000(13)
    C15A 0.0263(13) 0.0327(14) 0.0346(14) -0.0047(10) 0.0001(11) -0.0004(11)
    C15B 0.0301(13) 0.0379(15) 0.0300(14) -0.0059(11) -0.0007(11) -0.0027(11)
    C16A 0.0269(13) 0.0322(14) 0.0319(14) -0.0031(10) -0.0009(10) 0.0010(11)
    C16B 0.0298(13) 0.0359(15) 0.0317(14) -0.0034(11) -0.0044(11) -0.0008(11)
    C37 0.0344(14) 0.0310(14) 0.0319(14) -0.0019(11) -0.0054(11) -0.0037(11)
    C38 0.0372(15) 0.0350(16) 0.0504(18) -0.0047(12) -0.0080(13) 0.0020(13)
    C39 0.0400(16) 0.0430(17) 0.0500(19) -0.0042(13) -0.0134(14) -0.0010(14)
    C40 0.0486(18) 0.0396(17) 0.0371(16) 0.0056(13) -0.0149(13) -0.0027(13)
    C41 0.0493(17) 0.0316(15) 0.0315(14) -0.0029(12) -0.0056(12) 0.0000(11)
    C42 0.0350(14) 0.0308(14) 0.0276(13) -0.0034(11) -0.0037(11) -0.0025(11)
    C43 0.0365(14) 0.0334(15) 0.0280(13) -0.0060(11) -0.0009(11) 0.0000(11)
    C44 0.0370(15) 0.0335(15) 0.0302(14) -0.0069(11) 0.0017(11) -0.0015(11)
    C45 0.0417(16) 0.0435(17) 0.0323(15) -0.0076(13) 0.0010(12) -0.0033(12)
    C46 0.0395(16) 0.059(2) 0.0380(17) -0.0147(14) 0.0062(13) -0.0078(14)
    C47 0.0405(17) 0.056(2) 0.0432(18) -0.0149(14) -0.0013(14) -0.0110(15)
    C48 0.0373(15) 0.0491(18) 0.0328(15) -0.0103(13) 0.0008(12) -0.0053(13)
    C49 0.0339(14) 0.0357(15) 0.0316(14) 0.0033(11) -0.0047(11) -0.0066(11)
    C50 0.0479(17) 0.0403(17) 0.0354(16) -0.0078(13) -0.0031(13) -0.0063(13)
    C51 0.055(2) 0.0445(18) 0.0455(18) -0.0083(15) -0.0079(15) -0.0074(14)
    C52 0.0499(18) 0.0432(18) 0.0457(18) 0.0028(14) -0.0130(14) -0.0163(14)
    C53 0.0523(19) 0.053(2) 0.0312(15) 0.0051(15) -0.0100(13) -0.0107(14)
    C54 0.0450(17) 0.0402(16) 0.0339(15) 0.0030(13) -0.0068(13) -0.0050(12)
    C55 0.0298(13) 0.0299(14) 0.0342(14) -0.0034(10) -0.0040(11) -0.0010(11)
    C56 0.0291(13) 0.0347(15) 0.0347(14) -0.0062(11) -0.0009(11) -0.0001(11)
    C57 0.0378(15) 0.0366(15) 0.0313(14) -0.0097(12) -0.0042(12) 0.0048(12)
    C58 0.0373(15) 0.0345(15) 0.0381(16) -0.0052(12) -0.0077(12) 0.0070(12)
    C59 0.0340(14) 0.0361(15) 0.0361(15) -0.0002(11) -0.0017(12) 0.0021(12)
    C60 0.0326(14) 0.0300(14) 0.0317(14) -0.0028(11) -0.0025(11) 0.0020(11)
    C61 0.0395(15) 0.0317(15) 0.0361(15) -0.0047(12) 0.0001(12) -0.0012(12)
    C62 0.0361(15) 0.0324(15) 0.0361(15) -0.0015(11) -0.0002(12) -0.0036(12)
    C63 0.0501(18) 0.0339(16) 0.0403(17) -0.0077(13) 0.0021(14) -0.0067(13)
    C64 0.0560(19) 0.0408(17) 0.0346(16) -0.0008(14) -0.0007(14) -0.0063(13)
    C65 0.0545(19) 0.0436(18) 0.0319(15) -0.0005(14) 0.0010(13) -0.0001(13)
    C66 0.0372(15) 0.0388(16) 0.0324(15) -0.0043(12) -0.0007(12) 0.0000(12)
    C67 0.0367(15) 0.0310(14) 0.0364(15) -0.0043(11) -0.0057(12) -0.0006(11)
    C68 0.0369(16) 0.0461(18) 0.0482(18) -0.0095(13) -0.0019(13) -0.0086(14)
    C69 0.0451(18) 0.053(2) 0.062(2) -0.0161(15) -0.0107(16) -0.0114(17)
    C70 0.060(2) 0.0418(18) 0.056(2) -0.0073(15) -0.0137(17) -0.0151(15)
    C71 0.0485(18) 0.0383(17) 0.0502(19) -0.0011(14) -0.0026(15) -0.0111(14)
    C72 0.0417(16) 0.0357(16) 0.0448(17) -0.0030(12) -0.0042(13) -0.0054(13)
    C1S 0.052(2) 0.049(2) 0.059(2) -0.0066(16) 0.0024(16) -0.0008(16)
    C2S 0.0486(19) 0.051(2) 0.060(2) -0.0106(15) 0.0097(16) -0.0136(17)
    C3S 0.0378(17) 0.053(2) 0.067(2) -0.0040(14) -0.0002(16) -0.0136(17)
    C4S 0.0375(16) 0.0445(18) 0.056(2) 0.0004(13) -0.0076(14) -0.0120(15)
    C5S 0.051(2) 0.060(2) 0.066(2) 0.0106(17) -0.0164(18) -0.0052(19)
    C6S 0.062(2) 0.047(2) 0.065(2) 0.0108(17) -0.0132(19) -0.0010(17)
    C73 0.056(3) 0.064(4) 0.094(5) 0.017(3) -0.045(3) -0.012(3)
    C73A 0.078(6) 0.112(7) 0.129(7) 0.028(6) -0.048(6) 0.011(7)
    C74 0.100(5) 0.091(5) 0.146(7) -0.021(4) -0.056(5) 0.004(5)
    C74A 0.046(6) 0.153(10) 0.055(6) 0.065(6) -0.031(5) -0.054(7)
    C75 0.077(5) 0.068(4) 0.130(6) 0.000(3) 0.009(4) -0.001(4)
    C75A 0.095(5) 0.086(6) 0.143(7) 0.002(5) -0.034(6) -0.008(6)
    C76 0.093(5) 0.077(4) 0.154(7) -0.014(4) 0.039(5) -0.007(5)
    C76A 0.103(6) 0.078(5) 0.154(8) -0.008(5) 0.007(6) -0.007(6)
    C77 0.114(6) 0.058(4) 0.159(7) 0.000(4) 0.044(5) -0.012(5)
    C77A 0.104(6) 0.067(5) 0.154(8) -0.017(5) 0.029(6) -0.019(6)
    C78 0.172(9) 0.103(7) 0.194(10) -0.038(7) 0.011(8) -0.013(7)
    C78A 0.149(12) 0.073(9) 0.182(13) -0.027(9) -0.008(11) -0.026(10)
_geom_special_details     ?
loop_
    _geom_bond_atom_site_label_1
    _geom_bond_atom_site_label_2
    _geom_bond_site_symmetry_2
    _geom_bond_distance
    _geom_bond_publ_flag
    O1 C7 . 1.221(4) ?
    O2 C25 . 1.218(3) ?
    N1 C1A . 1.369(3) ?
    N1 C2A . 1.370(3) ?
    N2 H2 . 0.8800 ?
    N2 C3A . 1.377(3) ?
    N2 C4A . 1.367(3) ?
    N3 C5A . 1.368(3) ?
    N3 C6A . 1.369(3) ?
    N4 H4 . 0.8800 ?
    N4 C7A . 1.372(3) ?
    N4 C8A . 1.374(3) ?
    N9 H9 . 0.8800 ?
    N9 C6 . 1.418(3) ?
    N9 C7 . 1.355(4) ?
    N10 C11 . 1.332(4) ?
    N10 C12 . 1.345(4) ?
    N11 H11 . 0.8800 ?
    N11 C24 . 1.418(3) ?
    N11 C25 . 1.366(4) ?
    N12 C29 . 1.330(4) ?
    N12 C30 . 1.341(4) ?
    C1 C1M . 1.494(4) ?
    C1 C2 . 1.388(4) ?
    C1 C6 . 1.406(4) ?
    C1A C1B . 1.448(4) ?
    C1A C1M . 1.405(4) ?
    C1B H1B . 0.9500 ?
    C1B C2B . 1.357(4) ?
    C1M C8A . 1.396(4) ?
    C2 H2A . 0.9500 ?
    C2 C3 . 1.389(4) ?
    C2A C2B . 1.447(4) ?
    C2A C2M . 1.415(4) ?
    C2B H2B . 0.9500 ?
    C2M C3A . 1.397(4) ?
    C2M C13 . 1.486(4) ?
    C3 H3 . 0.9500 ?
    C3 C4 . 1.373(4) ?
    C3A C3B . 1.438(4) ?
    C3B H3B . 0.9500 ?
    C3B C4B . 1.365(4) ?
    C3M C4A . 1.387(4) ?
    C3M C5A . 1.412(4) ?
    C3M C19 . 1.494(4) ?
    C4 H4A . 0.9500 ?
    C4 C5 . 1.390(4) ?
    C4A C4B . 1.440(4) ?
    C4B H4B . 0.9500 ?
    C4M C6A . 1.412(4) ?
    C4M C7A . 1.397(4) ?
    C4M C31 . 1.485(3) ?
    C5 H5 . 0.9500 ?
    C5 C6 . 1.391(4) ?
    C5A C5B . 1.451(4) ?
    C5B H5B . 0.9500 ?
    C5B C6B . 1.367(4) ?
    C6A C6B . 1.456(4) ?
    C6B H6B . 0.9500 ?
    C7 C8 . 1.499(4) ?
    C7A C7B . 1.432(4) ?
    C7B H7B . 0.9500 ?
    C7B C8B . 1.366(4) ?
    C8 C9 . 1.389(4) ?
    C8 C12 . 1.389(4) ?
    C8A C8B . 1.434(4) ?
    C8B H8B . 0.9500 ?
    C9 H9A . 0.9500 ?
    C9 C10 . 1.383(5) ?
    C10 H10 . 0.9500 ?
    C10 C11 . 1.384(5) ?
    C11 H11A . 0.9500 ?
    C12 H12 . 0.9500 ?
    C13 C14 . 1.402(4) ?
    C13 C18 . 1.395(4) ?
    C14 H14 . 0.9500 ?
    C14 C15 . 1.396(4) ?
    C15 H15 . 0.9500 ?
    C15 C16 . 1.378(5) ?
    C16 H16 . 0.9500 ?
    C16 C17 . 1.379(4) ?
    C17 H17 . 0.9500 ?
    C17 C18 . 1.389(4) ?
    C18 H18 . 0.9500 ?
    C19 C20 . 1.399(4) ?
    C19 C24 . 1.398(4) ?
    C20 H20 . 0.9500 ?
    C20 C21 . 1.387(4) ?
    C21 H21 . 0.9500 ?
    C21 C22 . 1.385(5) ?
    C22 H22 . 0.9500 ?
    C22 C23 . 1.383(4) ?
    C23 H23 . 0.9500 ?
    C23 C24 . 1.401(4) ?
    C25 C26 . 1.503(4) ?
    C26 C27 . 1.380(4) ?
    C26 C30 . 1.388(4) ?
    C27 H27 . 0.9500 ?
    C27 C28 . 1.387(4) ?
    C28 H28 . 0.9500 ?
    C28 C29 . 1.383(4) ?
    C29 H29 . 0.9500 ?
    C30 H30 . 0.9500 ?
    C31 C32 . 1.396(4) ?
    C31 C36 . 1.404(4) ?
    C32 H32 . 0.9500 ?
    C32 C33 . 1.390(4) ?
    C33 H33 . 0.9500 ?
    C33 C34 . 1.383(4) ?
    C34 H34 . 0.9500 ?
    C34 C35 . 1.393(4) ?
    C35 H35 . 0.9500 ?
    C35 C36 . 1.381(4) ?
    C36 H36 . 0.9500 ?
    O3 C43 . 1.235(3) ?
    O4 C61 . 1.221(4) ?
    N5 C9A . 1.367(3) ?
    N5 C10A . 1.376(4) ?
    N6 H6 . 0.8800 ?
    N6 C11A . 1.367(4) ?
    N6 C12A . 1.365(3) ?
    N7 C13A . 1.366(3) ?
    N7 C14A . 1.367(4) ?
    N8 H8 . 0.8800 ?
    N8 C15A . 1.375(4) ?
    N8 C16A . 1.373(3) ?
    N13 H13 . 0.8800 ?
    N13 C42 . 1.421(4) ?
    N13 C43 . 1.350(4) ?
    N14 C47 . 1.340(4) ?
    N14 C48 . 1.333(4) ?
    N15 H15A . 0.8800 ?
    N15 C60 . 1.414(4) ?
    N15 C61 . 1.368(4) ?
    N16 C65 . 1.345(4) ?
    N16 C66 . 1.340(4) ?
    C5M C9A . 1.410(4) ?
    C5M C16A . 1.404(4) ?
    C5M C37 . 1.494(4) ?
    C6M C10A . 1.405(4) ?
    C6M C11A . 1.400(4) ?
    C6M C49 . 1.499(4) ?
    C7M C12A . 1.399(4) ?
    C7M C13A . 1.400(4) ?
    C7M C55 . 1.502(4) ?
    C8M C14A . 1.405(4) ?
    C8M C15A . 1.401(4) ?
    C8M C67 . 1.500(4) ?
    C9A C9B . 1.444(4) ?
    C9B H9B . 0.9500 ?
    C9B C10B . 1.358(4) ?
    C10A C10B . 1.446(4) ?
    C10B H10B . 0.9500 ?
    C11A C11B . 1.434(4) ?
    C11B H11B . 0.9500 ?
    C11B C12B . 1.369(4) ?
    C12A C12B . 1.437(4) ?
    C12B H12B . 0.9500 ?
    C13A C13B . 1.464(4) ?
    C13B H13B . 0.9500 ?
    C13B C14B . 1.401(4) ?
    C14A C14B . 1.467(4) ?
    C14B H14B . 0.9500 ?
    C15A C15B . 1.434(4) ?
    C15B H15B . 0.9500 ?
    C15B C16B . 1.356(4) ?
    C16A C16B . 1.431(4) ?
    C16B H16B . 0.9500 ?
    C37 C38 . 1.392(4) ?
    C37 C42 . 1.408(4) ?
    C38 H38 . 0.9500 ?
    C38 C39 . 1.390(4) ?
    C39 H39 . 0.9500 ?
    C39 C40 . 1.387(5) ?
    C40 H40 . 0.9500 ?
    C40 C41 . 1.378(4) ?
    C41 H41 . 0.9500 ?
    C41 C42 . 1.392(4) ?
    C43 C44 . 1.501(4) ?
    C44 C45 . 1.382(4) ?
    C44 C48 . 1.392(4) ?
    C45 H45 . 0.9500 ?
    C45 C46 . 1.388(4) ?
    C46 H46 . 0.9500 ?
    C46 C47 . 1.379(5) ?
    C47 H47 . 0.9500 ?
    C48 H48 . 0.9500 ?
    C49 C50 . 1.391(4) ?
    C49 C54 . 1.393(4) ?
    C50 H50 . 0.9500 ?
    C50 C51 . 1.390(4) ?
    C51 H51 . 0.9500 ?
    C51 C52 . 1.385(5) ?
    C52 H52 . 0.9500 ?
    C52 C53 . 1.376(5) ?
    C53 H53 . 0.9500 ?
    C53 C54 . 1.395(4) ?
    C54 H54 . 0.9500 ?
    C55 C56 . 1.391(4) ?
    C55 C60 . 1.402(4) ?
    C56 H56 . 0.9500 ?
    C56 C57 . 1.384(4) ?
    C57 H57 . 0.9500 ?
    C57 C58 . 1.386(4) ?
    C58 H58 . 0.9500 ?
    C58 C59 . 1.388(4) ?
    C59 H59 . 0.9500 ?
    C59 C60 . 1.394(4) ?
    C61 C62 . 1.497(4) ?
    C62 C63 . 1.382(4) ?
    C62 C66 . 1.397(4) ?
    C63 H63 . 0.9500 ?
    C63 C64 . 1.385(4) ?
    C64 H64 . 0.9500 ?
    C64 C65 . 1.372(5) ?
    C65 H65 . 0.9500 ?
    C66 H66 . 0.9500 ?
    C67 C68 . 1.391(4) ?
    C67 C72 . 1.395(4) ?
    C68 H68 . 0.9500 ?
    C68 C69 . 1.392(5) ?
    C69 H69 . 0.9500 ?
    C69 C70 . 1.377(5) ?
    C70 H70 . 0.9500 ?
    C70 C71 . 1.387(5) ?
    C71 H71 . 0.9500 ?
    C71 C72 . 1.391(4) ?
    C72 H72 . 0.9500 ?
    C1S H1SA . 0.9800 ?
    C1S H1SB . 0.9800 ?
    C1S H1SC . 0.9800 ?
    C1S C2S . 1.501(5) ?
    C2S H2SA . 0.9900 ?
    C2S H2SB . 0.9900 ?
    C2S C3S . 1.538(5) ?
    C3S H3SA . 0.9900 ?
    C3S H3SB . 0.9900 ?
    C3S C4S . 1.530(5) ?
    C4S H4SA . 0.9900 ?
    C4S H4SB . 0.9900 ?
    C4S C5S . 1.516(5) ?
    C5S H5SA . 0.9900 ?
    C5S H5SB . 0.9900 ?
    C5S C6S . 1.506(6) ?
    C6S H6SA . 0.9800 ?
    C6S H6SB . 0.9800 ?
    C6S H6SC . 0.9800 ?
    C73 H73A . 0.9800 ?
    C73 H73B . 0.9800 ?
    C73 H73C . 0.9800 ?
    C73 C74 . 1.376(12) ?
    C73A H73D . 0.9900 ?
    C73A H73E . 0.9900 ?
    C73A C74A . 1.564(16) ?
    C73A C75A . 1.690(18) ?
    C74 H74A . 0.9900 ?
    C74 H74B . 0.9900 ?
    C74 C75 . 1.564(16) ?
    C74A H74C . 0.9800 ?
    C74A H74D . 0.9800 ?
    C74A H74E . 0.9800 ?
    C75 H75A . 0.9900 ?
    C75 H75B . 0.9900 ?
    C75 C76 . 1.559(14) ?
    C75A H75C . 0.9900 ?
    C75A H75D . 0.9900 ?
    C75A C76A . 1.545(18) ?
    C76 H76A . 0.9900 ?
    C76 H76B . 0.9900 ?
    C76 C77 . 1.718(18) ?
    C76A H76C . 0.9900 ?
    C76A H76D . 0.9900 ?
    C76A C77A . 1.615(17) ?
    C77 H77A . 0.9900 ?
    C77 H77B . 0.9900 ?
    C77 C78 . 1.372(13) ?
    C77A H77C . 0.9900 ?
    C77A H77D . 0.9900 ?
    C77A C78A . 1.581(17) ?
    C78 H78A . 0.9800 ?
    C78 H78B . 0.9800 ?
    C78 H78C . 0.9800 ?
    C78A H78D . 0.9800 ?
    C78A H78E . 0.9800 ?
    C78A H78F . 0.9800 ?
loop_
    _geom_angle_atom_site_label_1
    _geom_angle_atom_site_label_2
    _geom_angle_atom_site_label_3
    _geom_angle_site_symmetry_1
    _geom_angle_site_symmetry_3
    _geom_angle
    _geom_angle_publ_flag
    C1A N1 C2A . . 105.2(2) ?
    C3A N2 H2 . . 124.9 ?
    C4A N2 H2 . . 124.9 ?
    C4A N2 C3A . . 110.3(2) ?
    C5A N3 C6A . . 105.6(2) ?
    C7A N4 H4 . . 125.0 ?
    C7A N4 C8A . . 110.1(2) ?
    C8A N4 H4 . . 125.0 ?
    C6 N9 H9 . . 116.2 ?
    C7 N9 H9 . . 116.2 ?
    C7 N9 C6 . . 127.6(2) ?
    C11 N10 C12 . . 117.6(3) ?
    C24 N11 H11 . . 118.4 ?
    C25 N11 H11 . . 118.4 ?
    C25 N11 C24 . . 123.3(2) ?
    C29 N12 C30 . . 117.8(3) ?
    C2 C1 C1M . . 121.0(2) ?
    C2 C1 C6 . . 118.8(2) ?
    C6 C1 C1M . . 120.2(2) ?
    N1 C1A C1B . . 111.0(2) ?
    N1 C1A C1M . . 126.0(2) ?
    C1M C1A C1B . . 122.8(2) ?
    C1A C1B H1B . . 126.9 ?
    C2B C1B C1A . . 106.3(2) ?
    C2B C1B H1B . . 126.9 ?
    C1A C1M C1 . . 117.0(2) ?
    C8A C1M C1 . . 116.5(2) ?
    C8A C1M C1A . . 126.4(2) ?
    C1 C2 H2A . . 119.5 ?
    C1 C2 C3 . . 121.0(3) ?
    C3 C2 H2A . . 119.5 ?
    N1 C2A C2B . . 110.8(2) ?
    N1 C2A C2M . . 125.2(2) ?
    C2M C2A C2B . . 123.9(2) ?
    C1B C2B C2A . . 106.6(2) ?
    C1B C2B H2B . . 126.7 ?
    C2A C2B H2B . . 126.7 ?
    C2A C2M C13 . . 118.0(2) ?
    C3A C2M C2A . . 124.3(2) ?
    C3A C2M C13 . . 117.6(2) ?
    C2 C3 H3 . . 120.2 ?
    C4 C3 C2 . . 119.5(3) ?
    C4 C3 H3 . . 120.2 ?
    N2 C3A C2M . . 125.4(2) ?
    N2 C3A C3B . . 106.8(2) ?
    C2M C3A C3B . . 127.8(2) ?
    C3A C3B H3B . . 126.0 ?
    C4B C3B C3A . . 108.1(2) ?
    C4B C3B H3B . . 126.0 ?
    C4A C3M C5A . . 126.4(2) ?
    C4A C3M C19 . . 116.2(2) ?
    C5A C3M C19 . . 117.3(2) ?
    C3 C4 H4A . . 119.5 ?
    C3 C4 C5 . . 121.0(3) ?
    C5 C4 H4A . . 119.5 ?
    N2 C4A C3M . . 127.5(2) ?
    N2 C4A C4B . . 107.1(2) ?
    C3M C4A C4B . . 125.4(2) ?
    C3B C4B C4A . . 107.8(2) ?
    C3B C4B H4B . . 126.1 ?
    C4A C4B H4B . . 126.1 ?
    C6A C4M C31 . . 118.4(2) ?
    C7A C4M C6A . . 124.4(2) ?
    C7A C4M C31 . . 117.2(2) ?
    C4 C5 H5 . . 120.2 ?
    C4 C5 C6 . . 119.5(3) ?
    C6 C5 H5 . . 120.2 ?
    N3 C5A C3M . . 125.8(2) ?
    N3 C5A C5B . . 110.9(2) ?
    C3M C5A C5B . . 123.2(2) ?
    C5A C5B H5B . . 126.8 ?
    C6B C5B C5A . . 106.4(2) ?
    C6B C5B H5B . . 126.8 ?
    C1 C6 N9 . . 118.0(2) ?
    C5 C6 N9 . . 121.8(3) ?
    C5 C6 C1 . . 120.1(2) ?
    N3 C6A C4M . . 125.3(2) ?
    N3 C6A C6B . . 110.8(2) ?
    C4M C6A C6B . . 123.9(2) ?
    C5B C6B C6A . . 106.1(2) ?
    C5B C6B H6B . . 126.9 ?
    C6A C6B H6B . . 126.9 ?
    O1 C7 N9 . . 123.9(3) ?
    O1 C7 C8 . . 120.0(3) ?
    N9 C7 C8 . . 116.1(2) ?
    N4 C7A C4M . . 126.1(2) ?
    N4 C7A C7B . . 107.0(2) ?
    C4M C7A C7B . . 126.9(2) ?
    C7A C7B H7B . . 126.0 ?
    C8B C7B C7A . . 108.1(2) ?
    C8B C7B H7B . . 126.0 ?
    C9 C8 C7 . . 117.2(3) ?
    C9 C8 C12 . . 118.3(3) ?
    C12 C8 C7 . . 124.4(3) ?
    N4 C8A C1M . . 126.7(2) ?
    N4 C8A C8B . . 107.0(2) ?
    C1M C8A C8B . . 126.3(2) ?
    C7B C8B C8A . . 107.9(2) ?
    C7B C8B H8B . . 126.1 ?
    C8A C8B H8B . . 126.1 ?
    C8 C9 H9A . . 120.5 ?
    C10 C9 C8 . . 119.0(3) ?
    C10 C9 H9A . . 120.5 ?
    C9 C10 H10 . . 120.7 ?
    C9 C10 C11 . . 118.5(3) ?
    C11 C10 H10 . . 120.7 ?
    N10 C11 C10 . . 123.5(3) ?
    N10 C11 H11A . . 118.2 ?
    C10 C11 H11A . . 118.2 ?
    N10 C12 C8 . . 123.0(3) ?
    N10 C12 H12 . . 118.5 ?
    C8 C12 H12 . . 118.5 ?
    C14 C13 C2M . . 121.0(3) ?
    C18 C13 C2M . . 119.9(2) ?
    C18 C13 C14 . . 119.0(3) ?
    C13 C14 H14 . . 120.1 ?
    C15 C14 C13 . . 119.9(3) ?
    C15 C14 H14 . . 120.1 ?
    C14 C15 H15 . . 120.0 ?
    C16 C15 C14 . . 120.0(3) ?
    C16 C15 H15 . . 120.0 ?
    C15 C16 H16 . . 119.7 ?
    C15 C16 C17 . . 120.6(3) ?
    C17 C16 H16 . . 119.7 ?
    C16 C17 H17 . . 120.0 ?
    C16 C17 C18 . . 120.0(3) ?
    C18 C17 H17 . . 120.0 ?
    C13 C18 H18 . . 119.8 ?
    C17 C18 C13 . . 120.4(3) ?
    C17 C18 H18 . . 119.8 ?
    C20 C19 C3M . . 120.5(2) ?
    C24 C19 C3M . . 120.7(2) ?
    C24 C19 C20 . . 118.8(2) ?
    C19 C20 H20 . . 119.5 ?
    C21 C20 C19 . . 121.0(3) ?
    C21 C20 H20 . . 119.5 ?
    C20 C21 H21 . . 120.3 ?
    C22 C21 C20 . . 119.5(3) ?
    C22 C21 H21 . . 120.3 ?
    C21 C22 H22 . . 119.6 ?
    C23 C22 C21 . . 120.8(3) ?
    C23 C22 H22 . . 119.6 ?
    C22 C23 H23 . . 120.1 ?
    C22 C23 C24 . . 119.9(3) ?
    C24 C23 H23 . . 120.1 ?
    C19 C24 N11 . . 118.7(2) ?
    C19 C24 C23 . . 120.0(3) ?
    C23 C24 N11 . . 121.3(3) ?
    O2 C25 N11 . . 123.5(3) ?
    O2 C25 C26 . . 121.4(3) ?
    N11 C25 C26 . . 115.1(2) ?
    C27 C26 C25 . . 124.3(3) ?
    C27 C26 C30 . . 118.1(3) ?
    C30 C26 C25 . . 117.5(3) ?
    C26 C27 H27 . . 120.6 ?
    C26 C27 C28 . . 118.8(3) ?
    C28 C27 H27 . . 120.6 ?
    C27 C28 H28 . . 120.5 ?
    C29 C28 C27 . . 119.1(3) ?
    C29 C28 H28 . . 120.5 ?
    N12 C29 C28 . . 122.7(3) ?
    N12 C29 H29 . . 118.6 ?
    C28 C29 H29 . . 118.6 ?
    N12 C30 C26 . . 123.3(3) ?
    N12 C30 H30 . . 118.3 ?
    C26 C30 H30 . . 118.3 ?
    C32 C31 C4M . . 120.3(2) ?
    C32 C31 C36 . . 118.5(2) ?
    C36 C31 C4M . . 121.3(2) ?
    C31 C32 H32 . . 119.7 ?
    C33 C32 C31 . . 120.6(3) ?
    C33 C32 H32 . . 119.7 ?
    C32 C33 H33 . . 119.9 ?
    C34 C33 C32 . . 120.2(3) ?
    C34 C33 H33 . . 119.9 ?
    C33 C34 H34 . . 120.0 ?
    C33 C34 C35 . . 120.0(3) ?
    C35 C34 H34 . . 120.0 ?
    C34 C35 H35 . . 120.0 ?
    C36 C35 C34 . . 119.9(3) ?
    C36 C35 H35 . . 120.0 ?
    C31 C36 H36 . . 119.6 ?
    C35 C36 C31 . . 120.8(3) ?
    C35 C36 H36 . . 119.6 ?
    C9A N5 C10A . . 106.2(2) ?
    C11A N6 H6 . . 125.1 ?
    C12A N6 H6 . . 125.1 ?
    C12A N6 C11A . . 109.8(2) ?
    C13A N7 C14A . . 107.1(2) ?
    C15A N8 H8 . . 125.4 ?
    C16A N8 H8 . . 125.4 ?
    C16A N8 C15A . . 109.3(2) ?
    C42 N13 H13 . . 117.4 ?
    C43 N13 H13 . . 117.4 ?
    C43 N13 C42 . . 125.3(2) ?
    C48 N14 C47 . . 116.4(3) ?
    C60 N15 H15A . . 117.4 ?
    C61 N15 H15A . . 117.4 ?
    C61 N15 C60 . . 125.1(2) ?
    C66 N16 C65 . . 116.4(3) ?
    C9A C5M C37 . . 117.5(2) ?
    C16A C5M C9A . . 125.3(2) ?
    C16A C5M C37 . . 117.2(2) ?
    C10A C6M C49 . . 117.5(2) ?
    C11A C6M C10A . . 124.7(3) ?
    C11A C6M C49 . . 117.8(2) ?
    C12A C7M C13A . . 126.0(3) ?
    C12A C7M C55 . . 116.7(2) ?
    C13A C7M C55 . . 117.3(2) ?
    C14A C8M C67 . . 117.8(3) ?
    C15A C8M C14A . . 125.2(3) ?
    C15A C8M C67 . . 116.9(2) ?
    N5 C9A C5M . . 125.4(2) ?
    N5 C9A C9B . . 110.2(2) ?
    C5M C9A C9B . . 124.4(2) ?
    C9A C9B H9B . . 126.5 ?
    C10B C9B C9A . . 106.9(2) ?
    C10B C9B H9B . . 126.5 ?
    N5 C10A C6M . . 125.4(2) ?
    N5 C10A C10B . . 109.9(2) ?
    C6M C10A C10B . . 124.6(3) ?
    C9B C10B C10A . . 106.7(2) ?
    C9B C10B H10B . . 126.6 ?
    C10A C10B H10B . . 126.6 ?
    N6 C11A C6M . . 126.1(3) ?
    N6 C11A C11B . . 107.8(2) ?
    C6M C11A C11B . . 126.1(3) ?
    C11A C11B H11B . . 126.4 ?
    C12B C11B C11A . . 107.2(3) ?
    C12B C11B H11B . . 126.4 ?
    N6 C12A C7M . . 126.6(3) ?
    N6 C12A C12B . . 107.3(2) ?
    C7M C12A C12B . . 126.1(3) ?
    C11B C12B C12A . . 107.9(3) ?
    C11B C12B H12B . . 126.1 ?
    C12A C12B H12B . . 126.1 ?
    N7 C13A C7M . . 125.6(3) ?
    N7 C13A C13B . . 110.4(2) ?
    C7M C13A C13B . . 123.9(3) ?
    C13A C13B H13B . . 126.9 ?
    C14B C13B C13A . . 106.1(3) ?
    C14B C13B H13B . . 126.9 ?
    N7 C14A C8M . . 125.4(3) ?
    N7 C14A C14B . . 110.6(2) ?
    C8M C14A C14B . . 123.8(3) ?
    C13B C14B C14A . . 105.5(3) ?
    C13B C14B H14B . . 127.3 ?
    C14A C14B H14B . . 127.3 ?
    N8 C15A C8M . . 126.3(3) ?
    N8 C15A C15B . . 107.2(2) ?
    C8M C15A C15B . . 126.5(3) ?
    C15A C15B H15B . . 126.0 ?
    C16B C15B C15A . . 108.1(3) ?
    C16B C15B H15B . . 126.0 ?
    N8 C16A C5M . . 125.9(3) ?
    N8 C16A C16B . . 107.5(2) ?
    C5M C16A C16B . . 126.5(3) ?
    C15B C16B C16A . . 107.9(2) ?
    C15B C16B H16B . . 126.1 ?
    C16A C16B H16B . . 126.1 ?
    C38 C37 C5M . . 119.9(3) ?
    C38 C37 C42 . . 117.5(3) ?
    C42 C37 C5M . . 122.6(2) ?
    C37 C38 H38 . . 118.9 ?
    C39 C38 C37 . . 122.3(3) ?
    C39 C38 H38 . . 118.9 ?
    C38 C39 H39 . . 120.4 ?
    C40 C39 C38 . . 119.2(3) ?
    C40 C39 H39 . . 120.4 ?
    C39 C40 H40 . . 120.1 ?
    C41 C40 C39 . . 119.9(3) ?
    C41 C40 H40 . . 120.1 ?
    C40 C41 H41 . . 119.5 ?
    C40 C41 C42 . . 120.9(3) ?
    C42 C41 H41 . . 119.5 ?
    C37 C42 N13 . . 122.2(2) ?
    C41 C42 N13 . . 117.5(2) ?
    C41 C42 C37 . . 120.2(3) ?
    O3 C43 N13 . . 123.9(3) ?
    O3 C43 C44 . . 122.7(3) ?
    N13 C43 C44 . . 113.4(2) ?
    C45 C44 C43 . . 121.8(3) ?
    C45 C44 C48 . . 118.2(3) ?
    C48 C44 C43 . . 120.0(2) ?
    C44 C45 H45 . . 120.9 ?
    C44 C45 C46 . . 118.2(3) ?
    C46 C45 H45 . . 120.9 ?
    C45 C46 H46 . . 120.4 ?
    C47 C46 C45 . . 119.2(3) ?
    C47 C46 H46 . . 120.4 ?
    N14 C47 C46 . . 123.6(3) ?
    N14 C47 H47 . . 118.2 ?
    C46 C47 H47 . . 118.2 ?
    N14 C48 C44 . . 124.4(3) ?
    N14 C48 H48 . . 117.8 ?
    C44 C48 H48 . . 117.8 ?
    C50 C49 C6M . . 120.4(3) ?
    C50 C49 C54 . . 118.9(3) ?
    C54 C49 C6M . . 120.7(3) ?
    C49 C50 H50 . . 119.8 ?
    C51 C50 C49 . . 120.4(3) ?
    C51 C50 H50 . . 119.8 ?
    C50 C51 H51 . . 119.8 ?
    C52 C51 C50 . . 120.4(3) ?
    C52 C51 H51 . . 119.8 ?
    C51 C52 H52 . . 120.2 ?
    C53 C52 C51 . . 119.5(3) ?
    C53 C52 H52 . . 120.2 ?
    C52 C53 H53 . . 119.7 ?
    C52 C53 C54 . . 120.5(3) ?
    C54 C53 H53 . . 119.7 ?
    C49 C54 C53 . . 120.3(3) ?
    C49 C54 H54 . . 119.9 ?
    C53 C54 H54 . . 119.9 ?
    C56 C55 C7M . . 119.9(2) ?
    C56 C55 C60 . . 119.1(3) ?
    C60 C55 C7M . . 121.0(2) ?
    C55 C56 H56 . . 119.2 ?
    C57 C56 C55 . . 121.6(3) ?
    C57 C56 H56 . . 119.2 ?
    C56 C57 H57 . . 120.5 ?
    C56 C57 C58 . . 118.9(3) ?
    C58 C57 H57 . . 120.5 ?
    C57 C58 H58 . . 119.7 ?
    C57 C58 C59 . . 120.6(3) ?
    C59 C58 H58 . . 119.7 ?
    C58 C59 H59 . . 119.8 ?
    C58 C59 C60 . . 120.4(3) ?
    C60 C59 H59 . . 119.8 ?
    C55 C60 N15 . . 119.3(2) ?
    C59 C60 N15 . . 121.3(2) ?
    C59 C60 C55 . . 119.3(3) ?
    O4 C61 N15 . . 124.6(3) ?
    O4 C61 C62 . . 120.9(3) ?
    N15 C61 C62 . . 114.5(2) ?
    C63 C62 C61 . . 120.1(3) ?
    C63 C62 C66 . . 118.4(3) ?
    C66 C62 C61 . . 121.5(3) ?
    C62 C63 H63 . . 120.4 ?
    C62 C63 C64 . . 119.1(3) ?
    C64 C63 H63 . . 120.4 ?
    C63 C64 H64 . . 120.9 ?
    C65 C64 C63 . . 118.1(3) ?
    C65 C64 H64 . . 120.9 ?
    N16 C65 C64 . . 124.6(3) ?
    N16 C65 H65 . . 117.7 ?
    C64 C65 H65 . . 117.7 ?
    N16 C66 C62 . . 123.3(3) ?
    N16 C66 H66 . . 118.4 ?
    C62 C66 H66 . . 118.4 ?
    C68 C67 C8M . . 121.4(3) ?
    C68 C67 C72 . . 118.9(3) ?
    C72 C67 C8M . . 119.6(3) ?
    C67 C68 H68 . . 119.9 ?
    C67 C68 C69 . . 120.3(3) ?
    C69 C68 H68 . . 119.9 ?
    C68 C69 H69 . . 119.8 ?
    C70 C69 C68 . . 120.5(3) ?
    C70 C69 H69 . . 119.8 ?
    C69 C70 H70 . . 120.0 ?
    C69 C70 C71 . . 119.9(3) ?
    C71 C70 H70 . . 120.0 ?
    C70 C71 H71 . . 120.1 ?
    C70 C71 C72 . . 119.9(3) ?
    C72 C71 H71 . . 120.1 ?
    C67 C72 H72 . . 119.7 ?
    C71 C72 C67 . . 120.5(3) ?
    C71 C72 H72 . . 119.7 ?
    H1SA C1S H1SB . . 109.5 ?
    H1SA C1S H1SC . . 109.5 ?
    H1SB C1S H1SC . . 109.5 ?
    C2S C1S H1SA . . 109.5 ?
    C2S C1S H1SB . . 109.5 ?
    C2S C1S H1SC . . 109.5 ?
    C1S C2S H2SA . . 108.7 ?
    C1S C2S H2SB . . 108.7 ?
    C1S C2S C3S . . 114.2(3) ?
    H2SA C2S H2SB . . 107.6 ?
    C3S C2S H2SA . . 108.7 ?
    C3S C2S H2SB . . 108.7 ?
    C2S C3S H3SA . . 108.9 ?
    C2S C3S H3SB . . 108.9 ?
    H3SA C3S H3SB . . 107.7 ?
    C4S C3S C2S . . 113.4(3) ?
    C4S C3S H3SA . . 108.9 ?
    C4S C3S H3SB . . 108.9 ?
    C3S C4S H4SA . . 108.7 ?
    C3S C4S H4SB . . 108.7 ?
    H4SA C4S H4SB . . 107.6 ?
    C5S C4S C3S . . 114.3(3) ?
    C5S C4S H4SA . . 108.7 ?
    C5S C4S H4SB . . 108.7 ?
    C4S C5S H5SA . . 108.9 ?
    C4S C5S H5SB . . 108.9 ?
    H5SA C5S H5SB . . 107.7 ?
    C6S C5S C4S . . 113.4(3) ?
    C6S C5S H5SA . . 108.9 ?
    C6S C5S H5SB . . 108.9 ?
    C5S C6S H6SA . . 109.5 ?
    C5S C6S H6SB . . 109.5 ?
    C5S C6S H6SC . . 109.5 ?
    H6SA C6S H6SB . . 109.5 ?
    H6SA C6S H6SC . . 109.5 ?
    H6SB C6S H6SC . . 109.5 ?
    H73A C73 H73B . . 109.5 ?
    H73A C73 H73C . . 109.5 ?
    H73B C73 H73C . . 109.5 ?
    C74 C73 H73A . . 109.5 ?
    C74 C73 H73B . . 109.5 ?
    C74 C73 H73C . . 109.5 ?
    H73D C73A H73E . . 105.2 ?
    C74A C73A H73D . . 103.2 ?
    C74A C73A H73E . . 103.2 ?
    C74A C73A C75A . . 135.7(18) ?
    C75A C73A H73D . . 103.2 ?
    C75A C73A H73E . . 103.2 ?
    C73 C74 H74A . . 108.1 ?
    C73 C74 H74B . . 108.1 ?
    C73 C74 C75 . . 117.0(10) ?
    H74A C74 H74B . . 107.3 ?
    C75 C74 H74A . . 108.1 ?
    C75 C74 H74B . . 108.1 ?
    C73A C74A H74C . . 109.5 ?
    C73A C74A H74D . . 109.5 ?
    C73A C74A H74E . . 109.5 ?
    H74C C74A H74D . . 109.5 ?
    H74C C74A H74E . . 109.5 ?
    H74D C74A H74E . . 109.5 ?
    C74 C75 H75A . . 108.1 ?
    C74 C75 H75B . . 108.1 ?
    H75A C75 H75B . . 107.3 ?
    C76 C75 C74 . . 117.0(10) ?
    C76 C75 H75A . . 108.1 ?
    C76 C75 H75B . . 108.1 ?
    C73A C75A H75C . . 105.2 ?
    C73A C75A H75D . . 105.2 ?
    H75C C75A H75D . . 105.9 ?
    C76A C75A C73A . . 128(2) ?
    C76A C75A H75C . . 105.2 ?
    C76A C75A H75D . . 105.2 ?
    C75 C76 H76A . . 109.8 ?
    C75 C76 H76B . . 109.8 ?
    C75 C76 C77 . . 109.4(9) ?
    H76A C76 H76B . . 108.2 ?
    C77 C76 H76A . . 109.8 ?
    C77 C76 H76B . . 109.8 ?
    C75A C76A H76C . . 102.3 ?
    C75A C76A H76D . . 102.3 ?
    C75A C76A C77A . . 139(2) ?
    H76C C76A H76D . . 104.9 ?
    C77A C76A H76C . . 102.3 ?
    C77A C76A H76D . . 102.3 ?
    C76 C77 H77A . . 111.3 ?
    C76 C77 H77B . . 111.3 ?
    H77A C77 H77B . . 109.2 ?
    C78 C77 C76 . . 102.3(11) ?
    C78 C77 H77A . . 111.3 ?
    C78 C77 H77B . . 111.3 ?
    C76A C77A H77C . . 101.9 ?
    C76A C77A H77D . . 101.9 ?
    H77C C77A H77D . . 104.7 ?
    C78A C77A C76A . . 140(2) ?
    C78A C77A H77C . . 101.9 ?
    C78A C77A H77D . . 101.9 ?
    C77 C78 H78A . . 109.5 ?
    C77 C78 H78B . . 109.5 ?
    C77 C78 H78C . . 109.5 ?
    H78A C78 H78B . . 109.5 ?
    H78A C78 H78C . . 109.5 ?
    H78B C78 H78C . . 109.5 ?
    C77A C78A H78D . . 109.5 ?
    C77A C78A H78E . . 109.5 ?
    C77A C78A H78F . . 109.5 ?
    H78D C78A H78E . . 109.5 ?
    H78D C78A H78F . . 109.5 ?
    H78E C78A H78F . . 109.5 ?
loop_
    _geom_torsion_atom_site_label_1
    _geom_torsion_atom_site_label_2
    _geom_torsion_atom_site_label_3
    _geom_torsion_atom_site_label_4
    _geom_torsion_site_symmetry_1
    _geom_torsion_site_symmetry_2
    _geom_torsion_site_symmetry_3
    _geom_torsion_site_symmetry_4
    _geom_torsion
    _geom_torsion_publ_flag
    O1 C7 C8 C9 . . . . 31.0(5) ?
    O1 C7 C8 C12 . . . . -146.2(3) ?
    O2 C25 C26 C27 . . . . -150.1(3) ?
    O2 C25 C26 C30 . . . . 26.6(4) ?
    N1 C1A C1B C2B . . . . -1.6(3) ?
    N1 C1A C1M C1 . . . . 169.0(2) ?
    N1 C1A C1M C8A . . . . -7.6(4) ?
    N1 C2A C2B C1B . . . . 1.6(3) ?
    N1 C2A C2M C3A . . . . 8.1(4) ?
    N1 C2A C2M C13 . . . . -169.9(2) ?
    N2 C3A C3B C4B . . . . 0.2(3) ?
    N2 C4A C4B C3B . . . . -1.2(3) ?
    N3 C5A C5B C6B . . . . -3.5(3) ?
    N3 C6A C6B C5B . . . . -0.8(3) ?
    N4 C7A C7B C8B . . . . -0.7(3) ?
    N4 C8A C8B C7B . . . . 0.1(3) ?
    N9 C7 C8 C9 . . . . -150.7(3) ?
    N9 C7 C8 C12 . . . . 32.1(4) ?
    N11 C25 C26 C27 . . . . 30.2(4) ?
    N11 C25 C26 C30 . . . . -153.1(3) ?
    C1 C1M C8A N4 . . . . 178.7(2) ?
    C1 C1M C8A C8B . . . . -3.4(4) ?
    C1 C2 C3 C4 . . . . -1.8(4) ?
    C1A N1 C2A C2B . . . . -2.5(3) ?
    C1A N1 C2A C2M . . . . 176.3(3) ?
    C1A C1B C2B C2A . . . . 0.0(3) ?
    C1A C1M C8A N4 . . . . -4.7(4) ?
    C1A C1M C8A C8B . . . . 173.2(3) ?
    C1B C1A C1M C1 . . . . -6.4(4) ?
    C1B C1A C1M C8A . . . . 177.1(3) ?
    C1M C1 C2 C3 . . . . -177.7(2) ?
    C1M C1 C6 N9 . . . . -1.3(4) ?
    C1M C1 C6 C5 . . . . 179.5(2) ?
    C1M C1A C1B C2B . . . . 174.4(3) ?
    C1M C8A C8B C7B . . . . -178.1(3) ?
    C2 C1 C1M C1A . . . . 111.1(3) ?
    C2 C1 C1M C8A . . . . -72.0(3) ?
    C2 C1 C6 N9 . . . . 179.3(2) ?
    C2 C1 C6 C5 . . . . 0.1(4) ?
    C2 C3 C4 C5 . . . . 0.3(4) ?
    C2A N1 C1A C1B . . . . 2.5(3) ?
    C2A N1 C1A C1M . . . . -173.3(3) ?
    C2A C2M C3A N2 . . . . 1.1(4) ?
    C2A C2M C3A C3B . . . . 179.3(3) ?
    C2A C2M C13 C14 . . . . -122.7(3) ?
    C2A C2M C13 C18 . . . . 60.1(3) ?
    C2B C2A C2M C3A . . . . -173.2(3) ?
    C2B C2A C2M C13 . . . . 8.7(4) ?
    C2M C2A C2B C1B . . . . -177.2(3) ?
    C2M C3A C3B C4B . . . . -178.2(3) ?
    C2M C13 C14 C15 . . . . -177.1(3) ?
    C2M C13 C18 C17 . . . . 175.6(3) ?
    C3 C4 C5 C6 . . . . 1.4(4) ?
    C3A N2 C4A C3M . . . . 179.7(3) ?
    C3A N2 C4A C4B . . . . 1.3(3) ?
    C3A C2M C13 C14 . . . . 59.1(4) ?
    C3A C2M C13 C18 . . . . -118.1(3) ?
    C3A C3B C4B C4A . . . . 0.6(3) ?
    C3M C4A C4B C3B . . . . -179.6(3) ?
    C3M C5A C5B C6B . . . . 173.5(2) ?
    C3M C19 C20 C21 . . . . -178.5(2) ?
    C3M C19 C24 N11 . . . . -3.3(4) ?
    C3M C19 C24 C23 . . . . 177.5(2) ?
    C4 C5 C6 N9 . . . . 179.3(3) ?
    C4 C5 C6 C1 . . . . -1.6(4) ?
    C4A N2 C3A C2M . . . . 177.5(3) ?
    C4A N2 C3A C3B . . . . -0.9(3) ?
    C4A C3M C5A N3 . . . . -2.7(4) ?
    C4A C3M C5A C5B . . . . -179.2(3) ?
    C4A C3M C19 C20 . . . . -68.9(3) ?
    C4A C3M C19 C24 . . . . 111.1(3) ?
    C4M C6A C6B C5B . . . . 178.7(3) ?
    C4M C7A C7B C8B . . . . 177.5(3) ?
    C4M C31 C32 C33 . . . . 179.4(2) ?
    C4M C31 C36 C35 . . . . -179.9(3) ?
    C5A N3 C6A C4M . . . . 179.2(2) ?
    C5A N3 C6A C6B . . . . -1.3(3) ?
    C5A C3M C4A N2 . . . . -5.5(5) ?
    C5A C3M C4A C4B . . . . 172.6(3) ?
    C5A C3M C19 C20 . . . . 113.7(3) ?
    C5A C3M C19 C24 . . . . -66.4(3) ?
    C5A C5B C6B C6A . . . . 2.5(3) ?
    C6 N9 C7 O1 . . . . 4.5(5) ?
    C6 N9 C7 C8 . . . . -173.7(3) ?
    C6 C1 C1M C1A . . . . -68.3(3) ?
    C6 C1 C1M C8A . . . . 108.6(3) ?
    C6 C1 C2 C3 . . . . 1.6(4) ?
    C6A N3 C5A C3M . . . . -174.0(2) ?
    C6A N3 C5A C5B . . . . 2.9(3) ?
    C6A C4M C7A N4 . . . . 2.4(4) ?
    C6A C4M C7A C7B . . . . -175.4(3) ?
    C6A C4M C31 C32 . . . . -116.0(3) ?
    C6A C4M C31 C36 . . . . 64.2(3) ?
    C7 N9 C6 C1 . . . . 160.0(3) ?
    C7 N9 C6 C5 . . . . -20.8(4) ?
    C7 C8 C9 C10 . . . . -178.6(3) ?
    C7 C8 C12 N10 . . . . 176.4(3) ?
    C7A N4 C8A C1M . . . . 177.7(2) ?
    C7A N4 C8A C8B . . . . -0.5(3) ?
    C7A C4M C6A N3 . . . . 5.5(4) ?
    C7A C4M C6A C6B . . . . -174.0(3) ?
    C7A C4M C31 C32 . . . . 62.6(3) ?
    C7A C4M C31 C36 . . . . -117.2(3) ?
    C7A C7B C8B C8A . . . . 0.3(3) ?
    C8 C9 C10 C11 . . . . 1.6(6) ?
    C8A N4 C7A C4M . . . . -177.5(2) ?
    C8A N4 C7A C7B . . . . 0.7(3) ?
    C9 C8 C12 N10 . . . . -0.7(5) ?
    C9 C10 C11 N10 . . . . 0.0(6) ?
    C11 N10 C12 C8 . . . . 2.2(5) ?
    C12 N10 C11 C10 . . . . -1.8(5) ?
    C12 C8 C9 C10 . . . . -1.2(5) ?
    C13 C2M C3A N2 . . . . 179.2(2) ?
    C13 C2M C3A C3B . . . . -2.7(4) ?
    C13 C14 C15 C16 . . . . 1.8(5) ?
    C14 C13 C18 C17 . . . . -1.7(4) ?
    C14 C15 C16 C17 . . . . -2.2(5) ?
    C15 C16 C17 C18 . . . . 0.6(5) ?
    C16 C17 C18 C13 . . . . 1.4(4) ?
    C18 C13 C14 C15 . . . . 0.1(4) ?
    C19 C3M C4A N2 . . . . 177.3(2) ?
    C19 C3M C4A C4B . . . . -4.5(4) ?
    C19 C3M C5A N3 . . . . 174.5(2) ?
    C19 C3M C5A C5B . . . . -2.0(4) ?
    C19 C20 C21 C22 . . . . -0.1(4) ?
    C20 C19 C24 N11 . . . . 176.7(2) ?
    C20 C19 C24 C23 . . . . -2.6(4) ?
    C20 C21 C22 C23 . . . . -0.4(4) ?
    C21 C22 C23 C24 . . . . -0.7(4) ?
    C22 C23 C24 N11 . . . . -177.0(2) ?
    C22 C23 C24 C19 . . . . 2.2(4) ?
    C24 N11 C25 O2 . . . . 3.6(4) ?
    C24 N11 C25 C26 . . . . -176.7(2) ?
    C24 C19 C20 C21 . . . . 1.5(4) ?
    C25 N11 C24 C19 . . . . 136.9(3) ?
    C25 N11 C24 C23 . . . . -43.9(4) ?
    C25 C26 C27 C28 . . . . 179.2(3) ?
    C25 C26 C30 N12 . . . . -178.8(3) ?
    C26 C27 C28 C29 . . . . -0.4(5) ?
    C27 C26 C30 N12 . . . . -1.9(4) ?
    C27 C28 C29 N12 . . . . -2.6(5) ?
    C29 N12 C30 C26 . . . . -0.9(4) ?
    C30 N12 C29 C28 . . . . 3.2(4) ?
    C30 C26 C27 C28 . . . . 2.5(5) ?
    C31 C4M C6A N3 . . . . -176.0(2) ?
    C31 C4M C6A C6B . . . . 4.5(4) ?
    C31 C4M C7A N4 . . . . -176.1(2) ?
    C31 C4M C7A C7B . . . . 6.1(4) ?
    C31 C32 C33 C34 . . . . 1.3(4) ?
    C32 C31 C36 C35 . . . . 0.3(4) ?
    C32 C33 C34 C35 . . . . -1.4(4) ?
    C33 C34 C35 C36 . . . . 0.9(4) ?
    C34 C35 C36 C31 . . . . -0.4(4) ?
    C36 C31 C32 C33 . . . . -0.8(4) ?
    O3 C43 C44 C45 . . . . -48.0(4) ?
    O3 C43 C44 C48 . . . . 130.4(3) ?
    O4 C61 C62 C63 . . . . -52.4(4) ?
    O4 C61 C62 C66 . . . . 127.8(3) ?
    N5 C9A C9B C10B . . . . -2.1(3) ?
    N5 C10A C10B C9B . . . . 1.8(3) ?
    N6 C11A C11B C12B . . . . -0.2(3) ?
    N6 C12A C12B C11B . . . . -1.6(3) ?
    N7 C13A C13B C14B . . . . -3.0(3) ?
    N7 C14A C14B C13B . . . . 2.9(3) ?
    N8 C15A C15B C16B . . . . 0.2(3) ?
    N8 C16A C16B C15B . . . . -1.4(3) ?
    N13 C43 C44 C45 . . . . 132.9(3) ?
    N13 C43 C44 C48 . . . . -48.7(4) ?
    N15 C61 C62 C63 . . . . 127.8(3) ?
    N15 C61 C62 C66 . . . . -52.0(4) ?
    C5M C9A C9B C10B . . . . 175.4(3) ?
    C5M C16A C16B C15B . . . . 177.0(3) ?
    C5M C37 C38 C39 . . . . -178.2(3) ?
    C5M C37 C42 N13 . . . . 1.2(4) ?
    C5M C37 C42 C41 . . . . 177.6(3) ?
    C6M C10A C10B C9B . . . . -176.3(3) ?
    C6M C11A C11B C12B . . . . 179.3(3) ?
    C6M C49 C50 C51 . . . . -177.4(3) ?
    C6M C49 C54 C53 . . . . 177.7(3) ?
    C7M C12A C12B C11B . . . . 178.2(3) ?
    C7M C13A C13B C14B . . . . 172.6(3) ?
    C7M C55 C56 C57 . . . . -178.5(3) ?
    C7M C55 C60 N15 . . . . -4.2(4) ?
    C7M C55 C60 C59 . . . . 178.0(3) ?
    C8M C14A C14B C13B . . . . -172.6(3) ?
    C8M C15A C15B C16B . . . . -178.9(3) ?
    C8M C67 C68 C69 . . . . -177.0(3) ?
    C8M C67 C72 C71 . . . . 177.5(3) ?
    C9A N5 C10A C6M . . . . 175.0(3) ?
    C9A N5 C10A C10B . . . . -3.0(3) ?
    C9A C5M C16A N8 . . . . -4.2(4) ?
    C9A C5M C16A C16B . . . . 177.6(3) ?
    C9A C5M C37 C38 . . . . 117.0(3) ?
    C9A C5M C37 C42 . . . . -61.8(4) ?
    C9A C9B C10B C10A . . . . 0.2(3) ?
    C10A N5 C9A C5M . . . . -174.3(3) ?
    C10A N5 C9A C9B . . . . 3.2(3) ?
    C10A C6M C11A N6 . . . . 9.4(5) ?
    C10A C6M C11A C11B . . . . -170.0(3) ?
    C10A C6M C49 C50 . . . . 59.3(4) ?
    C10A C6M C49 C54 . . . . -119.1(3) ?
    C11A N6 C12A C7M . . . . -178.3(3) ?
    C11A N6 C12A C12B . . . . 1.5(3) ?
    C11A C6M C10A N5 . . . . 7.8(4) ?
    C11A C6M C10A C10B . . . . -174.5(3) ?
    C11A C6M C49 C50 . . . . -119.9(3) ?
    C11A C6M C49 C54 . . . . 61.7(4) ?
    C11A C11B C12B C12A . . . . 1.1(3) ?
    C12A N6 C11A C6M . . . . 179.6(3) ?
    C12A N6 C11A C11B . . . . -0.8(3) ?
    C12A C7M C13A N7 . . . . -9.1(5) ?
    C12A C7M C13A C13B . . . . 176.0(3) ?
    C12A C7M C55 C56 . . . . -75.9(3) ?
    C12A C7M C55 C60 . . . . 103.7(3) ?
    C13A N7 C14A C8M . . . . 170.6(3) ?
    C13A N7 C14A C14B . . . . -4.7(3) ?
    C13A C7M C12A N6 . . . . -5.6(5) ?
    C13A C7M C12A C12B . . . . 174.6(3) ?
    C13A C7M C55 C56 . . . . 105.5(3) ?
    C13A C7M C55 C60 . . . . -74.9(3) ?
    C13A C13B C14B C14A . . . . 0.1(3) ?
    C14A N7 C13A C7M . . . . -170.7(3) ?
    C14A N7 C13A C13B . . . . 4.8(3) ?
    C14A C8M C15A N8 . . . . 4.2(4) ?
    C14A C8M C15A C15B . . . . -176.8(3) ?
    C14A C8M C67 C68 . . . . -115.6(3) ?
    C14A C8M C67 C72 . . . . 66.3(4) ?
    C15A N8 C16A C5M . . . . -176.9(3) ?
    C15A N8 C16A C16B . . . . 1.6(3) ?
    C15A C8M C14A N7 . . . . 6.6(5) ?
    C15A C8M C14A C14B . . . . -178.6(3) ?
    C15A C8M C67 C68 . . . . 68.2(4) ?
    C15A C8M C67 C72 . . . . -110.0(3) ?
    C15A C15B C16B C16A . . . . 0.7(3) ?
    C16A N8 C15A C8M . . . . 178.0(3) ?
    C16A N8 C15A C15B . . . . -1.1(3) ?
    C16A C5M C9A N5 . . . . -11.1(4) ?
    C16A C5M C9A C9B . . . . 171.7(3) ?
    C16A C5M C37 C38 . . . . -61.9(4) ?
    C16A C5M C37 C42 . . . . 119.2(3) ?
    C37 C5M C9A N5 . . . . 170.0(2) ?
    C37 C5M C9A C9B . . . . -7.2(4) ?
    C37 C5M C16A N8 . . . . 174.7(2) ?
    C37 C5M C16A C16B . . . . -3.5(4) ?
    C37 C38 C39 C40 . . . . 0.2(5) ?
    C38 C37 C42 N13 . . . . -177.8(3) ?
    C38 C37 C42 C41 . . . . -1.4(4) ?
    C38 C39 C40 C41 . . . . -0.6(5) ?
    C39 C40 C41 C42 . . . . 0.0(5) ?
    C40 C41 C42 N13 . . . . 177.6(3) ?
    C40 C41 C42 C37 . . . . 1.0(4) ?
    C42 N13 C43 O3 . . . . -6.5(4) ?
    C42 N13 C43 C44 . . . . 172.6(2) ?
    C42 C37 C38 C39 . . . . 0.8(5) ?
    C43 N13 C42 C37 . . . . -59.2(4) ?
    C43 N13 C42 C41 . . . . 124.3(3) ?
    C43 C44 C45 C46 . . . . -180.0(3) ?
    C43 C44 C48 N14 . . . . -179.7(3) ?
    C44 C45 C46 C47 . . . . -0.5(5) ?
    C45 C44 C48 N14 . . . . -1.2(5) ?
    C45 C46 C47 N14 . . . . -1.2(6) ?
    C47 N14 C48 C44 . . . . -0.4(5) ?
    C48 N14 C47 C46 . . . . 1.6(5) ?
    C48 C44 C45 C46 . . . . 1.6(5) ?
    C49 C6M C10A N5 . . . . -171.3(3) ?
    C49 C6M C10A C10B . . . . 6.4(4) ?
    C49 C6M C11A N6 . . . . -171.5(3) ?
    C49 C6M C11A C11B . . . . 9.1(4) ?
    C49 C50 C51 C52 . . . . -0.3(5) ?
    C50 C49 C54 C53 . . . . -0.7(4) ?
    C50 C51 C52 C53 . . . . -0.6(5) ?
    C51 C52 C53 C54 . . . . 0.9(5) ?
    C52 C53 C54 C49 . . . . -0.2(5) ?
    C54 C49 C50 C51 . . . . 1.0(5) ?
    C55 C7M C12A N6 . . . . 176.0(3) ?
    C55 C7M C12A C12B . . . . -3.8(4) ?
    C55 C7M C13A N7 . . . . 169.4(3) ?
    C55 C7M C13A C13B . . . . -5.6(4) ?
    C55 C56 C57 C58 . . . . -0.1(4) ?
    C56 C55 C60 N15 . . . . 175.3(3) ?
    C56 C55 C60 C59 . . . . -2.5(4) ?
    C56 C57 C58 C59 . . . . -1.1(4) ?
    C57 C58 C59 C60 . . . . 0.6(4) ?
    C58 C59 C60 N15 . . . . -176.5(3) ?
    C58 C59 C60 C55 . . . . 1.3(4) ?
    C60 N15 C61 O4 . . . . -3.1(5) ?
    C60 N15 C61 C62 . . . . 176.7(3) ?
    C60 C55 C56 C57 . . . . 1.9(4) ?
    C61 N15 C60 C55 . . . . 149.5(3) ?
    C61 N15 C60 C59 . . . . -32.8(4) ?
    C61 C62 C63 C64 . . . . -178.7(3) ?
    C61 C62 C66 N16 . . . . -178.6(3) ?
    C62 C63 C64 C65 . . . . -2.5(5) ?
    C63 C62 C66 N16 . . . . 1.5(5) ?
    C63 C64 C65 N16 . . . . 1.3(5) ?
    C65 N16 C66 C62 . . . . -2.7(4) ?
    C66 N16 C65 C64 . . . . 1.2(5) ?
    C66 C62 C63 C64 . . . . 1.1(5) ?
    C67 C8M C14A N7 . . . . -169.3(3) ?
    C67 C8M C14A C14B . . . . 5.5(4) ?
    C67 C8M C15A N8 . . . . -179.8(2) ?
    C67 C8M C15A C15B . . . . -0.9(4) ?
    C67 C68 C69 C70 . . . . -0.8(6) ?
    C68 C67 C72 C71 . . . . -0.7(5) ?
    C68 C69 C70 C71 . . . . 0.0(6) ?
    C69 C70 C71 C72 . . . . 0.5(5) ?
    C70 C71 C72 C67 . . . . -0.1(5) ?
    C72 C67 C68 C69 . . . . 1.1(5) ?
    C1S C2S C3S C4S . . . . -62.6(4) ?
    C2S C3S C4S C5S . . . . -174.5(3) ?
    C3S C4S C5S C6S . . . . 178.0(3) ?
    C73 C74 C75 C76 . . . . 172.5(10) ?
    C73A C75A C76A C77A . . . . -147(3) ?
    C74 C75 C76 C77 . . . . -179.2(8) ?
    C74A C73A C75A C76A . . . . 66(3) ?
    C75 C76 C77 C78 . . . . 179.8(9) ?
    C75A C76A C77A C78A . . . . 8(5) ?
loop_
    _geom_hbond_atom_site_label_D
    _geom_hbond_atom_site_label_H
    _geom_hbond_atom_site_label_A
    _geom_hbond_site_symmetry_A
    _geom_hbond_distance_DH
    _geom_hbond_distance_HA
    _geom_hbond_distance_DA
    _geom_hbond_angle_DHA
    _geom_hbond_publ_flag
    N13 H13 N10 . 0.88 2.16 3.015(3) 162.6 yes
    N15 H15A N12 . 0.88 2.14 2.963(3) 156.4 yes
    N11 H11 O3 . 0.88 2.19 3.073(3) 175.6 yes
    C27 H27 O3 . 0.95 2.50 3.140(4) 125.0 yes
    N2 H2 N1 . 0.88 2.29 2.854(3) 122.2 yes
    N4 H4 N3 . 0.88 2.31 2.869(3) 121.0 yes
_shelx_space_group_comment     ?
_shelx_estimated_absorpt_T_min     0.950
_shelx_estimated_absorpt_T_max     0.991
_shelx_hkl_file
;
  -2   0   0  221.26   11.62
  -2   0   0  206.34   11.57
  -2   0   0  213.45   11.57
  -2   0   0  207.19   11.44
  -2   0   0  213.87   11.74
  -2   0   0  217.40   11.79
   2   0   0  206.97   11.55
   2   0   0  225.37   11.59
   2   0   0  233.99   11.64
  -3   0   0  187.24   10.00
  -3   0   0  171.17    9.60
  -3   0   0  174.58    9.66
  -3   0   0  163.37    9.60
  -3   0   0  181.74    9.89
  -3   0   0  169.15    9.46
   3   0   0  180.78    9.66
   3   0   0  178.49    9.44
   3   0   0  168.33    9.57
   3   0   0  182.91    9.62
  -4   0   0 1214.69   66.35
  -4   0   0 1176.53   65.89
  -4   0   0 1208.48   65.40
  -4   0   0 1291.60   66.18
  -4   0   0 1235.49   65.73
  -4   0   0 1185.82   65.67
   4   0   0 1208.69   65.61
   4   0   0 1314.12   65.75
   4   0   0 1299.42   65.46
   4   0   0 1322.54   65.71
  -5   0   0  227.82   13.02
  -5   0   0  213.48   12.33
  -5   0   0  223.61   12.78
  -5   0   0  222.83   12.43
  -5   0   0  205.41   11.98
   5   0   0  215.39   12.25
   5   0   0  235.72   12.44
   5   0   0  229.52   12.10
   5   0   0  232.08   12.36
  -6   0   0  375.57   20.55
  -6   0   0  362.78   19.99
  -6   0   0  380.84   20.96
  -6   0   0  353.58   20.41
  -6   0   0  355.42   20.46
  -6   0   0  365.45   21.14
   6   0   0  407.77   20.19
   6   0   0  371.50   20.32
   6   0   0  398.06   20.54
  -7   0   0    4.21    1.10
  -7   0   0    4.31    1.07
  -7   0   0    4.82    0.99
  -7   0   0    4.53    0.68
  -7   0   0    5.41    1.45
   7   0   0    5.04    0.83
   7   0   0    4.65    0.89
   7   0   0    4.52    1.09
  -8   0   0   36.05    2.96
  -8   0   0   38.38    2.43
  -8   0   0   34.42    3.35
  -8   0   0   34.13    3.04
  -8   0   0   36.86    3.81
   8   0   0   40.08    3.16
   8   0   0   32.55    2.76
   8   0   0   36.08    2.73
  -9   0   0    4.41    0.69
  -9   0   0    3.13    1.44
  -9   0   0    4.02    1.06
  -9   0   0    6.88    1.23
  -9   0   0    4.45    1.31
   9   0   0    3.81    0.97
   9   0   0    6.04    1.05
 -10   0   0   35.34    3.17
 -10   0   0   32.66    2.25
 -10   0   0   28.15    3.93
 -10   0   0   34.33    3.31
 -10   0   0   36.88    3.82
  10   0   0   33.26    3.24
  10   0   0   34.57    2.85
  10   0   0   27.09    2.63
 -11   0   0   33.48    2.48
 -11   0   0   44.71    3.95
 -11   0   0   37.91    4.77
 -11   0   0   40.53    3.77
 -11   0   0   42.27    4.20
  11   0   0   37.52    3.11
 -12   0   0    2.94    1.88
 -12   0   0    1.74    1.24
 -12   0   0    3.13    1.45
 -12   0   0   -0.95    1.46
  12   0   0    0.98    0.89
 -13   0   0    9.19    2.18
 -13   0   0    8.07    2.54
 -13   0   0    7.52    1.95
 -13   0   0    5.57    1.60
  13   0   0    8.97    1.45
 -14   0   0    9.30    2.16
 -14   0   0   15.83    2.63
 -14   0   0   10.05    2.76
 -14   0   0   11.04    2.62
  14   0   0   11.56    1.65
 -15   0   0    7.58    4.21
 -15   0   0    9.21    2.12
 -15   0   0   12.77    2.92
 -15   0   0   11.77    2.90
  15   0   0    5.43    1.70
 -16   0   0    3.01    2.18
 -16   0   0    3.44    2.95
 -16   0   0    6.56    2.03
 -16   1   0   -1.43    1.58
 -16   1   0   -2.12    1.69
 -16   1   0   -1.37    2.41
 -16   1   0    1.21    1.98
  15  -1   0   -2.33    1.32
 -15   1   0   -0.85    1.39
 -15   1   0    0.81    2.46
 -15   1   0   -0.71    1.22
 -15   1   0    0.62    1.51
  14  -1   0    1.30    1.35
 -14   1   0    3.48    1.47
 -14   1   0    1.94    1.54
 -14   1   0   -0.29    1.71
 -14   1   0    5.20    2.54
 -13   1   0   94.06    5.41
 -13   1   0   84.97    8.44
 -13   1   0   97.03    7.84
 -13   1   0   93.31    7.06
 -13   1   0   98.73    7.42
  12  -1   0   -1.07    0.90
  12  -1   0   -0.40    1.13
 -12   1   0   -0.62    1.14
 -12   1   0    2.15    1.25
 -12   1   0    0.06    0.55
 -12   1   0    0.95    1.62
 -12   1   0    2.86    1.46
  11  -1   0   14.19    2.10
  11  -1   0   11.92    1.78
 -11   1   0   11.89    1.38
 -11   1   0   10.68    2.63
 -11   1   0   15.05    2.56
 -11   1   0   13.26    2.05
 -11   1   0   18.61    2.64
  10  -1   0   54.76    3.82
  10  -1   0   54.07    3.95
 -10   1   0   48.37    4.54
 -10   1   0   47.45    3.27
 -10   1   0   49.52    4.19
   9  -1   0    1.74    0.71
   9  -1   0    0.38    0.70
  -9   1   0    1.62    0.58
  -9   1   0   -0.21    0.87
  -9   1   0    0.66    0.77
  -9   1   0    0.84    0.84
  -9   1   0    0.70    0.88
   8  -1   0    0.15    0.48
   8  -1   0   -0.05    0.62
   8  -1   0    1.22    1.00
  -8   1   0   -0.27    0.64
  -8   1   0    0.17    0.63
  -8   1   0    0.01    0.69
  -8   1   0    0.38    0.42
  -8   1   0    1.55    1.05
   7  -1   0   28.66    2.09
   7  -1   0   27.55    2.88
   7  -1   0   29.51    2.40
  -7   1   0   20.89    2.98
  -7   1   0   25.77    2.35
  -7   1   0   29.54    2.60
  -7   1   0   24.33    1.91
  -7   1   0   29.60    2.88
   6  -1   0   92.70    5.35
   6  -1   0  102.70    5.92
   6  -1   0   89.40    5.69
  -6   1   0   97.34    6.89
  -6   1   0   82.13    6.41
  -6   1   0   91.60    5.70
  -6   1   0   92.67    5.86
  -6   1   0   87.26    5.29
  -6   1   0   91.76    6.08
   5  -1   0  553.32   29.83
   5  -1   0  589.13   30.29
   5  -1   0  559.41   30.09
   5  -1   0  566.83   30.17
  -5   1   0  569.52   30.52
  -5   1   0  551.84   30.26
  -5   1   0  565.42   30.29
  -5   1   0  554.05   30.13
  -5   1   0  548.00   29.82
   4  -1   0  326.30   17.59
   4  -1   0  319.10   17.32
   4  -1   0  342.87   17.69
  -4   1   0  322.66   18.18
  -4   1   0  317.35   17.31
  -4   1   0  324.02   17.68
  -4   1   0  317.82   17.53
  -4   1   0  319.94   17.63
   3  -1   0    9.03    0.88
   3  -1   0   11.74    1.21
   3  -1   0    9.60    1.06
   3  -1   0   11.22    1.00
  -3   1   0   12.98    1.65
  -3   1   0   10.66    1.20
  -3   1   0   10.35    1.18
  -3   1   0    8.54    0.84
  -3   1   0   11.66    1.07
  -3   1   0    8.67    1.06
   2  -1   0  948.73   50.69
   2  -1   0 1008.98   50.31
   2  -1   0  938.07   50.24
   2  -1   0  948.95   50.39
   2  -1   0  945.87   50.38
  -2   1   0  939.17   50.30
  -2   1   0  927.66   50.25
  -2   1   0  971.11   50.41
  -2   1   0  943.38   50.38
  -2   1   0  990.80   50.44
   1  -1   0   27.20    2.36
   1  -1   0   35.72    2.12
  -2  -1   0 1391.22   71.52
  -2  -1   0 1339.34   71.80
  -3  -1   0 2390.15  130.28
   3   1   0 2586.20  130.29
  -4  -1   0  205.52   12.15
  -4  -1   0  198.45   11.31
  -4  -1   0  232.09   11.81
  -4  -1   0  212.21   11.64
  -4  -1   0  184.82   11.33
  -4  -1   0  205.55   11.42
   4   1   0  226.35   11.71
   4   1   0  218.74   11.49
   4   1   0  215.69   11.35
   4   1   0  191.58   11.23
  -5  -1   0   39.77    2.61
  -5  -1   0   35.96    2.54
  -5  -1   0   35.17    2.23
  -5  -1   0   33.13    2.48
  -5  -1   0   33.25    2.86
  -5  -1   0   38.72    2.96
   5   1   0   35.01    2.75
   5   1   0   34.99    2.32
   5   1   0   37.79    2.48
   5   1   0   42.34    2.90
  -6  -1   0  126.56    8.28
  -6  -1   0  150.26    8.43
  -6  -1   0  149.56    8.93
  -6  -1   0  158.29    9.02
  -6  -1   0  139.21    8.58
  -6  -1   0  139.00    7.93
   6   1   0  138.24    8.10
   6   1   0  159.75    8.32
  -7  -1   0   29.25    2.86
  -7  -1   0   25.58    2.41
  -7  -1   0   32.77    2.61
  -7  -1   0   30.74    3.08
  -7  -1   0   28.40    1.98
  -7  -1   0   29.75    2.54
   7   1   0   35.83    2.49
   7   1   0   30.95    2.72
   7   1   0   30.46    2.82
  -8  -1   0    0.49    0.65
  -8  -1   0    0.87    0.85
  -8  -1   0    2.42    0.85
  -8  -1   0    1.30    0.44
  -8  -1   0    0.55    0.71
   8   1   0    2.35    0.78
   8   1   0    0.56    0.54
  -9  -1   0    1.51    1.03
  -9  -1   0    0.98    0.76
  -9  -1   0    1.98    1.06
  -9  -1   0    0.88    0.43
  -9  -1   0    0.68    0.64
   9   1   0    0.54    0.55
   9   1   0    0.39    0.77
 -10  -1   0  106.24    7.06
 -10  -1   0  108.59    6.10
 -10  -1   0   97.53    7.60
 -10  -1   0  109.34    7.13
 -10  -1   0   99.56    7.92
  10   1   0  119.68    7.02
  10   1   0  109.35    6.48
 -11  -1   0   21.52    3.73
 -11  -1   0   28.04    3.08
 -11  -1   0   27.74    1.86
 -11  -1   0   30.66    3.72
 -11  -1   0   26.36    3.01
  11   1   0   29.38    2.42
  11   1   0   22.07    3.41
 -12  -1   0   15.00    2.36
 -12  -1   0   21.24    2.93
 -12  -1   0   26.59    3.54
  12   1   0   18.56    2.62
  12   1   0   20.93    2.09
 -13  -1   0   -0.64    1.72
 -13  -1   0   -1.02    1.07
 -13  -1   0    0.52    1.22
 -13  -1   0   -0.99    1.11
  13   1   0   -0.97    0.77
  13   1   0   -0.68    1.01
 -14  -1   0   13.82    2.43
 -14  -1   0    8.11    2.44
 -14  -1   0   11.62    2.44
 -14  -1   0   11.85    3.00
  14   1   0   11.83    1.66
 -15  -1   0   -0.22    1.46
 -15  -1   0    2.19    1.67
 -15  -1   0    2.08    1.83
 -15  -1   0   -0.60    1.95
 -16  -1   0    1.46    1.71
 -16  -1   0    1.06    1.64
 -16  -1   0    0.80    1.97
  16  -2   0    2.27    1.84
 -16   2   0    1.14    2.96
 -16   2   0   -0.13    1.85
 -16   2   0    1.06    2.11
  15  -2   0    6.52    1.82
 -15   2   0   12.36    2.90
 -15   2   0    1.52    2.59
 -15   2   0    2.30    2.08
 -15   2   0    6.57    1.95
  14  -2   0   -0.04    1.13
 -14   2   0   -1.80    1.19
 -14   2   0   -1.50    2.11
 -14   2   0    3.34    1.57
 -14   2   0    1.80    2.62
  13  -2   0    9.43    1.84
 -13   2   0    9.15    2.12
 -13   2   0    7.17    1.78
 -13   2   0   12.92    2.67
  12  -2   0   74.18    5.32
 -12   2   0   66.85    6.04
 -12   2   0   66.44    5.50
 -12   2   0   56.21    6.85
 -12   2   0   76.41    5.99
  11  -2   0   28.33    3.16
 -11   2   0   19.19    3.03
 -11   2   0   23.22    3.09
 -11   2   0   28.57    3.33
 -11   2   0   16.19    3.22
  10  -2   0   91.48    5.89
 -10   2   0   75.29    5.80
 -10   2   0   86.44    6.09
 -10   2   0   69.78    7.17
 -10   2   0   96.66    6.70
 -10   2   0   84.28    6.17
   9  -2   0   61.17    4.58
   9  -2   0   73.18    5.29
  -9   2   0   58.90    3.97
  -9   2   0   61.71    4.72
  -9   2   0   65.20    4.97
  -9   2   0   59.15    5.06
   8  -2   0  186.10   10.94
   8  -2   0  192.96   10.47
  -8   2   0  193.83   11.25
  -8   2   0  184.20   10.35
  -8   2   0  164.99   12.01
  -8   2   0  192.07   11.00
  -8   2   0  171.87   11.27
   7  -2   0   78.59    5.13
   7  -2   0   77.89    4.69
  -7   2   0   75.90    5.29
  -7   2   0   64.71    5.78
  -7   2   0   73.59    4.59
  -7   2   0   78.40    5.48
  -7   2   0   78.86    5.11
   6  -2   0   13.92    1.83
   6  -2   0   19.92    2.08
   6  -2   0   14.89    1.46
  -6   2   0   13.54    1.37
  -6   2   0   16.80    2.53
  -6   2   0   20.48    2.10
  -6   2   0   17.69    1.83
  -6   2   0   18.41    2.06
   5  -2   0    1.69    0.53
   5  -2   0    2.56    0.79
   5  -2   0    3.34    0.67
   5  -2   0    2.63    0.70
  -5   2   0    2.95    0.74
  -5   2   0    2.74    0.81
  -5   2   0    1.57    1.01
  -5   2   0    2.03    0.52
  -5   2   0    1.56    0.64
   4  -2   0  916.77   47.22
   4  -2   0  894.90   47.44
   4  -2   0  873.11   47.12
   4  -2   0  933.68   48.38
   4  -2   0  898.98   47.39
  -4   2   0  890.14   47.85
  -4   2   0  820.89   48.10
  -4   2   0  893.68   47.44
  -4   2   0  860.92   47.09
  -4   2   0  903.25   47.28
  -4   2   0  917.74   47.48
   3  -2   0  196.10   10.98
   3  -2   0  188.18   11.42
   3  -2   0  195.52   10.77
   3  -2   0  210.71   11.00
   3  -2   0  197.11   10.78
  -3   2   0  202.08   10.85
  -3   2   0  191.01   11.52
  -3   2   0  195.11   10.95
  -3   2   0  195.31   10.74
  -3   2   0  192.94   10.99
  -3   2   0  198.15   10.97
   2  -2   0   88.35    4.75
   2  -2   0   79.44    4.86
   2  -2   0   80.80    4.86
   2  -2   0   81.97    4.77
  -2   2   0   85.98    4.77
  -2   2   0   80.05    5.34
  -2   2   0   82.48    4.88
  -2   2   0   83.55    4.76
  -2   2   0   82.79    4.80
  -2   2   0   83.84    4.92
   1  -2   0   97.51    5.52
   1  -2   0  102.52    5.49
   1  -2   0  100.11    5.62
   1  -2   0  103.55    5.65
  -1   2   0   91.54    5.95
  -1   2   0  100.72    5.64
  -1   2   0  104.09    5.49
  -1   2   0  103.98    5.64
  -1   2   0   98.47    5.54
  -1   2   0  103.11    5.62
   0  -2   0  134.56    6.67
   0  -2   0  113.82    7.01
   0  -2   0  123.44    6.76
  -2  -2   0  154.14    8.10
  -2  -2   0  144.83    8.21
  -2  -2   0  153.30    8.29
   2   2   0  142.04    8.21
   2   2   0  154.74    8.12
  -3  -2   0  282.93   15.38
  -3  -2   0  299.37   15.95
  -3  -2   0  297.04   15.78
  -3  -2   0  285.33   15.38
  -3  -2   0  307.41   15.66
   3   2   0  275.11   15.75
   3   2   0  297.29   15.66
  -4  -2   0   12.53    1.21
  -4  -2   0   13.42    1.08
  -4  -2   0   17.12    1.21
  -4  -2   0   14.81    1.71
   4   2   0   15.98    1.31
   4   2   0   13.66    1.36
  -5  -2   0  763.90   39.51
  -5  -2   0  758.60   39.63
  -5  -2   0  730.10   39.40
  -5  -2   0  730.70   40.07
  -5  -2   0  734.47   39.46
   5   2   0  722.32   39.09
   5   2   0  779.11   39.88
  -6  -2   0   55.06    3.76
  -6  -2   0   54.68    3.65
  -6  -2   0   58.55    3.44
  -6  -2   0   54.78    3.72
  -6  -2   0   63.87    4.22
  -6  -2   0   55.95    4.27
   6   2   0   59.17    3.69
   6   2   0   62.15    4.06
   6   2   0   54.43    3.27
  -7  -2   0   42.35    3.21
  -7  -2   0   36.91    2.47
  -7  -2   0   43.89    3.49
  -7  -2   0   39.25    3.44
  -7  -2   0   38.73    2.94
   7   2   0   35.95    2.40
   7   2   0   37.57    3.20
   7   2   0   43.77    2.77
  -8  -2   0    9.98    1.45
  -8  -2   0   11.23    1.07
  -8  -2   0   12.65    2.03
  -8  -2   0   11.86    1.58
  -8  -2   0    8.96    1.80
   8   2   0   12.27    1.10
   8   2   0   12.83    1.16
  -9  -2   0   71.66    4.23
  -9  -2   0   70.09    4.96
  -9  -2   0   69.50    5.52
  -9  -2   0   68.00    4.93
  -9  -2   0   73.25    5.74
   9   2   0   71.40    4.24
   9   2   0   78.53    4.35
 -10  -2   0   36.34    3.85
 -10  -2   0   37.55    2.47
 -10  -2   0   33.00    3.18
 -10  -2   0   40.22    3.43
 -10  -2   0   41.64    4.25
  10   2   0   40.85    2.70
  10   2   0   40.01    2.57
 -11  -2   0   17.62    2.26
 -11  -2   0   11.93    2.37
 -11  -2   0   14.06    1.19
 -11  -2   0   18.60    2.37
 -11  -2   0   10.60    2.83
  11   2   0   17.43    1.48
  11   2   0   16.18    1.78
 -12  -2   0    0.95    1.00
 -12  -2   0    1.22    1.12
 -12  -2   0   -0.39    1.39
 -12  -2   0    1.18    1.29
 -13  -2   0   40.03    4.11
 -13  -2   0   46.78    4.93
 -13  -2   0   33.76    4.84
 -14  -2   0   88.53    8.42
 -14  -2   0   93.93    7.27
 -14  -2   0   98.30    7.19
 -14  -2   0  105.64    8.18
 -15  -2   0    2.47    1.32
 -15  -2   0   -2.78    1.41
 -15  -2   0   -2.01    1.18
 -15  -2   0   -1.52    2.00
 -16  -2   0    1.08    1.85
 -16  -2   0    0.17    1.44
 -16  -2   0   -2.69    2.02
 -16  -2   0    0.51    1.73
  16  -3   0    7.18    2.20
 -16   3   0    9.43    2.40
 -16   3   0    2.80    3.57
 -16   3   0    9.30    2.86
 -16   3   0    6.97    3.78
  15  -3   0    1.42    1.57
 -15   3   0    0.65    1.69
 -15   3   0    5.31    2.21
 -15   3   0    3.79    2.04
 -15   3   0    1.21    2.58
  14  -3   0    5.16    1.74
  14  -3   0    1.82    2.57
 -14   3   0    7.15    2.24
 -14   3   0    2.80    1.77
 -14   3   0    7.64    2.46
  13  -3   0    1.13    1.55
  13  -3   0    1.77    1.28
 -13   3   0    1.39    2.40
 -13   3   0    2.10    1.42
 -13   3   0    2.63    1.71
 -13   3   0    1.31    1.52
  12  -3   0   86.93    6.19
 -12   3   0   80.51    5.96
 -12   3   0   76.24    6.36
 -12   3   0   83.26    6.99
 -12   3   0   89.37    6.86
  11  -3   0   45.70    4.12
 -11   3   0   40.73    4.24
 -11   3   0   44.11    4.15
 -11   3   0   44.88    4.46
 -11   3   0   46.96    4.18
 -11   3   0   33.85    5.34
  10  -3   0  365.71   19.03
  10  -3   0  353.34   19.58
 -10   3   0  327.88   19.83
 -10   3   0  328.34   19.62
 -10   3   0  328.89   20.07
   9  -3   0   29.97    2.43
   9  -3   0   27.38    2.85
  -9   3   0   27.81    2.95
  -9   3   0   28.94    3.10
  -9   3   0   23.66    2.23
  -9   3   0   27.91    3.18
   8  -3   0    0.46    0.54
   8  -3   0    0.35    0.79
  -8   3   0    1.04    0.81
  -8   3   0    1.20    1.22
  -8   3   0    0.82    0.79
  -8   3   0    0.32    0.50
   7  -3   0  155.27    9.21
   7  -3   0  144.17    8.73
  -7   3   0  148.97    9.32
  -7   3   0  146.67    9.05
  -7   3   0  155.06    9.45
   6  -3   0  537.62   27.87
   6  -3   0  515.65   27.47
  -6   3   0  485.49   27.33
  -6   3   0  451.85   28.75
  -6   3   0  538.68   28.04
  -6   3   0  528.14   28.00
  -6   3   0  504.58   27.69
   5  -3   0   13.43    1.34
   5  -3   0   13.76    1.63
  -5   3   0   14.70    1.71
  -5   3   0    9.13    1.80
  -5   3   0   10.28    1.40
  -5   3   0   13.53    1.34
  -5   3   0   11.20    1.63
   4  -3   0   27.29    2.00
   4  -3   0   21.25    2.54
   4  -3   0   27.04    2.21
   4  -3   0   25.65    2.16
   4  -3   0   23.26    1.91
  -4   3   0   22.84    2.03
  -4   3   0   23.50    2.78
  -4   3   0   25.25    2.42
  -4   3   0   22.96    1.85
  -4   3   0   24.52    2.18
   3  -3   0 2341.22  123.97
   3  -3   0 2332.11  124.13
   3  -3   0 2435.06  123.90
  -3   3   0 2482.16  124.04
  -3   3   0 2378.89  123.94
  -3   3   0 2329.03  123.96
  -3   3   0 2258.87  125.44
  -3   3   0 2320.07  124.12
   2  -3   0   65.10    3.87
   2  -3   0   62.47    3.72
   2  -3   0   57.38    3.86
   2  -3   0   63.68    3.92
  -2   3   0   62.47    3.81
  -2   3   0   64.26    3.77
  -2   3   0   65.67    3.74
  -2   3   0   53.89    4.39
  -2   3   0   62.86    3.95
  -2   3   0   63.77    3.93
   1  -3   0   87.22    4.97
   1  -3   0   75.98    5.57
   1  -3   0   84.59    5.10
   1  -3   0   88.43    5.15
   1  -3   0   88.37    5.11
  -1   3   0   92.11    5.78
  -1   3   0   86.93    5.12
  -1   3   0   92.13    5.14
  -1   3   0   87.91    4.84
  -1   3   0   96.08    5.04
  -1   3   0   91.17    5.13
   0  -3   0  838.24   44.51
   0  -3   0  800.05   44.48
   0  -3   0  814.46   44.64
   0  -3   0  845.06   44.45
   0  -3   0  822.23   45.03
   0   3   0  883.94   45.11
   0   3   0  864.16   44.65
   0   3   0  864.30   44.62
   0   3   0  895.17   44.46
   0   3   0  828.53   44.47
  -1  -3   0    5.95    0.57
  -1  -3   0    4.33    0.65
  -2  -3   0   24.65    1.64
  -2  -3   0   22.98    1.68
  -2  -3   0   24.03    1.55
  -2  -3   0   21.17    1.69
  -3  -3   0  616.16   33.41
  -3  -3   0  633.51   33.73
  -3  -3   0  624.75   33.63
  -3  -3   0  650.77   33.45
   3   3   0  670.76   33.50
   3   3   0  598.64   33.62
  -4  -3   0  208.83   11.02
  -4  -3   0  219.58   11.38
  -4  -3   0  211.29   11.95
  -4  -3   0  208.47   11.52
  -4  -3   0  199.46   10.94
   4   3   0  189.21   11.47
   4   3   0  213.26   11.38
  -5  -3   0   19.44    1.40
  -5  -3   0   21.72    2.03
  -5  -3   0   18.43    1.63
  -5  -3   0   20.66    1.49
  -5  -3   0   23.14    1.90
   5   3   0   18.83    1.79
  -6  -3   0   15.57    1.32
  -6  -3   0   17.29    1.82
  -6  -3   0   12.52    1.34
  -6  -3   0   16.42    1.54
  -6  -3   0   15.74    1.38
  -6  -3   0   14.91    1.95
   6   3   0   12.18    1.61
  -7  -3   0  122.05    6.80
  -7  -3   0  115.16    7.11
  -7  -3   0  119.96    6.99
  -7  -3   0  135.91    7.64
  -7  -3   0  116.77    7.69
  -7  -3   0  116.10    7.72
   7   3   0  105.94    7.29
  -8  -3   0   73.83    4.55
  -8  -3   0   57.85    4.35
  -8  -3   0   66.04    4.59
  -8  -3   0   75.99    5.22
  -8  -3   0   65.58    5.12
  -8  -3   0   69.24    4.09
  -9  -3   0    4.37    1.01
  -9  -3   0    1.85    0.85
  -9  -3   0    1.20    1.12
  -9  -3   0    4.29    1.27
  -9  -3   0    3.28    0.59
 -10  -3   0   12.05    2.26
 -10  -3   0   16.77    1.37
 -10  -3   0   12.02    2.31
 -10  -3   0   13.69    2.01
 -10  -3   0   17.84    2.19
 -11  -3   0    3.91    1.88
 -11  -3   0    0.71    1.22
 -11  -3   0    2.08    1.02
 -11  -3   0    2.72    0.55
 -11  -3   0    2.49    0.48
 -11  -3   0    3.77    1.20
 -12  -3   0    1.12    1.52
 -12  -3   0    1.91    1.18
 -12  -3   0    0.59    1.32
 -12  -3   0   -0.95    1.03
 -13  -3   0   26.17    4.56
 -13  -3   0   23.14    4.03
 -13  -3   0   29.90    4.14
 -13  -3   0   25.03    3.24
 -14  -3   0   28.96    4.43
 -14  -3   0   31.79    4.87
 -14  -3   0   34.42    3.82
 -14  -3   0   30.32    3.80
 -15  -3   0    3.58    1.80
 -15  -3   0    0.16    1.66
 -15  -3   0   -0.79    1.49
 -16  -3   0    7.04    2.68
 -16  -3   0    3.68    1.94
 -16  -3   0    5.01    3.12
 -16   4   0   20.51    3.55
 -16   4   0   13.26    2.71
 -16   4   0   14.69    4.49
  15  -4   0   -2.30    1.53
 -15   4   0   -1.77    1.74
 -15   4   0   -1.75    1.55
 -15   4   0    0.09    1.55
  14  -4   0    8.36    1.75
  14  -4   0    9.27    2.30
 -14   4   0    2.01    2.87
 -14   4   0    4.90    2.00
 -14   4   0    4.96    2.11
 -14   4   0    6.13    2.35
  13  -4   0    4.72    1.59
  13  -4   0    3.71    1.43
 -13   4   0    3.72    1.77
 -13   4   0    5.12    1.86
 -13   4   0    4.49    2.81
  12  -4   0    2.09    1.24
  12  -4   0   -0.16    1.19
 -12   4   0    1.99    2.17
 -12   4   0    0.50    1.34
 -12   4   0    1.13    1.34
 -12   4   0    1.91    2.16
  11  -4   0  144.01    8.43
  11  -4   0  140.44    9.01
 -11   4   0  115.61   10.63
 -11   4   0  133.33    9.46
 -11   4   0  137.71    9.47
 -11   4   0  128.95    9.00
  10  -4   0   96.72    6.48
  10  -4   0   88.11    5.79
 -10   4   0   72.17    7.44
 -10   4   0   93.56    6.83
 -10   4   0   97.14    6.91
 -10   4   0   80.57    6.27
   9  -4   0   51.04    3.72
   9  -4   0   56.05    4.38
  -9   4   0   49.53    4.20
  -9   4   0   39.38    5.34
  -9   4   0   49.69    4.42
  -9   4   0   47.92    3.60
  -9   4   0   53.67    4.59
   8  -4   0   29.17    2.52
   8  -4   0   33.24    3.07
  -8   4   0   28.93    4.11
  -8   4   0   28.23    3.10
  -8   4   0   31.43    2.96
  -8   4   0   19.96    3.76
  -8   4   0   25.46    2.34
   7  -4   0   70.54    5.06
   7  -4   0   64.13    4.51
  -7   4   0   70.88    5.16
  -7   4   0   69.02    4.88
  -7   4   0   65.50    5.92
  -7   4   0   70.89    5.10
   6  -4   0   67.58    4.42
   6  -4   0   68.06    4.75
  -6   4   0   63.11    4.81
  -6   4   0   58.23    5.63
  -6   4   0   69.09    4.64
  -6   4   0   69.26    4.80
  -6   4   0   64.53    4.30
   5  -4   0    0.70    0.56
   5  -4   0    1.37    0.76
  -5   4   0    0.80    0.73
  -5   4   0    0.66    0.69
  -5   4   0    2.07    0.70
  -5   4   0    0.59    0.48
  -5   4   0    2.16    1.23
   4  -4   0  269.55   15.93
   4  -4   0  287.49   16.16
   4  -4   0  266.35   15.58
   4  -4   0  293.60   15.99
  -4   4   0  291.41   15.80
  -4   4   0  305.18   16.09
  -4   4   0  262.10   16.82
  -4   4   0  312.41   15.99
  -4   4   0  270.46   15.93
  -4   4   0  293.41   15.76
   3  -4   0   75.60    5.02
   3  -4   0   82.68    5.06
   3  -4   0   75.75    4.90
   3  -4   0   79.17    4.93
  -3   4   0   76.08    4.84
  -3   4   0   78.90    5.02
  -3   4   0   81.32    5.86
  -3   4   0   75.47    4.78
  -3   4   0   79.24    5.08
  -3   4   0   87.11    4.96
   2  -4   0  627.40   32.78
   2  -4   0  595.23   32.97
   2  -4   0  641.21   33.05
   2  -4   0  608.58   33.00
  -2   4   0  614.60   33.02
  -2   4   0  651.05   32.88
  -2   4   0  606.23   32.94
  -2   4   0  615.45   32.69
  -2   4   0  610.30   34.42
  -2   4   0  600.88   32.99
   1  -4   0 1368.54   72.31
   1  -4   0 1356.63   72.48
   1  -4   0 1373.20   72.48
   1  -4   0 1330.95   72.54
   1  -4   0 1348.11   73.16
  -1   4   0 1380.61   72.54
  -1   4   0 1435.24   72.36
  -1   4   0 1405.68   72.10
  -1   4   0 1401.27   72.49
  -1   4   0 1354.89   73.23
  -1   4   0 1374.83   72.47
   0  -4   0 4662.93  244.82
  -1  -4   0   25.18    1.87
  -1  -4   0   24.73    1.61
   1   4   0   23.75    1.81
  -2  -4   0   80.66    4.63
  -2  -4   0   78.42    4.69
  -3  -4   0   64.73    3.69
  -3  -4   0   62.80    3.94
  -3  -4   0   62.73    3.78
  -3  -4   0   59.27    3.92
  -4  -4   0  128.51    7.31
  -4  -4   0  124.24    7.13
  -4  -4   0  116.05    6.82
   4   4   0  111.47    7.06
   4   4   0  127.62    6.94
  -5  -4   0   81.10    4.76
  -5  -4   0   78.57    5.20
  -5  -4   0   79.82    4.62
  -5  -4   0   78.42    4.28
   5   4   0   75.15    4.96
  -6  -4   0   69.24    4.30
  -6  -4   0   69.79    4.55
  -6  -4   0   71.45    3.94
  -6  -4   0   66.24    3.98
  -6  -4   0   63.29    4.75
   6   4   0   61.96    4.46
  -7  -4   0   11.00    1.60
  -7  -4   0    7.31    0.96
  -7  -4   0    8.87    1.18
  -7  -4   0   10.17    1.34
  -7  -4   0    7.96    1.60
  -7  -4   0    8.87    1.23
   7   4   0    5.75    1.11
  -8  -4   0   74.09    4.90
  -8  -4   0   73.05    5.68
  -8  -4   0   86.35    5.30
  -8  -4   0   79.26    4.80
  -8  -4   0   77.90    5.11
  -9  -4   0    8.08    1.82
  -9  -4   0    7.93    0.98
  -9  -4   0    7.44    1.09
  -9  -4   0    6.32    1.29
  -9  -4   0    8.39    1.64
  -9  -4   0    7.96    1.22
 -10  -4   0   -1.19    0.82
 -10  -4   0    0.04    0.43
 -10  -4   0   -0.18    0.75
 -10  -4   0    0.51    0.43
 -10  -4   0   -0.01    0.75
 -11  -4   0    9.65    2.18
 -11  -4   0    9.26    1.04
 -11  -4   0    8.19    1.46
 -11  -4   0    8.95    2.08
 -11  -4   0    9.05    1.00
 -11  -4   0    9.92    1.58
 -12  -4   0    0.08    1.19
 -12  -4   0   -0.37    0.94
 -12  -4   0   -0.44    1.04
 -12  -4   0   -0.14    1.30
 -13  -4   0   -1.29    1.32
 -13  -4   0    1.23    1.23
 -13  -4   0    0.43    1.25
 -13  -4   0   -1.79    1.13
 -14  -4   0   17.35    2.53
 -14  -4   0   14.17    2.47
 -14  -4   0   15.72    2.89
 -15  -4   0   59.08    5.40
 -15  -4   0   66.39    6.29
 -15  -4   0   51.72    6.32
 -15  -4   0   54.47    5.09
 -16  -4   0   -2.75    1.99
 -16  -4   0   -1.50    1.32
  16  -5   0   -1.44    2.16
 -16   5   0   -0.76    3.06
 -16   5   0    0.21    1.55
  15  -5   0    4.32    1.94
 -15   5   0    1.87    2.14
 -15   5   0    5.35    2.06
 -15   5   0    0.58    3.27
 -15   5   0    5.91    2.32
 -14   5   0    1.01    2.74
 -14   5   0   -0.88    1.59
 -14   5   0   -0.10    1.64
 -14   5   0   -0.91    1.47
  13  -5   0  142.89    9.48
  13  -5   0  152.70    8.84
 -13   5   0  128.44    9.84
 -13   5   0  126.82    9.86
 -13   5   0  122.04    9.43
  12  -5   0   -0.29    1.28
  12  -5   0    1.45    1.21
 -12   5   0    1.74    1.43
 -12   5   0    3.88    1.87
 -12   5   0    2.95    1.44
 -12   5   0   -0.42    2.34
  11  -5   0   30.80    3.60
  11  -5   0   32.39    3.06
 -11   5   0   26.95    3.67
 -11   5   0   31.21    3.90
 -11   5   0   36.68    4.28
  10  -5   0  191.97   11.72
  10  -5   0  189.94   11.08
 -10   5   0  197.56   12.06
 -10   5   0  176.41   11.55
 -10   5   0  189.67   12.05
 -10   5   0  162.77   13.33
   9  -5   0    2.73    1.20
   9  -5   0    0.74    0.90
  -9   5   0   -0.12    0.92
  -9   5   0    1.25    1.74
  -9   5   0    1.02    1.05
  -9   5   0    0.99    0.89
   8  -5   0    4.36    1.13
   8  -5   0    2.78    1.09
  -8   5   0    1.80    0.96
  -8   5   0    3.49    1.06
  -8   5   0    3.62    1.17
  -8   5   0    0.97    1.69
   7  -5   0   70.59    4.91
   7  -5   0   70.19    5.24
  -7   5   0   72.39    5.14
  -7   5   0   78.59    5.56
  -7   5   0   71.60    6.56
  -7   5   0   70.12    5.22
   6  -5   0   50.14    3.65
   6  -5   0   49.36    3.95
  -6   5   0   45.75    3.49
  -6   5   0   50.37    3.82
  -6   5   0   42.16    4.69
  -6   5   0   54.76    3.93
  -6   5   0   49.71    4.00
   5  -5   0    3.71    0.92
   5  -5   0    3.90    1.15
  -5   5   0    4.53    1.02
  -5   5   0    4.92    1.12
  -5   5   0    6.40    1.38
  -5   5   0    3.80    0.95
  -5   5   0    3.99    1.63
   4  -5   0   63.34    4.47
   4  -5   0   71.75    4.75
   4  -5   0   76.82    5.00
  -4   5   0   76.32    4.79
  -4   5   0   76.82    4.75
  -4   5   0   71.40    5.90
  -4   5   0   73.24    5.01
   3  -5   0   72.25    4.71
   3  -5   0   70.14    4.62
   3  -5   0   68.20    4.36
   3  -5   0   59.77    4.55
  -3   5   0   78.18    5.74
  -3   5   0   69.39    4.54
  -3   5   0   70.80    4.36
  -3   5   0   76.95    4.58
  -3   5   0   71.51    4.75
  -3   5   0   74.50    5.10
   2  -5   0    4.48    0.68
   2  -5   0    2.46    0.97
   2  -5   0    3.89    0.87
   2  -5   0    4.09    0.80
   2  -5   0    3.45    0.80
  -2   5   0    4.84    1.34
  -2   5   0    3.64    0.75
  -2   5   0    4.93    0.69
  -2   5   0    4.02    0.82
  -2   5   0    5.64    0.94
  -2   5   0    4.67    0.80
   1  -5   0   45.97    4.20
   1  -5   0   46.35    3.18
   1  -5   0   45.62    2.99
   1  -5   0   44.83    3.23
   1  -5   0   49.67    3.19
  -1   5   0   44.66    3.12
  -1   5   0   51.24    3.51
  -1   5   0   48.50    2.69
  -1   5   0   48.62    3.17
  -1   5   0   46.47    3.96
  -1   5   0   49.29    3.06
   0  -5   0  652.89   33.86
   0  -5   0  622.54   34.71
   0  -5   0  632.50   33.73
   0  -5   0  619.30   33.82
   0   5   0  604.09   34.69
   0   5   0  646.27   33.78
   0   5   0  632.99   33.76
   0   5   0  668.37   33.75
   0   5   0  654.48   34.07
  -1  -5   0   80.24    4.85
  -1  -5   0   81.12    4.50
  -1  -5   0   76.14    4.47
  -1  -5   0   78.41    4.35
  -1  -5   0   78.57    4.52
  -1  -5   0   78.79    5.41
   1   5   0   79.57    4.81
  -2  -5   0  279.32   15.55
  -2  -5   0  284.33   15.31
   2   5   0  289.26   15.53
  -3  -5   0   82.48    4.62
  -3  -5   0   74.46    4.93
  -3  -5   0   82.68    4.82
  -3  -5   0   76.96    4.81
  -4  -5   0   77.05    5.03
  -4  -5   0   81.73    4.92
  -4  -5   0   79.98    4.78
  -4  -5   0   77.68    5.03
  -5  -5   0   39.52    2.77
  -5  -5   0   39.73    3.03
  -5  -5   0   41.34    3.23
  -5  -5   0   44.53    2.85
   5   5   0   41.90    3.40
  -6  -5   0  193.75   10.49
  -6  -5   0  200.45   11.03
  -6  -5   0  188.62   10.86
  -6  -5   0  193.82   10.47
  -6  -5   0  198.21   11.61
  -6  -5   0  202.93   11.36
  -7  -5   0   91.25    5.67
  -7  -5   0   88.44    5.38
  -7  -5   0   92.03    5.25
  -7  -5   0  103.99    6.12
  -7  -5   0   91.99    5.31
  -7  -5   0   92.58    6.30
   7   5   0   81.33    5.91
  -8  -5   0   66.06    4.54
  -8  -5   0   58.85    3.68
  -8  -5   0   53.78    3.93
  -8  -5   0   55.80    3.76
  -8  -5   0   57.97    4.06
  -8  -5   0   56.78    4.66
  -9  -5   0  151.38    8.79
  -9  -5   0  136.36    7.82
  -9  -5   0  127.01    7.55
  -9  -5   0  125.20    8.80
  -9  -5   0  129.50    7.81
  -9  -5   0  128.83    8.18
 -10  -5   0   79.12    4.81
 -10  -5   0   81.04    5.34
 -10  -5   0   94.32    6.32
 -10  -5   0   79.57    6.32
 -10  -5   0   74.30    5.47
 -10  -5   0   79.65    4.95
 -11  -5   0   -0.22    0.45
 -11  -5   0    0.24    0.83
 -11  -5   0   -0.55    0.83
 -11  -5   0    0.32    0.50
 -11  -5   0   -1.20    1.16
 -11  -5   0   -1.10    0.79
 -12  -5   0    2.59    0.54
 -12  -5   0    4.07    1.06
 -12  -5   0    1.86    1.33
 -12  -5   0    3.04    1.64
 -12  -5   0    2.47    0.58
 -12  -5   0    3.37    1.55
 -13  -5   0    1.77    1.38
 -13  -5   0    1.11    1.70
 -13  -5   0    0.53    1.12
 -13  -5   0    0.74    1.25
 -14  -5   0   26.66    4.18
 -14  -5   0   28.09    3.16
 -14  -5   0   28.03    3.53
 -14  -5   0   30.84    4.34
 -15  -5   0    5.07    1.87
 -15  -5   0    5.66    1.57
 -15  -5   0    6.28    2.38
 -16  -5   0    7.73    2.38
 -16  -5   0    5.45    1.79
 -16  -5   0    3.61    1.74
 -16  -5   0    4.83    2.97
  15  -6   0    5.60    2.24
 -15   6   0    4.51    3.34
 -15   6   0    5.10    2.33
 -15   6   0    4.04    2.14
 -15   6   0    4.07    2.59
  14  -6   0    3.91    1.88
  14  -6   0    1.69    1.62
 -14   6   0    2.13    2.56
 -14   6   0    3.01    1.62
 -14   6   0   -1.10    1.84
 -14   6   0    4.12    1.92
  13  -6   0    2.19    1.33
 -13   6   0    2.97    1.95
 -13   6   0    1.56    1.51
 -13   6   0    3.55    2.18
 -13   6   0    2.25    2.60
  12  -6   0  218.83   12.01
  12  -6   0  210.48   12.68
 -12   6   0  179.31   12.93
 -12   6   0  169.09   14.53
 -12   6   0  180.36   12.70
 -12   6   0  199.76   12.76
  11  -6   0    5.92    1.91
  11  -6   0    3.56    1.24
 -11   6   0    5.46    1.91
 -11   6   0    4.47    1.64
 -11   6   0    4.76    2.25
 -11   6   0    3.03    1.40
  10  -6   0    0.58    1.05
  10  -6   0    0.35    1.07
 -10   6   0   -1.27    1.98
 -10   6   0    2.21    1.55
 -10   6   0    2.17    1.10
 -10   6   0    2.05    1.37
   9  -6   0   40.27    4.06
   9  -6   0   38.86    3.49
  -9   6   0   37.65    3.76
  -9   6   0   45.64    4.10
  -9   6   0   42.12    4.16
  -9   6   0   38.27    5.57
   8  -6   0    4.06    1.20
   8  -6   0    3.19    1.31
  -8   6   0    7.30    1.84
  -8   6   0    4.91    1.31
   7  -6   0   83.37    5.84
   7  -6   0   94.83    6.80
  -7   6   0   80.00   10.34
  -7   6   0   83.30    6.22
  -7   6   0   89.05    6.09
  -7   6   0   91.51    6.36
   6  -6   0  342.85   19.24
   6  -6   0  338.84   18.93
  -6   6   0  346.35   19.00
  -6   6   0  351.84   19.07
  -6   6   0  300.07   20.46
  -6   6   0  338.29   19.33
   5  -6   0   -0.62    0.59
   5  -6   0    0.62    0.66
  -5   6   0    0.18    0.75
  -5   6   0    1.09    0.67
  -5   6   0    3.01    1.52
   4  -6   0   97.91    6.43
   4  -6   0   95.38    6.30
  -4   6   0  112.67    7.49
  -4   6   0   94.52    7.54
  -4   6   0  104.76    6.57
  -4   6   0   92.68    6.36
  -4   6   0  102.67    6.32
   3  -6   0 1148.88   59.25
   3  -6   0 1123.38   59.20
  -3   6   0 1169.11   58.74
  -3   6   0 1073.88   60.42
  -3   6   0 1065.39   59.15
  -3   6   0 1084.67   59.19
  -3   6   0 1186.30   59.03
  -3   6   0 1032.41   59.02
   2  -6   0   15.28    1.63
   2  -6   0   11.69    1.49
   2  -6   0   12.80    1.52
   2  -6   0   12.53    1.50
  -2   6   0   12.54    1.53
  -2   6   0   15.21    1.62
  -2   6   0   15.63    2.60
  -2   6   0   12.67    1.50
  -2   6   0   15.15    1.18
  -2   6   0   16.02    1.55
   1  -6   0   16.77    1.71
   1  -6   0   18.02    1.42
   1  -6   0   12.69    1.55
  -1   6   0   12.47    1.99
  -1   6   0   15.87    1.91
  -1   6   0   15.18    1.01
  -1   6   0   16.55    1.58
  -1   6   0   17.73    1.48
   0  -6   0   47.91    3.22
   0  -6   0   48.44    3.23
   0  -6   0   50.57    3.11
   0  -6   0   44.60    3.95
   0  -6   0   49.64    3.49
   0   6   0   52.67    3.15
   0   6   0   48.96    3.14
   0   6   0   47.38    3.61
   0   6   0   56.67    4.36
   0   6   0   49.04    3.13
  -1  -6   0   24.26    1.75
  -1  -6   0   21.55    1.68
  -1  -6   0   23.41    1.50
  -1  -6   0   23.00    1.45
  -1  -6   0   25.36    2.08
  -1  -6   0   24.57    1.73
   1   6   0   23.99    1.41
   1   6   0   23.47    2.01
  -2  -6   0   29.67    2.30
  -2  -6   0   28.09    1.74
  -2  -6   0   28.39    1.74
  -2  -6   0   28.36    1.94
   2   6   0   28.91    2.25
  -3  -6   0   14.71    1.37
  -3  -6   0   10.89    1.32
  -4  -6   0   27.59    2.32
  -4  -6   0   26.58    2.18
  -4  -6   0   29.56    2.05
  -4  -6   0   28.66    2.40
  -5  -6   0   27.98    2.50
  -5  -6   0   30.14    2.54
  -5  -6   0   25.80    2.21
  -5  -6   0   31.36    2.19
  -6  -6   0   18.12    1.61
  -6  -6   0   15.36    1.58
  -6  -6   0   14.20    1.78
  -6  -6   0   17.95    1.99
  -7  -6   0  164.96    9.70
  -7  -6   0  155.79    9.27
  -7  -6   0  158.74    8.75
  -7  -6   0  156.97    9.90
  -7  -6   0  169.75    8.73
  -7  -6   0  156.84    9.16
  -8  -6   0    6.86    1.61
  -8  -6   0    7.19    1.35
  -8  -6   0    6.05    0.90
  -8  -6   0    7.87    1.09
  -8  -6   0    6.88    0.90
  -8  -6   0    4.74    1.05
  -9  -6   0   59.05    3.68
  -9  -6   0   49.70    4.57
  -9  -6   0   50.19    4.27
  -9  -6   0   52.89    3.77
  -9  -6   0   57.09    4.06
 -10  -6   0   -0.28    0.64
 -10  -6   0    0.54    1.06
 -10  -6   0    2.97    1.25
 -10  -6   0   -0.46    0.68
 -10  -6   0    0.96    0.76
 -11  -6   0   64.18    4.12
 -11  -6   0   58.88    4.85
 -11  -6   0   74.53    5.99
 -11  -6   0   70.04    4.65
 -11  -6   0   65.15    4.26
 -12  -6   0   20.13    1.84
 -12  -6   0   23.90    2.69
 -12  -6   0   25.42    1.87
 -12  -6   0   20.22    2.76
 -12  -6   0   25.09    3.48
 -13  -6   0   65.21    5.71
 -13  -6   0   71.10    6.42
 -13  -6   0   64.48    6.22
 -13  -6   0   73.72    5.01
 -14  -6   0    3.85    1.35
 -14  -6   0    1.95    1.69
 -14  -6   0    6.33    1.66
 -14  -6   0    0.58    1.80
 -15  -6   0   10.13    2.79
 -15  -6   0    5.01    2.10
 -15  -6   0    9.65    2.21
 -15  -6   0    7.01    1.80
 -16  -6   0    9.38    2.13
 -16  -6   0    5.88    2.73
 -16  -6   0    4.76    1.63
  15  -7   0    0.77    1.99
 -15   7   0    2.08    2.91
 -15   7   0   -1.59    2.49
 -15   7   0    0.75    1.89
 -15   7   0    0.84    3.27
  14  -7   0   47.45    5.11
 -14   7   0   47.13    5.73
 -14   7   0   41.85    5.38
 -14   7   0   49.16    5.45
  13  -7   0    2.98    1.70
 -13   7   0    4.00    1.76
 -13   7   0    3.35    3.32
 -13   7   0    3.06    1.83
 -13   7   0    1.69    1.88
  12  -7   0   20.71    3.10
  12  -7   0   22.19    4.98
 -12   7   0   25.97    3.91
 -12   7   0   28.96    4.01
 -12   7   0   34.97    4.51
  11  -7   0  109.83    8.01
  11  -7   0  106.37    7.33
 -11   7   0  105.44    7.89
 -11   7   0   96.83   10.00
 -11   7   0  108.65    8.34
 -11   7   0  112.10    8.09
  10  -7   0  125.22    8.25
  10  -7   0  135.13    9.06
 -10   7   0  124.16    8.79
 -10   7   0  128.88    9.20
 -10   7   0  128.74    8.84
 -10   7   0  118.75   10.90
   9  -7   0  118.15    8.01
   9  -7   0  108.51    7.38
  -9   7   0  118.01    7.78
  -9   7   0  106.55    7.95
  -9   7   0  104.12    9.51
  -9   7   0  101.55    7.57
   8  -7   0  120.91    8.23
   8  -7   0  120.40    7.83
  -8   7   0  117.65    8.37
  -8   7   0  117.82    8.00
  -8   7   0  119.80    8.04
   7  -7   0   54.14    4.43
   7  -7   0   49.68    4.04
  -7   7   0   46.64    4.31
  -7   7   0   50.81    4.09
  -7   7   0   52.12    4.10
  -7   7   0   40.64    5.30
   6  -7   0    7.54    1.38
  -6   7   0    4.50    1.89
  -6   7   0    6.02    2.27
  -6   7   0    6.03    1.27
  -6   7   0    6.31    1.38
   5  -7   0   19.13    2.32
   5  -7   0   17.77    2.17
  -5   7   0   18.94    2.26
  -5   7   0   20.30    3.35
  -5   7   0   20.32    2.51
  -5   7   0   19.20    2.08
   4  -7   0    0.38    0.70
   4  -7   0    0.66    0.64
  -4   7   0   -0.40    0.98
  -4   7   0    0.76    0.73
  -4   7   0    0.63    0.68
  -4   7   0   -0.18    0.49
   3  -7   0   62.92    4.34
   3  -7   0   68.17    4.76
   3  -7   0   69.76    4.78
  -3   7   0   62.02    4.72
  -3   7   0   69.25    4.22
  -3   7   0   72.84    4.60
  -3   7   0   68.47    5.98
   2  -7   0   55.77    4.11
   2  -7   0   55.87    3.75
   2  -7   0   55.81    4.02
  -2   7   0   52.25    5.08
  -2   7   0   57.57    4.03
  -2   7   0   59.80    3.93
  -2   7   0   61.57    3.44
   1  -7   0   58.65    3.68
   1  -7   0   46.73    5.04
   1  -7   0   57.04    4.07
   1  -7   0   50.39    4.09
   1  -7   0   61.76    4.00
  -1   7   0   60.26    3.88
  -1   7   0   59.53    3.88
  -1   7   0   57.14    4.94
  -1   7   0   60.95    3.99
   0  -7   0   81.02    5.37
   0  -7   0   81.81    6.09
   0  -7   0   81.44    5.07
   0  -7   0   78.40    4.89
   0   7   0   80.53    5.57
   0   7   0   78.13    4.91
   0   7   0   89.50    4.98
   0   7   0   89.07    4.98
  -1  -7   0  659.14   36.43
  -1  -7   0  700.62   36.49
  -1  -7   0  671.60   36.42
  -1  -7   0  694.93   36.07
  -1  -7   0  705.68   36.98
  -1  -7   0  711.88   36.04
  -1  -7   0  644.43   38.25
   1   7   0  703.62   36.41
   1   7   0  709.65   36.11
   1   7   0  657.64   36.83
  -2  -7   0  167.76    9.65
  -2  -7   0  173.04    9.06
  -2  -7   0  163.13    9.17
  -2  -7   0  162.65    9.01
  -2  -7   0  159.62    8.99
   2   7   0  162.24    9.54
  -3  -7   0    6.58    0.97
  -3  -7   0    9.35    1.32
  -4  -7   0 1350.73   70.67
  -4  -7   0 1310.90   71.00
  -4  -7   0 1319.71   71.26
  -4  -7   0 1379.77   71.01
  -5  -7   0   11.44    1.56
  -5  -7   0    8.08    1.09
  -5  -7   0    8.43    1.33
  -5  -7   0    9.62    1.27
  -6  -7   0   19.07    1.84
  -6  -7   0   19.72    2.15
  -6  -7   0   19.02    1.79
  -6  -7   0   19.96    2.17
  -7  -7   0   40.07    2.97
  -7  -7   0   38.87    3.35
  -7  -7   0   36.92    3.42
  -7  -7   0   41.95    2.98
  -8  -7   0    2.23    0.55
  -8  -7   0    1.28    0.71
  -8  -7   0    2.09    1.02
  -8  -7   0    2.29    0.97
  -8  -7   0    1.51    0.71
  -9  -7   0  100.93    5.87
  -9  -7   0   94.92    6.03
  -9  -7   0  101.80    6.40
  -9  -7   0   95.86    6.55
  -9  -7   0   90.64    7.00
  -9  -7   0  107.23    6.88
 -10  -7   0   60.04    3.87
 -10  -7   0   50.19    4.34
 -10  -7   0   60.95    4.32
 -10  -7   0   52.84    3.77
 -10  -7   0   55.94    4.92
 -10  -7   0   58.51    3.93
 -11  -7   0   30.91    2.80
 -11  -7   0   33.39    3.24
 -11  -7   0   32.99    2.56
 -11  -7   0   30.04    3.95
 -11  -7   0   30.63    3.84
 -11  -7   0   39.81    6.47
 -12  -7   0   25.41    2.56
 -12  -7   0   19.12    3.18
 -12  -7   0   18.05    2.35
 -13  -7   0   13.45    2.67
 -13  -7   0   12.07    1.95
 -13  -7   0   12.92    2.89
 -13  -7   0   12.40    2.54
 -13  -7   0   16.84    1.49
 -14  -7   0   21.85    3.74
 -14  -7   0   17.23    2.32
 -14  -7   0   17.69    3.15
 -15  -7   0    0.71    0.93
 -15  -7   0   -2.37    1.74
 -15  -7   0    0.19    1.36
 -15  -7   0   -1.97    1.46
 -16  -7   0    4.92    2.26
 -16  -7   0    7.05    1.94
  15  -8   0    3.72    2.06
 -15   8   0    4.88    2.03
 -15   8   0    3.10    3.60
 -15   8   0   -0.95    2.24
  14  -8   0    0.12    1.96
  14  -8   0    4.13    1.75
 -14   8   0   -2.38    2.92
 -14   8   0    0.47    1.83
 -14   8   0   -0.08    1.81
 -14   8   0   -3.48    1.53
  13  -8   0   14.85    2.78
  13  -8   0   14.09    2.52
 -13   8   0   14.91    3.19
 -13   8   0    8.36    2.29
 -13   8   0   12.76    2.71
 -13   8   0    8.72    3.70
  12  -8   0    0.79    1.55
  12  -8   0   -1.38    1.23
 -12   8   0   -1.76    1.39
 -12   8   0   -0.15    1.38
 -12   8   0   -0.08    2.76
 -12   8   0   -0.26    1.57
  11  -8   0   81.04    6.12
  11  -8   0   84.14    7.02
 -11   8   0   83.99    6.78
 -11   8   0   65.41    8.79
 -11   8   0   79.58    6.97
  10  -8   0   -2.39    1.20
  10  -8   0   -0.08    1.00
 -10   8   0   -0.56    1.47
 -10   8   0   -1.71    0.97
 -10   8   0   -0.45    1.25
 -10   8   0    0.00    2.43
   9  -8   0   57.84    5.25
   9  -8   0   60.38    4.87
  -9   8   0   53.93    6.87
  -9   8   0   53.77    5.34
  -9   8   0   61.54    5.31
  -9   8   0   57.89    4.91
   8  -8   0    4.38    1.20
   8  -8   0    4.93    1.58
  -8   8   0    4.23    1.52
  -8   8   0    3.98    1.40
  -8   8   0    2.69    2.34
  -8   8   0    5.46    1.34
   7  -8   0   19.73    2.54
   7  -8   0   28.46    3.11
  -7   8   0   19.86    2.95
  -7   8   0   16.57    3.48
  -7   8   0   20.96    2.47
  -7   8   0   25.58    2.91
   6  -8   0   49.04    4.31
   6  -8   0   46.98    3.99
  -6   8   0   51.54    4.19
  -6   8   0   51.86    3.96
  -6   8   0   53.02    4.47
  -6   8   0   46.30    5.58
   5  -8   0    1.57    0.88
   5  -8   0    1.18    0.83
  -5   8   0    1.08    0.80
  -5   8   0    0.26    1.25
  -5   8   0    2.61    0.95
  -5   8   0    1.22    0.67
   4  -8   0    2.30    0.85
   4  -8   0    1.52    0.91
  -4   8   0    4.90    1.64
  -4   8   0    3.35    1.17
  -4   8   0    2.65    0.91
   3  -8   0   78.36    5.48
   3  -8   0   78.65    5.47
  -3   8   0   77.42    5.19
  -3   8   0   84.25    6.84
  -3   8   0   80.26    4.77
  -3   8   0   74.85    5.42
   2  -8   0    1.36    0.63
   2  -8   0    2.01    0.91
   2  -8   0    3.07    0.97
  -2   8   0    1.89    0.70
  -2   8   0    1.67    0.45
  -2   8   0    2.08    1.48
  -2   8   0    3.70    0.93
  -2   8   0    1.07    0.77
   1  -8   0  193.58   11.32
   1  -8   0  184.38   11.51
   1  -8   0  178.49   10.95
  -1   8   0  200.48   11.24
  -1   8   0  219.95   11.19
  -1   8   0  204.00   12.79
   0  -8   0   38.09    3.38
   0  -8   0   44.31    3.26
   0  -8   0   46.56    3.07
   0   8   0   49.20    3.16
   0   8   0   48.44    3.14
  -1  -8   0  138.39    7.99
  -1  -8   0  132.54    8.03
  -1  -8   0  143.55    8.10
  -1  -8   0  145.49    8.61
   1   8   0  146.44    7.76
   1   8   0  138.93    7.65
  -2  -8   0   19.82    1.53
  -2  -8   0   18.92    2.10
  -2  -8   0   17.34    1.38
  -2  -8   0   16.83    1.61
  -2  -8   0   18.87    1.54
  -3  -8   0  471.12   24.83
  -3  -8   0  433.78   23.90
  -3  -8   0  468.20   24.28
  -3  -8   0  435.69   23.90
  -4  -8   0    1.11    0.63
  -4  -8   0    1.29    0.49
  -4  -8   0    0.73    0.65
  -4  -8   0    1.26    0.69
  -5  -8   0    3.42    0.84
  -5  -8   0    3.35    0.70
  -5  -8   0    3.14    0.97
  -5  -8   0    2.85    0.84
  -6  -8   0   45.98    3.62
  -6  -8   0   43.38    3.12
  -6  -8   0   46.95    3.39
  -6  -8   0   43.37    3.61
  -7  -8   0    1.75    0.64
  -7  -8   0    2.36    0.93
  -7  -8   0    2.90    0.89
  -7  -8   0    2.71    0.82
  -8  -8   0   42.98    3.96
  -8  -8   0   44.76    3.41
  -8  -8   0   45.63    3.44
  -8  -8   0   51.21    4.00
  -9  -8   0  246.48   14.65
  -9  -8   0  245.21   13.08
  -9  -8   0  256.58   14.38
  -9  -8   0  235.84   13.72
  -9  -8   0  223.79   13.08
  -9  -8   0  236.64   13.61
 -10  -8   0  145.17    8.24
 -10  -8   0  148.53    8.83
 -10  -8   0  149.10    9.78
 -10  -8   0  131.19    8.43
 -11  -8   0   18.13    2.14
 -11  -8   0   22.47    2.12
 -11  -8   0   13.76    2.63
 -11  -8   0   21.59    2.59
 -11  -8   0   22.40    3.23
 -12  -8   0    1.59    0.93
 -12  -8   0    0.66    1.42
 -12  -8   0    0.65    1.53
 -12  -8   0   -0.68    0.92
 -12  -8   0    0.27    0.78
 -13  -8   0   47.32    4.78
 -13  -8   0   36.35    4.76
 -13  -8   0   44.11    5.88
 -13  -8   0   36.27    3.32
 -14  -8   0    3.72    1.09
 -14  -8   0    2.37    1.56
 -14  -8   0    2.58    1.82
 -14  -8   0    1.94    1.77
 -15  -8   0    8.57    2.04
 -15  -8   0    6.96    2.26
 -15  -8   0    3.53    1.57
 -15  -8   0    3.56    2.35
 -16  -8   0    8.73    2.84
 -16  -8   0    8.96    2.04
 -16  -8   0   13.29    3.94
  14  -9   0    3.30    2.13
  14  -9   0    6.12    2.35
 -14   9   0    5.59    2.09
 -14   9   0    6.81    3.52
 -14   9   0    8.39    2.40
 -14   9   0    7.52    3.61
  13  -9   0   10.82    2.46
  13  -9   0    9.83    2.53
 -13   9   0   12.95    4.42
 -13   9   0   13.69    3.04
 -13   9   0   11.93    2.93
 -13   9   0    6.64    2.14
  12  -9   0    6.72    2.35
  12  -9   0    9.71    2.05
 -12   9   0    8.55    2.36
 -12   9   0   10.04    2.44
 -12   9   0   10.10    2.57
 -12   9   0    4.81    3.02
  11  -9   0   12.34    2.89
  11  -9   0    9.40    2.19
 -11   9   0   15.07    2.68
 -11   9   0   11.21    2.69
 -11   9   0   10.25    3.81
 -11   9   0   13.43    2.76
  10  -9   0    3.84    1.46
  10  -9   0    5.23    1.86
 -10   9   0    4.73    1.70
 -10   9   0    4.48    2.48
   9  -9   0   70.21    6.06
   9  -9   0   71.47    5.66
  -9   9   0   68.14    6.30
  -9   9   0   73.82    8.33
  -9   9   0   73.19    5.73
  -9   9   0   78.47    6.14
   8  -9   0  208.79   13.27
   8  -9   0  217.47   13.02
  -8   9   0  181.42   15.19
  -8   9   0  211.32   12.82
  -8   9   0  219.45   13.18
  -8   9   0  221.80   13.62
   7  -9   0   83.92    7.05
   7  -9   0   88.32    6.58
  -7   9   0   82.38    8.35
  -7   9   0   89.55    6.37
  -7   9   0   87.01    6.67
  -7   9   0   87.50    6.02
   6  -9   0   -0.46    0.82
   6  -9   0   -0.18    0.81
  -6   9   0    0.00    1.26
  -6   9   0    1.02    1.14
  -6   9   0   -0.27    0.69
   5  -9   0   54.74    4.68
   5  -9   0   58.36    4.78
  -5   9   0   63.00    4.69
  -5   9   0   58.67    4.19
  -5   9   0   62.48    6.38
  -5   9   0   61.46    4.95
   4  -9   0   88.25    6.61
   4  -9   0  102.12    6.87
  -4   9   0  100.32    9.10
  -4   9   0  101.34    6.86
  -4   9   0  106.85    6.65
   3  -9   0   49.55    3.94
   3  -9   0   46.40    3.82
  -3   9   0   47.95    3.83
  -3   9   0   44.47    3.04
  -3   9   0   42.46    5.20
  -3   9   0   46.36    3.59
   2  -9   0  120.88    7.95
   2  -9   0  109.63    7.34
   2  -9   0  127.77    7.85
  -2   9   0  128.44    7.78
  -2   9   0  109.04    8.41
  -2   9   0  127.86    6.88
  -2   9   0  140.63    7.67
  -2   9   0  129.42    9.41
   1  -9   0    1.27    0.72
   1  -9   0    0.76    0.58
   1  -9   0    1.51    0.80
  -1   9   0    1.81    1.12
  -1   9   0    3.33    0.78
  -1   9   0    2.34    0.80
  -1   9   0    0.29    0.66
   0  -9   0   14.95    1.57
   0  -9   0   18.61    2.02
   0  -9   0   11.46    1.65
   0  -9   0   16.23    1.78
   0   9   0   14.99    1.60
   0   9   0   18.65    1.75
  -1  -9   0   92.46    6.22
  -1  -9   0   88.39    5.89
  -1  -9   0   95.01    6.07
  -1  -9   0   92.63    5.78
   1   9   0   96.06    5.21
  -2  -9   0  207.62   11.98
  -2  -9   0  221.31   12.04
  -2  -9   0  214.64   11.80
  -2  -9   0  221.27   11.73
  -2  -9   0  206.86   12.16
  -2  -9   0  232.97   12.81
  -3  -9   0  180.55    9.66
  -3  -9   0  174.93   10.35
  -3  -9   0  159.77    9.44
  -3  -9   0  178.15    9.77
  -3  -9   0  169.22    9.48
  -4  -9   0    0.87    0.73
  -4  -9   0    1.14    0.99
  -4  -9   0    1.26    0.29
  -5  -9   0   61.55    4.24
  -5  -9   0   64.55    4.69
  -5  -9   0   57.70    3.90
  -5  -9   0   58.10    4.30
  -6  -9   0    3.09    0.73
  -6  -9   0    1.67    0.81
  -6  -9   0    1.63    0.85
  -6  -9   0    1.68    0.76
  -7  -9   0   27.82    2.83
  -7  -9   0   22.94    2.43
  -7  -9   0   25.70    2.29
  -7  -9   0   23.29    2.59
  -8  -9   0    7.42    1.54
  -8  -9   0    7.45    1.52
  -8  -9   0    7.50    1.24
  -8  -9   0    8.21    1.31
  -9  -9   0    3.84    1.01
  -9  -9   0    2.80    0.55
  -9  -9   0    3.75    0.65
  -9  -9   0    4.32    1.12
 -10  -9   0    1.91    1.30
 -10  -9   0    1.35    0.83
 -10  -9   0    0.86    0.90
 -10  -9   0    1.43    1.26
 -10  -9   0    1.66    0.73
 -11  -9   0    1.30    0.95
 -11  -9   0   -0.13    1.10
 -11  -9   0    0.39    1.19
 -11  -9   0    0.14    0.68
 -11  -9   0   -0.41    0.80
 -12  -9   0   62.70    6.00
 -12  -9   0   69.16    4.65
 -12  -9   0   66.16    5.23
 -12  -9   0   70.27    4.67
 -13  -9   0    4.53    1.36
 -13  -9   0    9.42    2.47
 -13  -9   0    8.15    2.16
 -13  -9   0    6.89    1.17
 -14  -9   0    1.56    1.38
 -14  -9   0   -2.50    1.08
 -14  -9   0   -0.31    1.77
 -14  -9   0   -1.64    1.34
 -15  -9   0    0.34    1.66
 -15  -9   0    1.65    1.52
 -15  -9   0   -1.94    1.64
  14 -10   0   17.41    3.06
  14 -10   0   19.94    3.77
 -14  10   0   17.99    3.64
 -14  10   0   10.88    4.63
 -14  10   0   15.65    3.41
  13 -10   0    3.44    1.67
  13 -10   0    0.83    1.91
 -13  10   0    3.91    3.35
 -13  10   0    4.21    2.33
 -13  10   0   -0.99    1.94
 -13  10   0    4.05    2.00
  12 -10   0   -3.03    1.24
  12 -10   0   -1.68    1.51
 -12  10   0   -0.44    1.59
 -12  10   0   -1.91    1.39
 -12  10   0   -4.38    2.67
 -12  10   0    2.26    1.95
  11 -10   0   17.42    2.84
  11 -10   0   11.62    2.50
 -11  10   0   13.16    2.53
 -11  10   0    9.45    4.26
 -11  10   0   12.64    2.70
 -11  10   0   17.42    3.04
  10 -10   0  127.00    9.05
  10 -10   0  109.43    8.39
 -10  10   0  132.06    9.47
 -10  10   0  130.29    8.64
 -10  10   0  119.24    8.77
 -10  10   0   98.31   10.80
   9 -10   0   13.66    2.39
   9 -10   0   13.98    2.77
  -9  10   0   11.26    2.30
  -9  10   0   14.25    2.70
  -9  10   0    9.68    2.03
  -9  10   0   15.10    3.85
   8 -10   0    1.30    1.51
   8 -10   0    0.27    0.99
  -8  10   0    1.95    2.42
  -8  10   0    2.45    1.29
  -8  10   0    3.97    1.60
   7 -10   0   10.76    2.10
   7 -10   0   10.98    2.10
  -7  10   0   11.47    2.22
  -7  10   0    7.25    2.81
  -7  10   0    9.82    1.78
  -7  10   0   11.11    2.49
   6 -10   0    3.94    1.32
   6 -10   0    6.08    1.70
  -6  10   0    5.77    1.75
  -6  10   0    5.31    1.41
  -6  10   0    4.36    1.20
  -6  10   0    7.26    2.51
   5 -10   0   26.04    2.86
   5 -10   0   26.54    3.13
  -5  10   0   24.92    4.44
  -5  10   0   23.01    2.38
  -5  10   0   28.18    2.98
   4 -10   0   33.25    3.54
   4 -10   0   33.65    3.83
  -4  10   0   31.22    4.57
  -4  10   0   30.93    2.96
  -4  10   0   27.37    2.39
  -4  10   0   27.91    3.22
   3 -10   0   32.10    3.34
   3 -10   0   33.88    3.30
  -3  10   0   36.60    2.52
  -3  10   0   39.88    3.17
  -3  10   0   37.36    3.41
   2 -10   0    3.00    1.08
   2 -10   0    3.35    1.10
  -2  10   0    4.74    1.15
  -2  10   0    5.14    1.69
  -2  10   0    4.68    1.09
   1 -10   0   38.85    3.66
   1 -10   0   38.43    3.11
   1 -10   0   43.34    3.43
  -1  10   0   49.81    3.43
  -1  10   0   50.22    5.13
  -1  10   0   46.12    3.47
  -1  10   0   40.20    3.75
   0 -10   0   25.45    2.28
   0 -10   0   27.91    2.45
   0 -10   0   28.35    2.79
   0  10   0   27.34    2.43
   0  10   0   26.57    2.30
   0  10   0   29.71    2.30
  -1 -10   0   36.93    3.25
  -1 -10   0   30.61    2.71
  -1 -10   0   35.17    3.11
  -1 -10   0   38.42    2.79
   1  10   0   34.62    2.17
  -2 -10   0   41.60    2.54
  -2 -10   0   39.14    3.22
  -2 -10   0   46.79    2.68
  -2 -10   0   39.91    3.53
  -2 -10   0   38.01    2.97
  -2 -10   0   50.05    3.12
  -3 -10   0  117.12    6.47
  -3 -10   0  117.71    7.36
  -3 -10   0  109.79    6.55
  -3 -10   0  102.52    6.38
  -3 -10   0  110.25    6.40
  -3 -10   0  111.43    6.68
  -4 -10   0   86.73    5.04
  -4 -10   0   83.75    5.47
  -4 -10   0   89.93    5.05
  -4 -10   0   94.39    6.12
  -5 -10   0   18.20    1.97
  -5 -10   0   14.89    2.03
  -5 -10   0   18.37    2.31
  -5 -10   0   19.04    1.80
  -6 -10   0   24.16    2.80
  -6 -10   0   27.52    2.69
  -6 -10   0   27.39    2.63
  -6 -10   0   24.92    2.20
  -7 -10   0  197.31   11.78
  -7 -10   0  205.86   11.27
  -7 -10   0  196.89   12.00
  -7 -10   0  183.79   11.57
  -8 -10   0    3.10    1.09
  -8 -10   0    2.12    0.80
  -8 -10   0    0.68    0.93
  -8 -10   0    1.53    0.98
  -9 -10   0   16.82    2.17
  -9 -10   0   19.44    2.27
  -9 -10   0   17.80    2.68
 -10 -10   0  135.65    8.83
 -10 -10   0  125.10    7.08
 -10 -10   0  132.32    8.88
 -10 -10   0  123.17    7.95
 -10 -10   0  126.80    7.94
 -10 -10   0  118.52    7.09
 -11 -10   0   73.18    5.23
 -11 -10   0   64.14    4.43
 -11 -10   0   72.10    6.09
 -11 -10   0   68.67    4.96
 -11 -10   0   78.45    5.96
 -12 -10   0    8.60    1.98
 -12 -10   0    8.23    1.44
 -12 -10   0    9.63    1.77
 -12 -10   0   11.04    2.43
 -13 -10   0   10.16    2.35
 -13 -10   0   12.36    2.57
 -13 -10   0   11.82    2.68
 -13 -10   0    6.58    1.37
 -13 -10   0    9.79    1.55
 -14 -10   0   13.68    2.31
 -14 -10   0   13.34    2.83
 -15 -10   0   -0.55    1.80
 -15 -10   0    1.93    1.58
  13 -11   0   -1.08    1.67
  13 -11   0   -3.68    1.71
 -13  11   0   -3.55    3.26
 -13  11   0   -2.26    1.59
 -13  11   0   -1.51    1.91
  12 -11   0   -0.64    1.83
  12 -11   0    1.19    1.57
 -12  11   0    2.02    1.82
 -12  11   0    2.22    3.61
 -12  11   0    4.11    2.44
 -12  11   0    2.77    2.11
  11 -11   0   -3.13    1.67
  11 -11   0    0.29    1.50
 -11  11   0    2.57    1.81
 -11  11   0    3.09    2.87
 -11  11   0    1.51    1.95
 -11  11   0    0.84    1.52
  10 -11   0   75.53    6.50
  10 -11   0   80.82    6.94
 -10  11   0   83.81    6.46
 -10  11   0   78.58    7.55
 -10  11   0   80.37    9.94
 -10  11   0   84.93    7.24
   9 -11   0   16.36    2.78
  -9  11   0   22.17    3.44
  -9  11   0   16.10    3.00
  -9  11   0   18.37    4.95
   8 -11   0  167.92   11.26
   8 -11   0  162.32   10.95
  -8  11   0  172.71   11.13
  -8  11   0  166.64   10.52
  -8  11   0  175.77   11.48
  -8  11   0  148.89   13.35
   7 -11   0   41.28    3.98
   7 -11   0   29.63    3.60
  -7  11   0   39.54    4.20
  -7  11   0   40.38    4.35
  -7  11   0   33.15    5.63
  -7  11   0   34.41    3.41
   6 -11   0  147.41    9.89
   6 -11   0  135.08    9.80
  -6  11   0  151.32   12.29
  -6  11   0  147.18    9.04
  -6  11   0  161.34    9.85
  -6  11   0  149.52   10.03
   5 -11   0   13.49    2.34
   5 -11   0   10.90    2.09
  -5  11   0   12.80    2.31
  -5  11   0   13.44    3.54
  -5  11   0   13.26    1.87
   4 -11   0    1.48    0.95
   4 -11   0    1.89    1.17
  -4  11   0    1.42    1.12
  -4  11   0    0.48    0.64
  -4  11   0    1.83    1.17
  -4  11   0    1.44    1.89
   3 -11   0    1.63    1.01
  -3  11   0    2.35    0.64
  -3  11   0    2.33    0.95
  -3  11   0    1.91    1.88
  -3  11   0    1.41    0.99
   2 -11   0   12.40    1.82
   2 -11   0   16.33    2.24
  -2  11   0   12.25    1.83
  -2  11   0   12.49    2.86
   1 -11   0   23.52    2.85
   1 -11   0   27.49    2.70
  -1  11   0   28.13    2.62
  -1  11   0   22.42    3.61
  -1  11   0   26.29    2.61
   0 -11   0   14.49    1.94
   0 -11   0    8.74    2.08
   0  11   0   14.93    1.66
   0  11   0   13.09    1.70
   0  11   0   14.31    1.80
  -1 -11   0   23.47    2.24
   1  11   0   22.18    1.48
  -2 -11   0    2.73    0.79
  -2 -11   0    4.16    0.88
  -3 -11   0    1.80    0.65
  -3 -11   0   -0.04    0.51
  -3 -11   0    1.30    0.57
  -3 -11   0    0.96    0.45
  -3 -11   0    0.63    0.91
  -4 -11   0    0.66    0.96
  -4 -11   0    0.22    0.45
  -4 -11   0    0.63    0.65
  -4 -11   0    0.81    0.45
  -5 -11   0    1.95    0.75
  -5 -11   0    2.20    0.71
  -5 -11   0    1.96    0.97
  -5 -11   0    3.34    0.53
  -5 -11   0    1.90    0.98
  -5 -11   0    2.22    0.48
  -6 -11   0    9.54    1.59
  -6 -11   0   11.47    1.84
  -6 -11   0   10.50    1.96
  -7 -11   0    0.41    0.94
  -7 -11   0    1.01    1.01
  -7 -11   0    1.23    0.84
  -7 -11   0    3.12    0.91
  -8 -11   0  418.55   24.10
  -8 -11   0  418.63   23.23
  -8 -11   0  409.78   23.66
  -8 -11   0  444.74   24.00
  -9 -11   0  116.06    8.70
  -9 -11   0  112.15    7.09
  -9 -11   0  112.41    7.85
  -9 -11   0  109.27    7.38
 -10 -11   0   18.18    1.70
 -10 -11   0   28.23    2.74
 -10 -11   0   26.18    2.75
 -10 -11   0   24.08    3.43
 -10 -11   0   22.45    1.60
 -11 -11   0   27.04    3.79
 -11 -11   0   30.11    2.76
 -11 -11   0   23.81    2.20
 -11 -11   0   34.17    3.79
 -11 -11   0   34.40    3.17
 -12 -11   0   -1.15    0.83
 -12 -11   0    0.37    1.04
 -12 -11   0    0.18    1.15
 -13 -11   0   13.88    2.71
 -13 -11   0   13.88    2.68
 -13 -11   0   12.95    2.16
 -13 -11   0   10.97    1.81
 -14 -11   0   -0.77    1.26
 -14 -11   0   -1.26    1.58
 -14 -11   0   -1.68    1.71
 -15 -11   0    3.06    1.62
 -15 -11   0    1.89    2.10
  13 -12   0   -2.85    2.08
  13 -12   0   -0.35    2.56
 -13  12   0   -4.01    1.80
 -13  12   0   -3.28    1.76
 -13  12   0   -5.97    5.71
 -13  12   0    1.92    2.36
  12 -12   0   -2.68    1.69
  12 -12   0   -1.10    1.65
 -12  12   0    1.21    2.07
 -12  12   0    1.22    3.50
 -12  12   0    1.22    2.10
 -12  12   0   -2.21    1.70
  11 -12   0    7.61    2.29
  11 -12   0    7.47    2.70
 -11  12   0    6.77    4.38
 -11  12   0    5.46    2.60
 -11  12   0    6.13    1.82
 -11  12   0    4.25    2.27
  10 -12   0   -0.81    1.67
  10 -12   0    0.12    1.39
 -10  12   0    1.22    1.87
 -10  12   0    0.65    1.47
 -10  12   0   -0.32    1.74
 -10  12   0   -2.63    2.58
   9 -12   0    7.44    2.29
   9 -12   0    6.78    2.04
  -9  12   0    7.66    4.02
  -9  12   0    6.05    2.11
  -9  12   0    8.21    2.35
  -9  12   0    8.75    1.98
   8 -12   0   -1.51    1.20
  -8  12   0   -0.07    1.56
  -8  12   0   -1.01    1.14
  -8  12   0   -1.72    4.57
  -8  12   0   -0.29    1.60
   7 -12   0    1.82    1.43
   7 -12   0    4.73    1.70
  -7  12   0    2.63    1.50
  -7  12   0   -1.16    2.64
  -7  12   0    2.76    1.26
  -7  12   0    7.43    2.21
   6 -12   0    1.36    1.12
   6 -12   0    1.37    1.38
  -6  12   0    0.63    1.04
  -6  12   0    4.95    1.59
  -6  12   0    2.87    2.23
  -6  12   0    4.09    1.51
   5 -12   0   46.69    4.58
   5 -12   0   49.25    4.55
  -5  12   0   48.81    4.59
  -5  12   0   43.24    3.55
  -5  12   0   42.15    6.23
  -5  12   0   50.71    4.45
   4 -12   0    7.70    1.90
   4 -12   0    7.86    1.80
  -4  12   0    4.41    1.53
  -4  12   0    6.21    1.69
  -4  12   0    7.00    2.83
  -4  12   0    7.14    1.11
   3 -12   0    5.05    1.53
  -3  12   0    3.24    0.61
  -3  12   0    3.95    0.90
  -3  12   0    5.00    1.36
  -3  12   0    5.16    2.19
  -3  12   0    4.93    1.43
   2 -12   0   72.69    6.05
   2 -12   0   87.59    6.11
  -2  12   0   82.18    5.84
  -2  12   0   87.16    5.78
  -2  12   0   86.58    7.95
   1 -12   0   94.06    6.60
   1 -12   0   94.43    6.99
  -1  12   0  106.72    6.50
  -1  12   0  106.32    6.48
  -1  12   0   92.86    6.33
   0 -12   0  135.15    9.06
   0 -12   0  134.01    8.54
   0  12   0  132.70    8.03
   0  12   0  142.39    8.08
   0  12   0  140.47    8.32
  -1 -12   0   48.07    3.77
  -1 -12   0   52.01    4.36
  -2 -12   0    8.89    1.41
  -3 -12   0   26.82    2.52
  -3 -12   0   32.36    2.22
  -3 -12   0   37.90    2.39
  -3 -12   0   30.92    3.20
  -4 -12   0   44.36    3.88
  -4 -12   0   45.52    2.96
  -4 -12   0   35.53    2.83
  -4 -12   0   40.73    3.13
  -4 -12   0   42.87    2.96
  -5 -12   0   47.14    4.12
  -5 -12   0   45.53    4.22
  -5 -12   0   41.39    3.30
  -5 -12   0   47.52    2.94
  -5 -12   0   44.54    3.29
  -6 -12   0    0.31    0.39
  -6 -12   0    0.35    0.75
  -6 -12   0    0.89    0.64
  -6 -12   0    0.02    0.36
  -6 -12   0    0.07    0.92
  -6 -12   0   -0.28    0.86
  -7 -12   0    2.26    1.21
  -7 -12   0    2.27    1.03
  -7 -12   0    3.55    0.91
  -8 -12   0   88.31    6.47
  -8 -12   0   89.52    6.82
  -8 -12   0   98.17    6.66
  -9 -12   0   42.48    4.11
  -9 -12   0   45.89    4.43
  -9 -12   0   43.69    3.63
  -9 -12   0   46.39    4.02
 -10 -12   0    0.32    0.97
 -10 -12   0    0.20    1.10
 -10 -12   0   -0.55    1.12
 -10 -12   0    3.31    1.36
 -11 -12   0    0.25    0.97
 -11 -12   0    2.76    1.67
 -11 -12   0   -0.42    1.13
 -12 -12   0    9.35    2.28
 -12 -12   0    6.12    2.04
 -12 -12   0    8.82    1.70
 -12 -12   0    7.28    1.67
 -13 -12   0    5.96    2.27
 -13 -12   0    5.76    1.58
 -13 -12   0    3.31    1.99
 -13 -12   0    4.43    1.85
 -14 -12   0    1.24    1.66
 -14 -12   0   -1.72    1.17
  12 -13   0   -3.14    1.84
 -12  13   0    0.76    2.04
 -12  13   0   -1.09    2.93
 -12  13   0   -4.30    5.08
  11 -13   0   -2.88    1.56
  11 -13   0    0.69    1.95
 -11  13   0    0.95    2.14
 -11  13   0   -2.09    1.44
 -11  13   0   -2.56    3.41
 -11  13   0   -3.37    1.93
  10 -13   0   54.34    5.78
  10 -13   0   46.69    7.22
 -10  13   0   48.39    5.10
 -10  13   0   64.00    6.46
 -10  13   0   61.22    6.02
   9 -13   0   35.00    4.18
   9 -13   0   23.24    3.75
  -9  13   0   24.56    5.37
  -9  13   0   33.87    4.59
  -9  13   0   23.86    3.54
   8 -13   0    2.32    1.45
   8 -13   0    1.66    1.36
  -8  13   0    0.29    1.58
  -8  13   0    0.22    1.37
  -8  13   0   -1.24    2.82
  -8  13   0    3.88    1.99
   7 -13   0   47.15    4.80
  -7  13   0   42.56    4.73
  -7  13   0   34.85    7.37
  -7  13   0   54.38    5.40
  -7  13   0   42.81    3.99
   6 -13   0   14.32    2.59
   6 -13   0   21.96    3.28
  -6  13   0   15.16    4.22
  -6  13   0   24.68    3.40
  -6  13   0   19.75    3.06
  -6  13   0   17.77    2.45
   5 -13   0   42.18    4.54
   5 -13   0   47.21    4.47
  -5  13   0   39.81    7.09
  -5  13   0   44.37    4.58
  -5  13   0   40.70    4.41
  -5  13   0   43.09    3.56
   4 -13   0   31.35    3.69
   4 -13   0   27.10    3.48
  -4  13   0   28.47    2.45
  -4  13   0   29.09    2.44
  -4  13   0   32.11    3.59
  -4  13   0   37.85    3.77
  -4  13   0   37.54    5.85
   3 -13   0   -0.03    1.17
   3 -13   0   -1.17    0.77
  -3  13   0    1.34    1.18
  -3  13   0   -1.96    1.82
  -3  13   0   -1.05    1.04
   2 -13   0   10.07    2.01
   2 -13   0   14.43    2.26
  -2  13   0   11.42    1.82
  -2  13   0    9.35    2.85
  -2  13   0    9.27    1.81
   1 -13   0    8.01    1.83
   1 -13   0    7.47    1.56
  -1  13   0    7.53    1.45
  -1  13   0    5.86    1.40
   0 -13   0   14.20    2.03
   0 -13   0   11.03    2.00
   0  13   0   12.38    1.77
   0  13   0    8.08    1.43
   0  13   0   13.14    1.77
  -1 -13   0    0.07    0.75
  -1 -13   0    0.00    0.84
  -2 -13   0   42.66    3.98
  -2 -13   0   40.75    3.38
  -3 -13   0    3.59    1.41
  -3 -13   0    2.81    0.72
  -3 -13   0    2.88    0.88
  -4 -13   0   80.26    5.12
  -4 -13   0   88.32    5.56
  -4 -13   0   86.22    6.38
  -4 -13   0   86.36    5.29
  -5 -13   0   26.34    2.08
  -5 -13   0   28.37    3.13
  -5 -13   0   30.29    2.53
  -5 -13   0   23.55    3.20
  -5 -13   0   22.54    2.07
  -5 -13   0   30.12    2.47
  -6 -13   0   10.93    1.19
  -6 -13   0    8.71    1.49
  -6 -13   0    9.83    1.96
  -6 -13   0    8.04    1.03
  -6 -13   0    9.58    1.92
  -7 -13   0   -0.96    0.81
  -7 -13   0   -0.89    0.93
  -7 -13   0   -0.55    0.89
  -7 -13   0   -0.43    0.62
  -8 -13   0    1.27    1.39
  -8 -13   0    4.34    1.48
  -8 -13   0    1.24    0.89
  -8 -13   0    2.52    1.20
  -9 -13   0    6.35    1.59
  -9 -13   0    6.97    1.79
  -9 -13   0    5.56    1.27
  -9 -13   0    5.55    1.49
 -10 -13   0   69.87    5.60
 -10 -13   0   69.87    5.93
 -10 -13   0   86.21    6.40
 -10 -13   0   74.34    5.28
 -11 -13   0   36.98    4.22
 -11 -13   0   43.03    4.40
 -11 -13   0   35.02    3.69
 -11 -13   0   40.04    3.72
 -12 -13   0   11.26    1.84
 -12 -13   0    5.76    1.46
 -12 -13   0    7.17    3.23
 -12 -13   0   10.18    2.37
 -13 -13   0   -2.04    1.50
 -13 -13   0   -3.83    1.64
 -14 -13   0   -0.40    1.37
 -14 -13   0    2.77    1.83
 -14 -13   0   -2.72    1.70
  12 -14   0    6.87    2.36
  12 -14   0    4.15    2.66
 -12  14   0    3.57    2.86
 -12  14   0    2.49    4.50
 -11  14   0   -3.51    2.05
 -11  14   0    1.69    3.02
 -11  14   0   -2.94    1.94
 -11  14   0   -2.39    1.97
  10 -14   0   18.89    3.27
  10 -14   0   15.24    3.11
 -10  14   0   18.34    3.73
 -10  14   0   13.14    4.65
 -10  14   0   24.05    3.80
   9 -14   0    1.06    1.60
   9 -14   0    2.41    1.70
  -9  14   0    1.91    1.87
  -9  14   0    0.47    1.37
  -9  14   0    6.87    3.68
  -9  14   0   -0.76    1.66
   8 -14   0   35.27    4.37
  -8  14   0   21.44    3.78
  -8  14   0   18.81    5.08
  -8  14   0   27.13    4.12
   7 -14   0   26.59    3.74
   7 -14   0   18.95    3.11
  -7  14   0   13.89    4.15
  -7  14   0   20.03    2.81
  -7  14   0   16.03    2.86
   6 -14   0   56.29    5.87
   6 -14   0   53.81    5.25
  -6  14   0   58.42    5.69
  -6  14   0   61.34    4.49
  -6  14   0   44.90    7.42
  -6  14   0   51.47    5.37
   5 -14   0    0.29    1.52
   5 -14   0    0.52    1.22
  -5  14   0    0.02    1.35
  -5  14   0    1.02    1.39
  -5  14   0    0.77    2.69
  -5  14   0    0.65    1.18
  -5  14   0   -2.08    1.36
   4 -14   0   -1.85    1.18
   4 -14   0   -0.77    1.24
  -4  14   0   -0.27    2.32
  -4  14   0    1.37    1.38
  -4  14   0    1.21    1.44
   3 -14   0  126.26    8.77
   3 -14   0  121.79    9.05
  -3  14   0  125.70   11.17
  -3  14   0  141.21   10.86
  -3  14   0  131.82    8.74
   2 -14   0    1.90    1.13
   2 -14   0    0.24    1.17
  -2  14   0    1.29    1.16
   1 -14   0   27.47    3.06
   1 -14   0   27.44    3.40
  -1  14   0   19.41    2.78
  -1  14   0   27.40    3.00
  -1  14   0   26.35    2.78
   0 -14   0   19.20    2.41
   0  14   0   15.22    2.12
   0  14   0   25.15    2.53
   0  14   0   19.53    2.10
  -1 -14   0   14.98    2.14
  -1 -14   0   16.29    2.75
  -2 -14   0   14.80    2.14
  -2 -14   0   20.02    2.71
  -3 -14   0    7.77    1.32
  -3 -14   0    6.21    1.66
  -4 -14   0   53.24    4.77
  -4 -14   0   51.41    3.42
  -4 -14   0   51.02    3.33
  -4 -14   0   51.24    3.69
  -5 -14   0   52.90    4.58
  -5 -14   0   49.63    3.48
  -5 -14   0   51.23    3.75
  -5 -14   0   46.82    3.84
  -5 -14   0   52.02    3.59
  -6 -14   0    0.15    1.12
  -6 -14   0    1.50    0.78
  -6 -14   0    0.37    1.05
  -6 -14   0    0.42    0.83
  -6 -14   0    0.42    0.54
  -6 -14   0    0.13    0.56
  -7 -14   0    1.84    1.33
  -7 -14   0    0.18    1.18
  -7 -14   0   -0.17    0.47
  -7 -14   0   -0.52    0.84
  -8 -14   0   23.68    2.84
  -8 -14   0   29.96    2.76
  -8 -14   0   26.93    3.32
  -8 -14   0   29.89    3.80
  -9 -14   0   11.77    2.31
  -9 -14   0   13.70    2.27
  -9 -14   0   12.66    2.21
  -9 -14   0   15.61    2.13
 -10 -14   0   -0.60    1.43
 -10 -14   0   -1.15    0.83
 -10 -14   0   -0.40    1.05
 -11 -14   0   -1.98    0.93
 -11 -14   0   -2.46    1.24
 -12 -14   0   -1.21    1.03
 -12 -14   0   -2.64    1.32
 -13 -14   0   -2.34    1.43
 -13 -14   0   -0.61    1.15
  11 -15   0    4.80    2.58
  11 -15   0    8.75    2.79
 -11  15   0    3.89    2.41
 -11  15   0    1.33    2.60
 -11  15   0    4.66    4.59
 -11  15   0    6.92    2.98
  10 -15   0    2.85    2.23
  10 -15   0    2.70    2.25
 -10  15   0   -5.43    3.53
 -10  15   0    0.75    1.97
 -10  15   0   -1.79    1.98
 -10  15   0   -1.86    1.94
   9 -15   0    6.31    2.37
   9 -15   0    6.10    2.22
  -9  15   0    7.05    2.65
  -9  15   0    5.09    3.36
   8 -15   0    4.16    2.02
   8 -15   0    6.51    2.30
  -8  15   0    0.51    2.85
  -8  15   0    1.67    2.17
  -8  15   0    7.41    1.87
  -8  15   0    4.58    3.68
   7 -15   0    2.21    1.71
   7 -15   0    0.49    1.51
  -7  15   0    4.50    2.13
  -7  15   0   -1.72    1.68
  -7  15   0   -2.42    3.22
  -7  15   0   -0.41    1.39
   6 -15   0   47.82    5.07
   6 -15   0   46.56    5.06
  -6  15   0   36.66    4.65
  -6  15   0   36.15    4.89
  -6  15   0   41.90    7.35
  -6  15   0   51.67    3.85
   5 -15   0   13.70    2.74
  -5  15   0    8.27    1.32
  -5  15   0    9.63    1.38
  -5  15   0   10.79    3.76
  -5  15   0    9.23    2.15
   4 -15   0    2.71    1.61
   4 -15   0    0.53    1.35
  -4  15   0    4.03    1.75
  -4  15   0   -1.11    2.61
  -4  15   0    2.68    1.58
   3 -15   0    6.48    1.80
   3 -15   0    5.99    1.93
  -3  15   0    7.90    1.75
  -3  15   0    7.97    2.05
   2 -15   0   53.49    5.25
   2 -15   0   54.82    4.88
  -2  15   0   57.62    4.75
  -2  15   0   52.04    4.77
   1 -15   0    0.33    1.17
   1 -15   0    1.05    1.13
  -1  15   0   -1.95    1.15
  -1  15   0    0.20    1.07
  -1  15   0    2.28    1.20
   0 -15   0    4.15    1.43
   0 -15   0    5.93    1.67
   0  15   0    2.79    0.97
   0  15   0    2.56    1.57
   0  15   0    2.44    1.26
  -1 -15   0   32.74    3.77
  -1 -15   0   32.27    3.39
  -2 -15   0  138.48    9.75
  -2 -15   0  141.59    8.82
  -3 -15   0  114.39    8.27
  -3 -15   0  109.45    7.13
  -4 -15   0    4.27    1.13
  -4 -15   0    2.43    0.65
  -4 -15   0    4.32    1.68
  -5 -15   0  169.13   10.05
  -5 -15   0  176.92   10.17
  -5 -15   0  174.07   11.43
  -6 -15   0   81.24    5.42
  -6 -15   0   85.03    5.56
  -6 -15   0   89.58    6.68
  -6 -15   0   86.66    7.01
  -6 -15   0   87.70    5.23
  -6 -15   0   70.33    5.50
  -7 -15   0  191.73   12.27
  -7 -15   0  190.03   11.32
  -7 -15   0  181.52   10.58
  -7 -15   0  201.22   12.75
  -8 -15   0   -1.14    0.74
  -8 -15   0   -2.26    0.92
  -8 -15   0    1.40    1.38
  -8 -15   0   -0.38    1.27
  -9 -15   0    3.99    1.58
  -9 -15   0    3.07    1.37
  -9 -15   0    0.69    0.99
  -9 -15   0   -1.08    1.05
 -10 -15   0   -0.07    1.50
 -10 -15   0   -0.66    1.35
 -10 -15   0   -1.50    1.03
 -10 -15   0   -0.90    0.94
 -11 -15   0    6.91    1.51
 -11 -15   0    6.15    1.86
 -11 -15   0    7.36    2.23
 -11 -15   0    7.82    2.07
 -12 -15   0   12.98    2.43
 -12 -15   0   16.63    4.30
 -12 -15   0   13.42    2.42
 -12 -15   0    9.33    2.50
 -13 -15   0   -2.34    1.60
 -13 -15   0   -0.13    1.62
 -13 -15   0   -0.69    1.23
  10 -16   0    3.98    2.11
  10 -16   0    7.99    2.60
 -10  16   0    1.49    4.41
 -10  16   0    4.06    2.80
 -10  16   0    4.11    3.77
   9 -16   0   -2.26    1.67
   9 -16   0    2.10    1.97
  -9  16   0   -1.80    2.35
  -9  16   0    1.02    2.39
  -9  16   0    0.48    3.90
   8 -16   0    3.67    2.40
   8 -16   0    2.34    2.13
  -8  16   0   -6.32    3.49
  -8  16   0   -4.76    1.81
  -8  16   0   -0.14    2.12
   7 -16   0   20.25    3.62
   7 -16   0   23.78    3.82
  -7  16   0   21.09    3.75
  -7  16   0   16.71    3.18
  -7  16   0   31.33    6.29
   6 -16   0    8.81    2.33
   6 -16   0   11.66    2.81
  -6  16   0   10.73    3.80
  -6  16   0   12.43    2.51
   5 -16   0    4.16    1.94
   5 -16   0    3.88    1.81
  -5  16   0    8.77    2.34
  -5  16   0    3.29    1.75
  -5  16   0    1.17    2.98
   4 -16   0   96.40    7.93
   4 -16   0  100.93    8.27
  -4  16   0  113.94    7.90
  -4  16   0  112.33    7.99
  -4  16   0  107.42   10.95
   3 -16   0    1.47    1.68
   3 -16   0    2.77    1.77
  -3  16   0    2.08    1.38
  -3  16   0   -0.09    1.54
   2 -16   0  101.78    9.28
   2 -16   0  108.90    7.99
  -2  16   0  120.62    9.40
  -2  16   0  108.61    7.52
   1 -16   0    1.08    1.41
   1 -16   0   -1.04    1.08
  -1  16   0   -1.56    1.04
  -1  16   0   -1.14    1.01
   0 -16   0   89.36    6.67
   0 -16   0   88.52    7.24
  -1 -16   0   23.79    3.17
  -1 -16   0   29.31    3.67
  -2 -16   0   56.40    4.62
  -2 -16   0   62.02    5.48
  -3 -16   0   13.12    2.45
  -3 -16   0   11.34    1.85
  -4 -16   0   96.17    6.30
  -4 -16   0   94.66    7.43
  -5 -16   0   23.34    2.52
  -5 -16   0   26.94    3.66
  -5 -16   0   26.15    2.58
  -5 -16   0   23.89    2.12
  -6 -16   0   23.23    2.37
  -6 -16   0   19.61    2.19
  -6 -16   0   22.88    3.16
  -6 -16   0   15.00    2.22
  -6 -16   0   20.28    3.47
  -7 -16   0   11.48    1.66
  -7 -16   0   13.92    2.64
  -7 -16   0   12.90    1.68
  -7 -16   0   15.31    2.14
  -7 -16   0   13.66    2.41
  -8 -16   0    3.06    1.66
  -8 -16   0    4.06    1.11
  -9 -16   0   14.19    1.93
  -9 -16   0   17.90    2.60
  -9 -16   0   11.11    2.44
  -9 -16   0   10.42    2.33
 -10 -16   0    4.39    1.55
 -10 -16   0    2.09    1.21
 -10 -16   0    6.19    2.01
 -10 -16   0    4.53    1.98
 -11 -16   0   13.34    2.17
 -11 -16   0   17.94    2.81
 -11 -16   0   20.21    2.89
 -12 -16   0    5.76    1.62
 -12 -16   0    4.73    1.93
 -12 -16   0    5.61    2.20
   9 -17   0   -0.11    1.91
   9 -17   0    0.71    1.91
  -9  17   0   -2.03    2.20
  -9  17   0   -4.55    2.38
  -9  17   0    3.74    4.11
   8 -17   0   15.00    3.16
   8 -17   0   11.51    2.94
  -8  17   0    5.53    4.90
  -8  17   0    9.39    2.88
  -8  17   0    9.52    2.88
   7 -17   0    3.25    1.96
   7 -17   0   -0.63    1.76
  -7  17   0    4.39    3.64
  -7  17   0   -2.06    1.99
  -7  17   0   -2.77    1.88
   6 -17   0   25.28    4.09
   6 -17   0   18.72    3.43
  -6  17   0   21.74    5.34
  -6  17   0   33.21    4.54
   5 -17   0    0.34    1.71
   5 -17   0   -0.13    1.65
  -5  17   0    0.88    1.82
  -5  17   0    0.95    2.87
   4 -17   0   20.77    3.44
  -4  17   0   22.45    3.39
  -4  17   0   31.92    4.10
   3 -17   0    1.71    1.59
   3 -17   0    3.55    1.79
  -3  17   0    2.82    1.88
  -3  17   0    1.29    1.67
   2 -17   0    5.97    2.24
   2 -17   0   10.60    2.16
  -2  17   0   13.07    2.31
   1 -17   0    2.89    1.41
   1 -17   0    2.16    1.83
  -1  17   0    5.50    1.37
  -1  17   0    4.60    1.55
   0 -17   0    2.69    1.44
   0 -17   0    0.80    1.30
  -1 -17   0    1.74    1.56
  -1 -17   0   -0.11    1.14
  -2 -17   0   26.75    3.59
  -2 -17   0   37.83    4.32
  -3 -17   0   -0.97    0.92
  -3 -17   0    0.46    1.60
  -4 -17   0    4.32    1.30
  -4 -17   0    6.21    1.88
  -5 -17   0    3.31    1.01
  -5 -17   0    6.43    1.39
  -5 -17   0    5.93    2.30
  -6 -17   0   39.41    4.87
  -6 -17   0   36.72    4.64
  -6 -17   0   30.03    3.94
  -6 -17   0   39.59    3.18
  -7 -17   0   -2.06    1.34
  -7 -17   0    0.62    0.93
  -7 -17   0   -0.18    1.67
  -8 -17   0    2.54    1.17
  -8 -17   0    2.33    1.92
  -8 -17   0    2.58    1.86
  -8 -17   0    2.10    1.07
  -9 -17   0   -2.17    1.46
  -9 -17   0   -0.62    0.98
  -9 -17   0    0.12    1.65
 -10 -17   0   -2.12    1.38
 -10 -17   0   -1.76    0.97
 -10 -17   0   -0.15    1.69
 -11 -17   0    5.91    2.57
 -11 -17   0    4.85    1.61
   8 -18   0    7.14    2.43
   8 -18   0    3.68    2.54
  -8  18   0    2.02    2.53
  -8  18   0   -2.84    2.48
  -8  18   0    8.89    4.57
   7 -18   0   22.80    4.14
   7 -18   0   35.20    4.89
  -7  18   0   20.07    3.83
  -7  18   0   25.46    3.85
   6 -18   0    0.67    1.78
   6 -18   0   -1.05    1.75
  -6  18   0   -2.47    3.15
  -6  18   0    0.80    2.00
  -6  18   0   -0.01    3.02
   5 -18   0    3.60    1.96
   5 -18   0    1.09    1.82
  -5  18   0    1.66    2.15
  -5  18   0   -2.31    1.87
   4 -18   0    0.62    1.66
   4 -18   0   -3.24    1.54
  -4  18   0    4.76    1.85
   3 -18   0   74.64    6.94
   3 -18   0   76.18    6.75
  -3  18   0   83.46    6.54
  -3  18   0   77.10    6.40
   2 -18   0   -0.57    1.40
   2 -18   0    0.99    1.37
  -2  18   0   -2.33    1.47
   1 -18   0   43.68    4.61
   1 -18   0   43.20    5.22
  -1  18   0   37.55    4.24
  -1  18   0   46.31    3.83
   0 -18   0    5.09    1.89
   0 -18   0    4.83    1.81
  -1 -18   0   10.74    2.11
  -1 -18   0   16.62    2.98
  -2 -18   0   13.50    2.76
  -2 -18   0   12.38    2.09
  -3 -18   0    3.89    1.72
  -3 -18   0    2.33    1.56
  -4 -18   0   13.73    1.90
  -4 -18   0    7.46    2.52
  -5 -18   0   31.30    2.92
  -6 -18   0   30.17    4.18
  -6 -18   0   24.45    2.68
  -6 -18   0   22.89    2.46
  -6 -18   0   28.78    4.38
  -7 -18   0    0.91    1.66
  -7 -18   0   -1.50    1.36
  -8 -18   0   15.98    2.86
  -8 -18   0    8.91    1.59
  -9 -18   0    1.79    1.02
  -9 -18   0    4.16    2.08
  -9 -18   0    4.23    2.10
 -10 -18   0   -1.35    1.67
 -10 -18   0   -0.81    1.59
 -10 -18   0    2.70    1.15
   7 -19   0   10.91    2.88
   7 -19   0   18.41    3.93
  -7  19   0    4.39    3.03
   6 -19   0    3.65    2.23
   6 -19   0    4.60    2.23
  -6  19   0    2.08    2.58
  -6  19   0    5.11    2.46
   5 -19   0   13.72    3.08
   5 -19   0   15.66    3.28
  -5  19   0    8.50    2.87
  -5  19   0   10.21    3.34
   4 -19   0    3.01    1.95
   4 -19   0   -0.51    1.88
  -4  19   0   -4.42    1.74
  -4  19   0   -0.18    2.03
   3 -19   0   27.96    4.36
   3 -19   0   33.61    4.76
  -3  19   0   43.79    4.78
  -3  19   0   39.70    4.73
   2 -19   0    1.88    2.01
   2 -19   0    0.49    1.74
  -2  19   0   -1.12    1.68
  -2  19   0    2.59    2.11
   1 -19   0   19.35    3.02
   1 -19   0   16.68    3.14
   0 -19   0    8.62    2.67
   0 -19   0    5.93    1.97
  -1 -19   0   19.05    2.89
  -2 -19   0   15.28    3.09
  -2 -19   0   10.83    2.22
  -3 -19   0    3.96    2.13
  -3 -19   0    3.31    1.35
  -4 -19   0    0.09    1.14
  -4 -19   0    1.49    1.50
  -5 -19   0    1.73    1.80
  -5 -19   0    1.76    1.17
  -5 -19   0    1.93    0.97
  -6 -19   0   -2.23    1.58
  -6 -19   0    0.10    0.78
  -6 -19   0    3.54    1.99
  -7 -19   0   -1.99    1.48
  -7 -19   0   -0.64    0.91
  -7 -19   0    1.70    1.74
  -8 -19   0   -1.48    1.54
  -8 -19   0   -1.87    1.09
  -8 -19   0   -2.30    1.74
  -9 -19   0   -0.30    1.85
  -9 -19   0    1.10    1.90
   5 -20   0    1.72    2.20
   5 -20   0   -0.75    1.97
  -5  20   0    0.53    2.26
  -5  20   0   -1.74    2.34
   4 -20   0   -2.21    1.82
   4 -20   0   -3.79    2.98
  -4  20   0   -5.54    2.21
  -4  20   0   -4.89    2.37
   3 -20   0    0.10    1.80
   3 -20   0   -1.42    1.81
  -3  20   0   -2.73    2.31
  -3  20   0   -2.14    1.93
   2 -20   0    2.22    2.08
  -2  20   0    1.28    2.20
   1 -20   0   20.84    3.45
   1 -20   0   26.61    3.84
   0 -20   0   -1.69    2.53
   0 -20   0    1.58    2.02
  -1 -20   0    1.04    1.88
  -2 -20   0   -0.57    1.71
  -2 -20   0    0.09    1.47
  -3 -20   0   -1.90    1.12
  -3 -20   0   -1.36    1.50
  -4 -20   0    7.50    1.80
  -4 -20   0   10.39    2.80
  -5 -20   0    2.75    2.14
  -6 -20   0   -2.83    1.57
  -6 -20   0   -0.42    1.61
  -7 -20   0    0.65    1.90
   3 -21   0   -1.27    1.72
   3 -21   0   -1.12    1.97
  -3  21   0    1.20    2.49
   2 -21   0    1.28    2.20
   2 -21   0   -0.10    1.59
   1 -21   0   -2.87    1.73
   1 -21   0   -3.50    1.68
   0 -21   0   -2.62    1.34
   0 -21   0   -1.18    1.62
  -2 -21   0    3.62    1.90
  -3 -21   0   -0.97    1.08
  -3 -21   0    0.45    3.17
  -4 -21   0    7.09    2.82
  -5 -21   0    3.63    2.15
  -5 -21   0    3.63    2.67
  -5 -21   1    4.96    2.49
  -5 -21   1    5.36    3.36
  -4 -21   1   -3.23    2.40
  -2 -21   1   -0.56    1.53
  -1 -21   1   -4.17    2.91
  -1 -21   1    1.10    2.07
   0 -21   1    0.98    1.74
   0 -21   1   -2.51    1.48
   1 -21   1   -0.04    1.90
   1 -21   1   -3.12    1.57
   2 -21   1   -2.17    2.17
   2 -21   1   -2.44    1.44
   3 -21   1    8.50    2.70
  -7 -20   1    2.60    2.26
  -7 -20   1    0.34    1.91
  -6 -20   1   -2.03    1.13
  -6 -20   1   -1.40    1.86
  -6 -20   1    4.40    2.28
  -5 -20   1   -2.86    1.61
  -5 -20   1   -1.86    0.87
  -5 -20   1   -0.50    1.74
  -4 -20   1   -1.59    1.14
  -4 -20   1    0.55    1.75
  -3 -20   1    4.72    1.69
  -3 -20   1    5.06    2.41
  -2 -20   1    4.19    2.16
  -2 -20   1    2.83    1.78
  -1 -20   1    0.70    1.48
  -1 -20   1    1.96    1.79
   0 -20   1    8.22    2.30
   1 -20   1   -0.46    1.59
  -2  20  -1   -2.76    1.92
   2 -20   1   -3.89    1.69
   2 -20   1    1.99    2.10
  -3  20  -1   -2.94    3.45
  -3  20  -1   -1.53    2.05
   3 -20   1    0.51    1.93
  -4  20  -1    1.65    2.70
  -4  20  -1   -7.04    3.27
   4 -20   1    2.76    2.61
   4 -20   1    2.24    2.10
  -5  20  -1    3.07    2.69
  -5  20  -1    0.50    2.46
   5 -20   1    0.10    2.11
   5 -20   1    3.59    2.59
  -9 -19   1   -1.57    2.01
  -9 -19   1    1.05    1.73
  -8 -19   1    5.12    1.40
  -8 -19   1    2.67    2.16
  -8 -19   1    8.62    2.54
  -7 -19   1   -2.44    1.41
  -7 -19   1   -0.75    1.71
  -7 -19   1    0.33    0.79
  -6 -19   1    6.19    2.29
  -6 -19   1    2.22    1.11
  -6 -19   1    3.67    2.09
  -5 -19   1    0.18    0.96
  -5 -19   1   -0.13    1.26
  -5 -19   1    1.70    1.85
  -5 -19   1    1.73    1.88
  -4 -19   1    0.13    1.83
  -4 -19   1   -1.06    1.14
  -3 -19   1    6.87    2.17
  -2 -19   1    7.01    2.38
  -1 -19   1   14.65    3.16
  -1 -19   1   14.03    2.46
   0 -19   1   -1.69    1.45
   0 -19   1   -0.61    1.23
   1 -19   1    7.64    2.23
   1 -19   1    8.63    2.47
  -2  19  -1   10.49    2.42
   2 -19   1   16.47    3.49
   2 -19   1   12.01    2.71
  -3  19  -1    0.08    1.84
  -3  19  -1    1.52    1.87
   3 -19   1   -1.43    1.72
   3 -19   1    2.33    2.05
  -4  19  -1   -4.21    2.03
  -4  19  -1    2.85    2.27
   4 -19   1   -2.46    1.51
   4 -19   1   -0.74    1.66
  -5  19  -1    1.92    2.76
  -5  19  -1   -6.47    3.98
   5 -19   1    2.07    2.02
   5 -19   1   -0.71    1.84
  -6  19  -1    7.26    2.86
  -6  19  -1    6.86    2.62
   6 -19   1    6.92    3.90
   6 -19   1    6.64    2.35
 -10 -18   1   -1.84    1.09
 -10 -18   1   -1.21    1.83
 -10 -18   1    0.53    1.88
  -9 -18   1    3.29    1.99
  -9 -18   1    4.54    1.36
  -9 -18   1    1.64    2.09
  -8 -18   1   -1.02    1.54
  -7 -18   1   13.64    2.65
  -7 -18   1   10.56    2.73
  -7 -18   1    8.82    1.57
  -6 -18   1    4.45    1.25
  -6 -18   1    4.85    1.81
  -6 -18   1    5.83    2.31
  -6 -18   1    5.60    1.35
  -5 -18   1    0.07    2.12
  -5 -18   1    1.50    1.07
  -5 -18   1    3.46    1.18
  -5 -18   1    2.87    1.74
  -4 -18   1    2.79    0.92
  -4 -18   1    2.78    1.91
  -3 -18   1    6.63    2.11
  -2 -18   1   11.27    1.98
  -2 -18   1   15.83    2.97
  -1 -18   1   20.66    3.55
  -1 -18   1   16.87    2.56
   0 -18   1    6.67    2.08
   0 -18   1    2.99    1.63
  -1  18  -1   58.63    5.20
  -1  18  -1   59.23    4.48
   1 -18   1   60.14    5.35
   1 -18   1   51.49    5.60
  -2  18  -1   11.49    2.29
   2 -18   1   14.48    3.37
   2 -18   1   18.58    3.05
  -3  18  -1    7.84    2.32
  -3  18  -1   12.52    2.44
   3 -18   1    8.46    2.33
   3 -18   1    9.55    2.33
  -4  18  -1    4.26    2.02
  -4  18  -1    6.09    1.92
   4 -18   1    4.92    2.33
   4 -18   1    4.91    2.11
  -5  18  -1   48.93    5.91
  -5  18  -1   32.35    4.50
   5 -18   1   56.09    5.55
   5 -18   1   41.34    5.26
  -6  18  -1    7.12    2.65
  -6  18  -1   10.22    2.58
   6 -18   1   11.38    2.71
   6 -18   1   12.58    3.08
  -7  18  -1    9.82    2.93
  -7  18  -1    7.85    2.96
   7 -18   1   18.00    3.69
  -8  18  -1   -3.89    2.38
  -8  18  -1   -1.80    2.57
   8 -18   1   -2.65    2.09
   8 -18   1   -1.96    1.80
 -11 -17   1   -3.81    1.77
 -11 -17   1   -1.91    1.19
 -10 -17   1    1.08    1.12
 -10 -17   1    1.86    1.72
 -10 -17   1   -2.94    1.07
  -9 -17   1   -2.38    2.04
  -9 -17   1   -1.58    1.06
  -9 -17   1   -2.42    0.95
  -8 -17   1   16.56    4.49
  -8 -17   1   12.45    1.93
  -8 -17   1   14.26    1.97
  -8 -17   1   12.67    2.69
  -7 -17   1    0.34    1.73
  -7 -17   1   -0.40    0.78
  -7 -17   1   -0.54    2.46
  -7 -17   1   -1.68    0.81
  -6 -17   1   -2.18    0.88
  -6 -17   1   -0.22    1.55
  -6 -17   1   -2.09    0.79
  -6 -17   1    3.73    2.06
  -5 -17   1   14.50    1.93
  -5 -17   1   20.89    3.87
  -5 -17   1   16.88    3.18
  -5 -17   1   19.46    2.33
  -4 -17   1    0.13    1.25
  -3 -17   1    3.23    1.92
  -3 -17   1    1.28    1.06
  -2 -17   1   93.36    7.56
  -2 -17   1   87.83    6.54
  -1 -17   1    8.48    2.38
  -1 -17   1   12.64    2.08
   0 -17   1    0.38    1.21
   0 -17   1    2.51    1.87
  -1  17  -1  107.44    6.68
  -1  17  -1   97.97    7.18
   1 -17   1  100.56    7.48
   1 -17   1   92.75    7.88
  -2  17  -1  110.10    8.19
   2 -17   1  117.89    8.49
   2 -17   1  119.48    9.18
  -3  17  -1   52.17    5.19
  -3  17  -1   52.89    5.21
   3 -17   1   50.81    5.50
   3 -17   1   54.54    5.31
  -4  17  -1   89.96    6.88
  -4  17  -1   75.57    6.70
   4 -17   1   81.45    6.97
   4 -17   1   71.06    6.91
  -5  17  -1    0.67    2.12
  -5  17  -1    2.57    1.95
   5 -17   1    0.86    1.70
   5 -17   1   -0.60    1.55
  -6  17  -1   18.22    3.04
  -6  17  -1   11.18    2.61
  -6  17  -1    7.73    4.08
   6 -17   1   11.78    3.09
   6 -17   1   15.52    3.19
  -7  17  -1    0.53    2.17
  -7  17  -1    6.49    3.94
  -7  17  -1   -0.17    2.14
   7 -17   1    0.51    1.71
   7 -17   1    4.15    1.99
  -8  17  -1    8.99    5.34
  -8  17  -1   12.42    3.06
  -8  17  -1   17.96    3.41
   8 -17   1   15.04    3.25
   8 -17   1   15.36    3.36
  -9  17  -1    3.16    4.13
  -9  17  -1   -0.82    2.66
  -9  17  -1    0.88    2.69
   9 -17   1    5.24    2.40
   9 -17   1    2.42    2.00
 -12 -16   1   48.45    4.50
 -12 -16   1   43.15    4.24
 -12 -16   1   34.53    4.50
 -12 -16   1   43.99    5.21
 -11 -16   1   11.11    2.26
 -11 -16   1    7.82    1.62
 -11 -16   1   11.24    2.20
 -11 -16   1    8.46    2.72
 -10 -16   1   15.63    2.59
 -10 -16   1   15.12    2.52
 -10 -16   1   20.65    2.67
  -9 -16   1    5.41    1.38
  -9 -16   1    5.41    1.50
  -9 -16   1    5.45    1.92
  -9 -16   1    4.56    2.02
  -8 -16   1   13.82    1.88
  -8 -16   1   16.91    2.86
  -8 -16   1   13.24    2.66
  -7 -16   1    0.96    1.43
  -7 -16   1   -0.46    0.72
  -7 -16   1    2.48    1.00
  -7 -16   1   -1.36    0.87
  -7 -16   1    0.42    1.48
  -6 -16   1   50.39    3.78
  -6 -16   1   59.64    5.78
  -6 -16   1   61.72    5.48
  -6 -16   1   51.60    3.95
  -6 -16   1   51.58    4.09
  -5 -16   1   10.56    2.40
  -5 -16   1    5.37    1.77
  -5 -16   1    7.63    2.07
  -5 -16   1   14.66    2.00
  -5 -16   1   10.46    1.52
  -4 -16   1   78.33    5.47
  -4 -16   1   83.89    6.77
  -3 -16   1   -1.44    0.80
  -3 -16   1    1.15    1.19
  -2 -16   1   13.92    2.55
  -2 -16   1   18.93    2.43
  -1 -16   1    1.26    1.28
  -1 -16   1    4.32    1.46
   0 -16   1   11.96    2.57
   0 -16   1    9.57    2.02
  -1  16  -1   63.98    4.97
  -1  16  -1   61.61    4.55
   1 -16   1   47.55    4.89
  -2  16  -1   42.58    4.26
  -2  16  -1   46.90    4.80
   2 -16   1   32.93    4.69
   2 -16   1   37.01    4.26
  -3  16  -1   31.45    3.94
  -3  16  -1   29.75    3.86
   3 -16   1   29.16    4.11
   3 -16   1   30.41    3.99
  -4  16  -1   67.34    5.80
  -4  16  -1   65.87    5.84
   4 -16   1   59.08    5.74
   4 -16   1   59.69    6.05
  -5  16  -1   -2.17    1.44
  -5  16  -1   -4.29    2.77
  -5  16  -1    3.23    1.89
   5 -16   1    0.72    1.71
   5 -16   1   -1.05    1.27
  -6  16  -1    2.26    2.90
  -6  16  -1    0.49    1.76
   6 -16   1    0.35    1.65
   6 -16   1    0.42    1.46
  -7  16  -1   -0.52    2.04
  -7  16  -1    1.69    3.86
   7 -16   1   -1.54    1.72
   7 -16   1   -2.62    1.45
  -8  16  -1    4.05    3.63
  -8  16  -1    1.65    2.25
  -8  16  -1    1.06    2.22
   8 -16   1    6.58    2.23
   8 -16   1   -0.47    1.94
  -9  16  -1    1.43    3.31
  -9  16  -1   -2.14    2.05
  -9  16  -1    0.48    2.15
   9 -16   1   -2.24    1.38
 -10  16  -1    7.36    4.34
 -10  16  -1   -3.40    2.21
  10 -16   1   -2.35    1.55
  10 -16   1   -2.81    1.97
 -13 -15   1   -0.05    1.74
 -12 -15   1   -2.17    1.36
 -12 -15   1    1.03    1.23
 -12 -15   1   -1.03    1.53
 -12 -15   1    3.51    1.20
 -11 -15   1   10.35    2.16
 -11 -15   1    7.63    1.68
 -11 -15   1   10.05    2.05
 -11 -15   1    8.16    2.25
 -10 -15   1    2.32    1.52
 -10 -15   1    3.08    1.40
 -10 -15   1    2.79    1.73
 -10 -15   1    3.99    1.21
  -9 -15   1    0.73    1.30
  -9 -15   1   -1.36    0.82
  -9 -15   1    0.08    1.41
  -9 -15   1   -1.94    0.87
  -8 -15   1   64.42    5.75
  -8 -15   1   53.67    4.56
  -8 -15   1   54.06    3.52
  -8 -15   1   57.69    4.34
  -7 -15   1   51.08    4.87
  -7 -15   1   51.68    5.28
  -7 -15   1   53.53    3.93
  -7 -15   1   47.20    3.30
  -7 -15   1   49.94    3.93
  -6 -15   1   16.65    2.99
  -6 -15   1   23.98    2.14
  -6 -15   1   22.37    3.20
  -6 -15   1   24.17    3.70
  -6 -15   1   23.03    2.43
  -5 -15   1   49.75    5.10
  -5 -15   1   43.42    4.31
  -5 -15   1   47.11    4.65
  -5 -15   1   48.02    3.56
  -4 -15   1   36.85    3.98
  -4 -15   1   32.63    2.29
  -4 -15   1   30.62    2.32
  -4 -15   1   35.63    3.04
  -3 -15   1   10.65    1.62
  -3 -15   1   11.35    2.31
  -2 -15   1   34.69    3.28
  -2 -15   1   33.45    3.88
  -1 -15   1    5.71    1.54
  -1 -15   1    8.42    2.10
   0  15  -1  138.19    8.52
   0  15  -1  123.86    7.72
   0 -15   1  132.33    9.44
   0 -15   1  141.40    8.92
  -1  15  -1   68.97    5.26
  -1  15  -1   77.77    5.08
  -1  15  -1   59.45    5.99
   1 -15   1   62.10    5.73
   1 -15   1   59.42    5.20
  -2  15  -1    0.49    1.20
  -2  15  -1    1.86    1.38
   2 -15   1    1.13    1.61
   2 -15   1    0.30    1.21
  -3  15  -1    5.50    1.71
  -3  15  -1    5.74    1.76
   3 -15   1    6.12    1.82
   3 -15   1    6.35    1.88
  -4  15  -1    0.43    1.54
  -4  15  -1    2.90    1.75
   4 -15   1    5.00    1.88
   4 -15   1    2.89    1.69
  -5  15  -1    0.95    1.64
  -5  15  -1    0.56    2.76
   5 -15   1    0.97    1.37
  -6  15  -1   20.07    5.10
  -6  15  -1   19.82    3.29
  -6  15  -1   24.30    2.84
  -6  15  -1   20.10    3.32
   6 -15   1   18.80    3.22
   6 -15   1   21.77    3.39
  -7  15  -1   36.68    4.79
  -7  15  -1   22.35    3.70
  -7  15  -1   25.83    3.47
  -7  15  -1   26.49    6.03
   7 -15   1   32.84    4.14
  -8  15  -1    2.64    1.65
  -8  15  -1    4.93    2.39
  -8  15  -1    1.44    3.07
   8 -15   1    3.52    1.91
   8 -15   1    4.04    2.00
  -9  15  -1   -1.32    3.19
  -9  15  -1   -3.64    1.75
  -9  15  -1   -2.33    2.00
  -9  15  -1    1.84    2.14
   9 -15   1    0.64    1.70
   9 -15   1   -0.53    1.45
 -10  15  -1    3.45    2.32
 -10  15  -1    5.99    2.50
 -10  15  -1    4.09    2.33
  10 -15   1    3.96    2.38
  10 -15   1    2.71    2.06
 -11  15  -1   -3.07    1.89
 -11  15  -1   -3.77    2.12
 -11  15  -1   -4.32    2.12
  11 -15   1    0.49    1.88
 -13 -14   1   -0.59    1.75
 -13 -14   1    2.42    1.41
 -13 -14   1    3.24    1.94
 -12 -14   1    3.26    2.14
 -12 -14   1    2.10    1.71
 -12 -14   1   -0.10    1.62
 -12 -14   1    1.02    1.09
 -11 -14   1    2.15    1.35
 -11 -14   1    2.42    1.60
 -11 -14   1   -0.38    1.33
 -11 -14   1    3.22    1.62
 -10 -14   1   28.04    4.08
 -10 -14   1   27.88    3.50
 -10 -14   1   22.04    3.19
 -10 -14   1   26.09    3.01
  -9 -14   1   32.90    3.33
  -9 -14   1   32.55    3.81
  -9 -14   1   31.91    3.54
  -9 -14   1   38.56    4.41
  -8 -14   1   78.75    5.29
  -8 -14   1   77.09    6.47
  -8 -14   1   77.70    5.72
  -8 -14   1   78.26    5.98
  -8 -14   1   73.92    4.56
  -8 -14   1   70.39    4.29
  -7 -14   1   78.90    5.65
  -7 -14   1   84.85    6.39
  -7 -14   1   72.38    4.76
  -7 -14   1   82.14    5.44
  -7 -14   1   81.53    4.75
  -7 -14   1   87.48    6.85
  -6 -14   1    8.34    1.49
  -6 -14   1    7.14    1.46
  -6 -14   1   10.17    1.36
  -6 -14   1   11.69    2.29
  -5 -14   1    3.52    0.88
  -5 -14   1    2.48    1.63
  -5 -14   1    3.42    0.89
  -5 -14   1    3.39    1.39
  -5 -14   1    1.99    1.42
  -4 -14   1   55.07    3.87
  -4 -14   1   50.56    3.64
  -4 -14   1   58.99    4.92
  -4 -14   1   56.01    3.54
  -3 -14   1   69.10    5.81
  -3 -14   1   73.22    4.95
  -2 -14   1   58.16    5.23
  -2 -14   1   61.44    4.47
  -1 -14   1   61.70    5.41
  -1 -14   1   68.36    4.95
   0  14  -1   14.64    1.94
   0  14  -1   11.41    1.78
   0  14  -1    9.58    1.39
   0 -14   1   11.22    2.26
  -1  14  -1    1.38    1.13
  -1  14  -1    0.18    1.04
  -1  14  -1   -2.25    1.03
   1 -14   1    1.36    1.13
   1 -14   1    0.56    1.13
  -2  14  -1  100.85    6.87
  -2  14  -1  104.87    7.03
   2 -14   1   95.00    7.53
   2 -14   1   95.93    7.03
  -3  14  -1  186.36   11.30
  -3  14  -1  180.14   11.16
   3 -14   1  168.97   11.33
   3 -14   1  174.53   11.78
  -4  14  -1    9.93    2.21
  -4  14  -1   10.30    2.01
  -4  14  -1    6.85    3.17
   4 -14   1    6.41    1.90
   4 -14   1    6.25    1.94
  -5  14  -1   -0.22    1.60
  -5  14  -1    3.44    2.75
  -5  14  -1    0.70    1.72
   5 -14   1    2.02    1.64
   5 -14   1    2.56    1.81
  -6  14  -1   30.47    3.35
  -6  14  -1   22.85    3.43
  -6  14  -1   42.00    4.66
  -6  14  -1   43.64    6.78
   6 -14   1   32.69    4.28
   6 -14   1   34.98    4.67
  -7  14  -1   -0.35    2.81
  -7  14  -1    1.76    1.74
  -7  14  -1   -0.81    1.13
   7 -14   1    4.73    1.86
   7 -14   1   -0.06    1.61
  -8  14  -1   -0.92    1.30
  -8  14  -1   -1.00    1.98
  -8  14  -1   -3.84    1.63
   8 -14   1   -1.97    1.37
   8 -14   1   -1.88    1.13
  -9  14  -1    6.99    1.83
  -9  14  -1    1.40    3.18
  -9  14  -1   10.11    2.87
  -9  14  -1    5.30    2.35
   9 -14   1    5.43    2.16
   9 -14   1    5.03    2.00
 -10  14  -1    7.52    2.53
 -10  14  -1    8.74    4.69
 -10  14  -1    1.25    2.37
 -10  14  -1    6.12    2.10
  10 -14   1    5.58    2.11
  10 -14   1    5.57    2.36
 -11  14  -1   -0.52    1.85
 -11  14  -1   -0.13    2.36
 -11  14  -1   -0.47    2.11
 -11  14  -1    0.88    3.53
  11 -14   1    2.01    2.01
  11 -14   1   -1.82    3.02
 -12  14  -1   -2.77    2.44
 -12  14  -1    1.21    3.90
  12 -14   1   -2.44    1.65
  12 -14   1   -2.13    1.88
 -14 -13   1    0.07    1.42
 -14 -13   1    1.41    3.34
 -14 -13   1   -0.16    1.63
 -13 -13   1    6.08    2.25
 -13 -13   1    6.48    1.84
 -13 -13   1   11.00    2.63
 -12 -13   1    4.52    1.33
 -12 -13   1    2.84    1.85
 -12 -13   1    3.62    1.81
 -11 -13   1   43.51    3.96
 -11 -13   1   43.61    4.05
 -11 -13   1   42.86    4.56
 -11 -13   1   53.68    5.07
 -10 -13   1    2.99    1.59
 -10 -13   1    2.31    1.14
 -10 -13   1    3.12    1.49
  -9 -13   1   19.53    2.79
  -9 -13   1   19.35    2.88
  -9 -13   1   19.31    2.56
  -9 -13   1   23.35    3.38
  -8 -13   1   28.21    3.38
  -8 -13   1   32.61    3.89
  -8 -13   1   29.48    3.56
  -8 -13   1   33.11    2.99
  -7 -13   1   20.25    1.66
  -7 -13   1   25.76    2.91
  -7 -13   1   24.83    1.61
  -7 -13   1   24.36    3.25
  -7 -13   1   20.80    2.55
  -6 -13   1    0.57    1.05
  -6 -13   1    2.20    0.62
  -6 -13   1    2.04    1.04
  -6 -13   1    1.52    0.63
  -6 -13   1    3.85    1.62
  -6 -13   1    2.72    0.92
  -5 -13   1    0.05    0.63
  -5 -13   1    1.80    1.21
  -5 -13   1   -0.59    0.50
  -5 -13   1   -0.62    0.95
  -5 -13   1    0.18    0.99
  -5 -13   1    0.62    0.71
  -5 -13   1    2.17    0.73
  -4 -13   1    1.96    0.81
  -4 -13   1    6.82    1.77
  -4 -13   1    4.26    0.88
  -4 -13   1    2.95    0.94
  -3 -13   1   36.30    2.96
  -3 -13   1   38.54    3.82
  -3 -13   1   38.79    2.38
  -3 -13   1   34.31    2.43
  -2 -13   1   -1.37    0.83
  -2 -13   1   -0.53    0.69
  -1 -13   1   31.00    3.40
  -1 -13   1   28.07    2.81
   0  13  -1   18.75    2.04
   0  13  -1   24.00    2.47
   0  13  -1   19.54    2.10
   0 -13   1   17.92    2.38
   0 -13   1   17.93    2.63
  -1  13  -1   47.38    3.76
  -1  13  -1   35.30    3.51
  -1  13  -1   41.69    3.52
   1 -13   1   39.28    4.00
   1 -13   1   43.26    3.77
  -2  13  -1    7.34    1.60
  -2  13  -1    6.26    1.47
   2 -13   1    4.63    1.57
   2 -13   1    6.09    1.50
  -3  13  -1   16.35    3.82
  -3  13  -1    9.70    1.93
  -3  13  -1   13.31    2.16
   3 -13   1   12.92    2.20
   3 -13   1   10.94    2.32
  -4  13  -1   13.03    1.77
  -4  13  -1   15.05    2.34
  -4  13  -1   11.33    2.23
  -4  13  -1   14.43    3.86
  -5  13  -1  137.78    9.13
  -5  13  -1  121.61   11.50
  -5  13  -1  132.59    8.13
  -5  13  -1  146.36    9.47
   5 -13   1  129.89    9.17
   5 -13   1  128.43    9.39
  -6  13  -1    4.95    2.86
  -6  13  -1    2.50    1.67
  -6  13  -1    3.29    1.77
   6 -13   1    4.01    1.65
   6 -13   1    0.26    1.30
  -7  13  -1  195.28   18.33
  -7  13  -1  209.98   12.96
  -7  13  -1  227.96   14.34
  -7  13  -1  227.03   13.96
   7 -13   1  223.37   14.14
  -8  13  -1   37.76    4.70
  -8  13  -1   40.24    3.98
  -8  13  -1   39.58    4.96
   8 -13   1   33.47    4.37
   8 -13   1   30.34    4.28
  -9  13  -1    3.25    1.91
  -9  13  -1   -0.80    2.31
  -9  13  -1   -0.50    1.38
  -9  13  -1   -1.46    1.55
   9 -13   1    0.26    1.55
   9 -13   1   -2.04    1.55
 -10  13  -1    3.22    2.13
 -10  13  -1    3.59    2.05
 -10  13  -1    1.34    1.71
 -10  13  -1    2.81    3.27
  10 -13   1    2.30    1.89
  10 -13   1    0.94    2.12
 -11  13  -1   21.57    3.83
 -11  13  -1   19.43    5.68
 -11  13  -1   17.59    3.52
  11 -13   1   12.79    2.91
  11 -13   1   14.31    2.95
 -12  13  -1   -4.62    2.11
 -12  13  -1    1.29    5.22
 -12  13  -1    0.19    2.73
  12 -13   1    0.06    1.71
 -14 -12   1   -0.77    1.65
 -14 -12   1    0.19    1.69
 -14 -12   1   -0.46    1.24
 -13 -12   1    2.72    1.85
 -13 -12   1    2.39    1.87
 -13 -12   1    3.64    1.39
 -12 -12   1   19.16    2.65
 -12 -12   1   23.91    3.14
 -12 -12   1   23.11    3.79
 -11 -12   1   12.47    2.43
 -11 -12   1   10.44    1.95
 -11 -12   1   14.44    2.09
 -11 -12   1   13.80    2.53
 -10 -12   1   18.92    3.12
 -10 -12   1   18.05    2.75
 -10 -12   1   19.53    2.49
  -9 -12   1    0.15    1.19
  -9 -12   1   -0.22    1.10
  -9 -12   1    1.18    0.93
  -8 -12   1   11.14    2.22
  -8 -12   1   15.61    2.71
  -8 -12   1   10.72    1.60
  -8 -12   1    8.70    2.05
  -7 -12   1   27.48    2.63
  -7 -12   1   22.51    2.84
  -7 -12   1   27.67    2.97
  -7 -12   1   30.25    3.45
  -6 -12   1    3.36    0.56
  -6 -12   1    2.08    0.95
  -6 -12   1    1.25    1.12
  -6 -12   1    2.20    1.19
  -6 -12   1    4.33    1.01
  -6 -12   1    3.82    0.58
  -5 -12   1    6.76    1.68
  -5 -12   1    4.83    0.74
  -5 -12   1    2.79    0.99
  -5 -12   1    4.93    1.04
  -5 -12   1    4.42    1.62
  -5 -12   1    5.89    1.12
  -5 -12   1    3.23    0.72
  -4 -12   1    0.68    0.86
  -4 -12   1   -0.72    0.53
  -4 -12   1   -0.22    0.80
  -4 -12   1    1.39    0.66
  -4 -12   1    0.70    0.51
  -3 -12   1   72.70    4.45
  -3 -12   1   82.50    5.51
  -3 -12   1   73.46    5.59
  -3 -12   1   73.49    4.56
  -2 -12   1    4.30    1.19
  -2 -12   1    5.51    1.10
  -1 -12   1   63.57    5.39
  -1 -12   1   75.39    4.92
   0  12  -1   20.15    2.13
   0  12  -1   24.40    2.50
   0  12  -1   23.63    2.17
   0 -12   1   23.23    2.74
   0 -12   1   21.16    2.45
  -1  12  -1   53.69    4.20
  -1  12  -1   58.34    4.27
  -1  12  -1   53.97    4.15
   1 -12   1   57.35    4.82
   1 -12   1   60.08    4.51
  -2  12  -1  113.63    7.48
  -2  12  -1  115.32    7.45
   2 -12   1  111.50    8.01
   2 -12   1  116.26    7.70
  -3  12  -1   31.74    5.29
  -3  12  -1   28.39    2.13
  -3  12  -1   34.37    3.41
  -3  12  -1   24.78    3.14
   3 -12   1   28.48    3.19
   3 -12   1   27.26    3.20
  -4  12  -1   -2.19    2.11
  -4  12  -1    0.46    0.72
  -4  12  -1    1.89    1.30
   4 -12   1    0.86    1.12
   4 -12   1    0.92    1.18
  -5  12  -1  148.22    9.37
  -5  12  -1  140.06    9.10
  -5  12  -1  122.60   11.18
  -5  12  -1  139.15    8.21
   5 -12   1  130.16    9.15
   5 -12   1  122.36    9.09
  -6  12  -1   -1.54    1.06
  -6  12  -1   -0.44    1.33
  -6  12  -1   -0.17    0.99
  -6  12  -1   -0.47    2.18
   6 -12   1   -0.98    0.84
   6 -12   1    0.41    1.33
  -7  12  -1   23.34    3.61
  -7  12  -1   28.34    3.87
  -7  12  -1   19.31    4.57
  -7  12  -1   30.32    3.18
   7 -12   1   36.02    4.00
   7 -12   1   31.50    3.92
  -8  12  -1   17.61    2.91
  -8  12  -1   18.95    3.27
  -8  12  -1   17.34    2.57
   8 -12   1   12.06    3.99
  -9  12  -1    7.94    4.00
  -9  12  -1   11.01    2.26
  -9  12  -1   10.69    2.59
  -9  12  -1   14.72    2.79
   9 -12   1    9.28    2.51
   9 -12   1   14.56    2.65
 -10  12  -1   12.35    4.07
 -10  12  -1    9.06    2.65
 -10  12  -1   15.36    3.02
 -10  12  -1   15.84    2.63
  10 -12   1   10.50    2.56
  10 -12   1   14.73    2.94
 -11  12  -1   18.21    3.39
 -11  12  -1   15.32    2.54
 -11  12  -1   17.02    3.61
 -11  12  -1    9.98    4.29
  11 -12   1   22.65    3.85
  11 -12   1   16.52    2.80
 -12  12  -1   -1.53    1.77
 -12  12  -1   -0.32    2.04
 -12  12  -1   -1.48    1.91
 -12  12  -1   -1.12    3.61
  12 -12   1   -1.19    1.54
 -13  12  -1    7.00    3.10
 -13  12  -1    5.49    2.99
 -13  12  -1    5.37    2.65
  13 -12   1    4.68    2.33
  13 -12   1    2.59    2.86
 -15 -11   1    3.12    2.13
 -15 -11   1    3.02    1.82
 -15 -11   1    1.50    4.13
 -14 -11   1    6.40    2.45
 -14 -11   1   11.10    2.58
 -14 -11   1   11.55    2.11
 -13 -11   1    2.65    1.43
 -13 -11   1    3.00    1.96
 -13 -11   1    4.45    2.09
 -12 -11   1    2.27    1.30
 -12 -11   1    4.74    1.83
 -12 -11   1    3.48    1.70
 -12 -11   1    2.05    1.10
 -11 -11   1   49.63    4.92
 -11 -11   1   52.04    4.25
 -11 -11   1   47.15    4.90
 -11 -11   1   46.78    3.94
 -10 -11   1   10.18    2.04
 -10 -11   1    9.19    1.00
 -10 -11   1    7.95    2.01
 -10 -11   1    8.08    1.56
 -10 -11   1   10.30    1.64
 -10 -11   1    8.64    1.20
  -9 -11   1    0.75    0.91
  -9 -11   1    0.87    1.06
  -9 -11   1    0.92    0.75
  -9 -11   1    0.92    1.01
  -8 -11   1   15.29    2.66
  -8 -11   1   18.56    2.24
  -8 -11   1   19.80    2.41
  -8 -11   1   20.73    2.75
  -7 -11   1   32.35    3.59
  -7 -11   1   33.44    2.95
  -7 -11   1   34.99    3.23
  -7 -11   1   39.67    3.42
  -6 -11   1  125.43    8.62
  -6 -11   1  125.54    7.99
  -6 -11   1  130.08    7.70
  -6 -11   1  129.99    8.33
  -5 -11   1   29.99    2.08
  -5 -11   1   32.73    3.42
  -5 -11   1   31.88    2.97
  -5 -11   1   36.84    2.75
  -5 -11   1   32.49    3.11
  -5 -11   1   29.99    2.12
  -5 -11   1   35.16    2.84
  -4 -11   1  241.77   13.67
  -4 -11   1  257.66   13.69
  -4 -11   1  265.83   14.86
  -4 -11   1  234.60   15.18
  -3 -11   1   36.93    2.39
  -3 -11   1   34.13    2.51
  -3 -11   1   30.51    2.45
  -3 -11   1   29.88    2.46
  -2 -11   1   14.09    1.08
  -2 -11   1   14.76    2.16
  -2 -11   1   15.23    1.32
  -2 -11   1   13.51    1.61
  -1 -11   1    6.66    1.20
   0  11  -1   52.47    3.60
   0  11  -1   54.06    3.83
   0  11  -1   47.21    3.54
   0 -11   1   53.84    4.43
   0 -11   1   51.15    3.91
  -1  11  -1  142.31    8.64
  -1  11  -1  142.87    8.65
   1 -11   1  139.94    8.85
   1 -11   1  145.01    9.33
  -2  11  -1    7.54    1.50
  -2  11  -1    9.62    1.67
  -2  11  -1   10.54    2.70
   2 -11   1    7.26    1.63
   2 -11   1    6.40    1.46
  -3  11  -1    5.55    2.30
  -3  11  -1    2.98    0.76
  -3  11  -1    2.24    1.11
  -3  11  -1    3.42    1.12
   3 -11   1    3.37    1.30
  -4  11  -1    0.20    0.98
  -4  11  -1    1.19    1.90
  -4  11  -1   -1.06    1.07
   4 -11   1   -1.27    0.85
   4 -11   1    0.53    0.94
  -5  11  -1    8.05    1.45
  -5  11  -1    9.32    1.77
  -5  11  -1    9.73    3.08
  -5  11  -1   11.19    2.21
   5 -11   1    9.71    1.86
   5 -11   1    8.82    1.93
  -6  11  -1   18.53    2.92
  -6  11  -1   19.44    2.44
  -6  11  -1   24.37    3.18
   6 -11   1   28.62    3.39
   6 -11   1   24.27    3.22
  -7  11  -1    3.90    1.30
  -7  11  -1    3.19    2.79
  -7  11  -1    1.58    1.54
  -7  11  -1    4.32    1.66
   7 -11   1    2.43    1.34
   7 -11   1    2.92    1.39
  -8  11  -1    2.69    1.34
  -8  11  -1    3.54    1.77
  -8  11  -1    3.46    2.80
  -8  11  -1    2.45    1.57
   8 -11   1    1.01    1.33
   8 -11   1    1.92    1.60
  -9  11  -1    1.12    4.57
  -9  11  -1    5.09    2.15
  -9  11  -1    3.49    1.74
  -9  11  -1    4.93    1.60
   9 -11   1    2.84    1.68
   9 -11   1    3.29    1.60
 -10  11  -1    6.74    2.34
 -10  11  -1    1.92    1.42
 -10  11  -1   -0.80    1.50
 -10  11  -1    1.99    2.78
  10 -11   1   -0.23    1.43
  10 -11   1   -1.11    1.21
 -11  11  -1    0.45    2.85
 -11  11  -1   -0.19    1.70
 -11  11  -1    2.18    1.73
 -11  11  -1   -0.35    1.56
  11 -11   1    2.21    1.49
  11 -11   1   -3.17    1.48
 -12  11  -1    2.80    3.18
 -12  11  -1   -0.24    1.73
 -12  11  -1    0.66    2.14
 -12  11  -1    0.39    2.01
  12 -11   1   -0.21    1.77
  12 -11   1   -1.62    1.84
 -13  11  -1    4.17    3.65
 -13  11  -1    6.05    2.49
 -13  11  -1    7.45    2.36
  13 -11   1    1.43    1.85
  13 -11   1    4.71    2.08
 -15 -10   1   10.59    2.74
 -15 -10   1   13.96    2.59
 -15 -10   1   12.65    2.90
 -14 -10   1   -0.95    1.08
 -14 -10   1   -0.36    1.66
 -14 -10   1   -0.28    1.68
 -13 -10   1    4.82    2.22
 -13 -10   1    6.71    1.72
 -13 -10   1    1.33    1.48
 -13 -10   1    4.24    1.92
 -12 -10   1    9.36    1.50
 -12 -10   1   15.13    2.18
 -12 -10   1   13.06    2.43
 -12 -10   1   11.28    2.37
 -12 -10   1   16.54    2.02
 -11 -10   1    0.85    0.99
 -11 -10   1   -0.74    0.74
 -11 -10   1    0.13    1.22
 -11 -10   1    0.18    0.81
 -11 -10   1   -0.68    1.27
 -10 -10   1  158.25   10.71
 -10 -10   1  175.53   10.02
 -10 -10   1  163.25    9.08
 -10 -10   1  177.36    9.99
 -10 -10   1  147.20    9.10
  -9 -10   1    5.93    1.59
  -9 -10   1    9.15    0.91
  -9 -10   1    7.23    1.86
  -9 -10   1    6.25    1.23
  -9 -10   1    8.67    1.52
  -8 -10   1  205.46   12.40
  -8 -10   1  195.10   11.82
  -8 -10   1  198.79   12.35
  -7 -10   1    8.34    1.74
  -7 -10   1    7.72    1.26
  -7 -10   1    6.28    1.41
  -7 -10   1    7.74    1.50
  -6 -10   1    1.86    0.93
  -6 -10   1    0.43    0.80
  -6 -10   1    1.45    0.69
  -6 -10   1    1.59    0.82
  -5 -10   1   12.61    2.15
  -5 -10   1   12.56    1.77
  -5 -10   1   10.87    1.81
  -5 -10   1   14.07    1.59
  -4 -10   1    0.48    0.39
  -4 -10   1    0.76    0.54
  -4 -10   1    0.82    0.38
  -4 -10   1    1.66    0.89
  -3 -10   1    8.32    1.07
  -3 -10   1    5.86    1.22
  -3 -10   1    7.67    1.07
  -3 -10   1   10.00    1.23
  -3 -10   1    6.49    0.93
  -3 -10   1    9.96    1.69
  -2 -10   1    0.60    0.84
  -2 -10   1   -0.28    0.55
  -2 -10   1    0.74    0.40
  -2 -10   1    1.20    0.53
  -2 -10   1   -0.14    0.52
  -2 -10   1    0.43    0.32
   1  10  -1    7.85    0.85
  -1 -10   1    6.87    1.13
  -1 -10   1   10.07    1.74
  -1 -10   1    6.89    1.10
   0  10  -1  117.15    6.69
   0  10  -1  111.54    6.60
   0  10  -1  118.41    6.87
   0 -10   1  111.68    6.89
   0 -10   1   96.83    6.66
   0 -10   1  108.74    7.36
  -1  10  -1   93.65    6.30
  -1  10  -1   99.54    6.14
  -1  10  -1   98.55    6.08
   1 -10   1   89.96    6.53
   1 -10   1   93.36    6.20
  -2  10  -1  376.08   20.48
  -2  10  -1  370.48   22.66
  -2  10  -1  379.26   20.63
  -2  10  -1  368.81   19.61
   2 -10   1  356.92   20.67
   2 -10   1  355.82   20.98
  -3  10  -1    0.89    0.61
  -3  10  -1    1.74    1.75
  -3  10  -1    2.88    1.04
  -3  10  -1    1.51    0.99
   3 -10   1    1.48    0.87
  -4  10  -1  132.05    8.57
  -4  10  -1  122.97   10.02
  -4  10  -1  119.22    8.34
  -4  10  -1  128.12    8.17
   4 -10   1  132.28    8.50
   4 -10   1  122.43    8.39
  -5  10  -1   24.18    4.30
  -5  10  -1   29.60    3.20
  -5  10  -1   23.58    2.87
   5 -10   1   24.83    2.92
   5 -10   1   21.09    2.87
  -6  10  -1  103.96    7.55
  -6  10  -1  101.91    7.22
  -6  10  -1  105.68    6.74
  -6  10  -1   95.08    9.04
   6 -10   1  102.07    7.32
   6 -10   1  101.38    7.37
  -7  10  -1    0.85    1.22
  -7  10  -1    1.32    1.08
  -7  10  -1    2.41    2.07
  -7  10  -1    0.51    1.23
   7 -10   1    0.36    1.21
   7 -10   1    2.61    1.18
  -8  10  -1   10.92    1.95
  -8  10  -1   10.30    2.19
  -8  10  -1   15.57    3.99
  -8  10  -1   15.19    2.65
   8 -10   1   10.54    2.37
   8 -10   1   11.37    2.18
  -9  10  -1   43.88    4.62
  -9  10  -1   38.66    4.13
  -9  10  -1   41.54    6.38
  -9  10  -1   51.13    5.20
   9 -10   1   39.21    4.26
   9 -10   1   43.00    4.68
 -10  10  -1   -1.89    1.32
 -10  10  -1    1.76    1.74
 -10  10  -1   -1.87    2.51
 -10  10  -1   -0.06    1.28
  10 -10   1    1.43    1.58
  10 -10   1   -1.17    1.04
 -11  10  -1    8.72    3.72
 -11  10  -1    9.81    2.55
 -11  10  -1   14.83    2.86
 -11  10  -1   10.13    2.30
  11 -10   1   17.03    3.03
  11 -10   1   12.58    2.32
 -12  10  -1    3.39    2.17
 -12  10  -1    3.02    3.03
 -12  10  -1    1.07    1.65
 -12  10  -1    0.93    1.58
  12 -10   1    2.84    1.91
  12 -10   1   -1.22    1.63
 -13  10  -1    4.11    3.45
 -13  10  -1    2.97    1.97
 -13  10  -1    4.36    2.46
 -13  10  -1    5.72    2.13
  13 -10   1    4.23    2.15
  13 -10   1    3.38    2.04
 -14  10  -1    6.71    2.56
 -14  10  -1    2.65    4.20
 -14  10  -1    1.00    3.59
 -14  10  -1    2.07    2.28
  14 -10   1    4.79    2.39
  14 -10   1    7.24    2.66
 -15  -9   1   92.36    7.91
 -15  -9   1   88.22    6.89
 -15  -9   1   82.22    7.53
 -14  -9   1   11.96    2.62
 -14  -9   1   12.13    2.07
 -14  -9   1   15.40    2.46
 -14  -9   1    9.40    2.69
 -13  -9   1   13.53    2.12
 -13  -9   1    8.89    2.42
 -13  -9   1   12.05    2.55
 -13  -9   1   11.24    1.78
 -12  -9   1    3.57    1.14
 -12  -9   1    5.76    1.19
 -12  -9   1    5.79    1.87
 -12  -9   1    6.70    1.60
 -12  -9   1    4.28    1.85
 -11  -9   1   51.54    4.91
 -11  -9   1   43.41    3.57
 -11  -9   1   55.64    4.88
 -11  -9   1   47.46    3.46
 -11  -9   1   44.68    3.97
 -10  -9   1   11.69    2.21
 -10  -9   1   11.46    1.74
 -10  -9   1    7.99    1.52
 -10  -9   1    8.99    1.21
  -9  -9   1  132.93    7.40
  -9  -9   1  136.80    8.90
  -9  -9   1  142.85    9.09
  -9  -9   1  130.15    8.19
  -9  -9   1  131.43    7.43
  -9  -9   1  129.72    8.16
  -8  -9   1   12.59    1.83
  -8  -9   1   13.15    1.80
  -8  -9   1   13.66    2.21
  -8  -9   1   16.93    2.36
  -7  -9   1    0.04    0.85
  -7  -9   1    1.35    0.75
  -7  -9   1    1.06    0.67
  -7  -9   1    0.14    0.76
  -6  -9   1   23.96    2.56
  -6  -9   1   27.31    2.30
  -6  -9   1   26.34    2.80
  -6  -9   1   28.88    2.62
  -5  -9   1   22.11    2.05
  -5  -9   1   24.59    2.63
  -5  -9   1   23.38    2.38
  -5  -9   1   23.27    2.31
  -4  -9   1   95.20    5.30
  -4  -9   1   94.93    5.94
  -4  -9   1  103.56    6.72
  -4  -9   1   92.07    6.26
  -4  -9   1   96.31    5.33
  -3  -9   1   23.03    1.74
  -3  -9   1   21.70    2.04
  -3  -9   1   21.93    1.73
  -3  -9   1   22.50    2.06
  -3  -9   1   27.54    2.00
  -3  -9   1   27.53    2.47
  -2  -9   1   65.49    3.72
  -2  -9   1   56.66    4.87
  -2  -9   1   62.47    3.78
  -2  -9   1   63.33    3.92
  -2  -9   1   55.64    3.84
  -2  -9   1   67.13    4.64
   1   9  -1   40.66    2.42
  -1  -9   1   34.32    3.00
  -1  -9   1   43.30    3.47
   0   9  -1    4.52    0.92
   0   9  -1    4.06    0.81
   0  -9   1    3.62    0.87
   0  -9   1    2.91    0.71
   0  -9   1    5.11    1.21
   0  -9   1    3.18    0.99
  -1   9  -1   31.88    2.59
  -1   9  -1   29.12    2.53
  -1   9  -1   30.10    2.60
   1  -9   1   29.09    2.41
   1  -9   1   28.95    2.82
   1  -9   1   30.34    2.64
  -2   9  -1   72.63    6.32
  -2   9  -1   56.33    5.21
  -2   9  -1   65.87    4.75
  -2   9  -1   70.74    4.66
  -2   9  -1   68.26    3.99
   2  -9   1   64.63    4.92
   2  -9   1   68.21    4.82
  -3   9  -1  206.35   12.12
  -3   9  -1  205.72   13.86
  -3   9  -1  220.60   12.01
  -3   9  -1  204.41   11.31
   3  -9   1  195.77   12.06
   3  -9   1  186.75   12.15
  -4   9  -1   11.66    4.33
  -4   9  -1   15.41    2.20
  -4   9  -1   18.19    2.49
   4  -9   1   17.97    2.30
   4  -9   1   17.57    2.35
  -5   9  -1   18.70    2.43
  -5   9  -1   14.99    1.90
  -5   9  -1   13.00    2.94
  -5   9  -1   14.00    2.28
   5  -9   1   17.69    2.31
   5  -9   1   11.23    1.95
  -6   9  -1   12.50    2.01
  -6   9  -1    8.99    2.66
  -6   9  -1    9.30    1.89
  -6   9  -1    6.97    1.39
   6  -9   1   12.93    2.11
  -7   9  -1    8.69    2.09
  -7   9  -1    9.26    2.85
  -7   9  -1    8.21    1.53
  -7   9  -1    9.16    1.80
   7  -9   1   10.14    1.99
   7  -9   1   11.76    2.20
  -8   9  -1  162.16   10.01
  -8   9  -1  136.81   12.18
  -8   9  -1  173.15   10.52
  -8   9  -1  148.46   10.48
   8  -9   1  158.51   10.44
   8  -9   1  155.25   10.09
  -9   9  -1    9.08    3.19
  -9   9  -1    7.99    2.26
  -9   9  -1    7.50    1.89
  -9   9  -1    6.87    1.65
   9  -9   1    5.53    1.84
   9  -9   1    9.01    2.01
 -10   9  -1   22.06    5.02
 -10   9  -1   25.15    3.56
 -10   9  -1   29.58    3.58
  10  -9   1   30.91    4.02
  10  -9   1   24.79    3.21
 -11   9  -1    8.49    2.56
 -11   9  -1    8.08    2.37
 -11   9  -1    6.92    2.27
 -11   9  -1   11.75    4.07
  11  -9   1    8.16    2.23
  11  -9   1   10.47    2.03
 -12   9  -1   -1.07    2.92
 -12   9  -1    1.64    1.86
 -12   9  -1   -0.44    1.69
 -12   9  -1   -0.84    1.46
  12  -9   1    1.91    1.30
  12  -9   1    2.20    1.78
 -13   9  -1   12.40    4.27
 -13   9  -1   11.39    2.51
 -13   9  -1   13.14    2.96
 -13   9  -1   16.20    3.24
  13  -9   1   17.54    3.11
  13  -9   1   16.25    2.84
 -14   9  -1    1.75    3.23
 -14   9  -1    3.14    2.21
 -14   9  -1    0.92    2.42
 -14   9  -1    1.03    1.96
  14  -9   1    0.51    1.75
  14  -9   1    3.01    2.10
 -16  -8   1    8.39    2.57
 -16  -8   1    3.49    2.44
 -16  -8   1    4.12    1.80
 -15  -8   1   -1.50    1.99
 -15  -8   1    1.13    1.45
 -15  -8   1   -1.98    1.65
 -14  -8   1   15.80    2.93
 -14  -8   1   19.74    2.50
 -14  -8   1   17.62    3.19
 -14  -8   1   16.86    2.69
 -13  -8   1   37.10    4.71
 -13  -8   1   43.52    4.70
 -13  -8   1   38.36    3.94
 -13  -8   1   35.46    3.32
 -12  -8   1    3.78    1.10
 -12  -8   1    4.07    1.28
 -12  -8   1    3.21    1.65
 -12  -8   1    2.41    1.77
 -11  -8   1    0.90    1.27
 -11  -8   1    0.87    1.25
 -11  -8   1   -1.73    1.22
 -11  -8   1    1.28    0.88
 -11  -8   1    1.18    1.10
 -11  -8   1   -0.53    0.63
 -10  -8   1    2.39    0.89
 -10  -8   1    2.90    1.36
 -10  -8   1    3.99    1.14
 -10  -8   1    4.46    0.89
 -10  -8   1    4.52    1.59
  -9  -8   1  272.48   15.15
  -9  -8   1  304.15   16.54
  -9  -8   1  282.76   16.70
  -9  -8   1  272.23   15.09
  -9  -8   1  269.37   15.58
  -9  -8   1  273.13   15.77
  -8  -8   1    5.33    1.08
  -8  -8   1    7.18    1.15
  -8  -8   1    6.05    0.76
  -8  -8   1    4.72    1.26
  -8  -8   1    6.74    0.78
  -8  -8   1    6.82    1.55
  -7  -8   1  225.08   13.20
  -7  -8   1  214.51   12.62
  -7  -8   1  220.00   13.16
  -7  -8   1  225.37   12.58
  -6  -8   1   18.31    2.32
  -6  -8   1   17.80    2.15
  -6  -8   1   20.58    1.89
  -6  -8   1   19.96    2.02
  -5  -8   1   41.84    3.53
  -5  -8   1   41.38    2.99
  -5  -8   1   44.35    3.30
  -5  -8   1   40.35    3.22
  -4  -8   1    2.37    0.72
  -4  -8   1    1.92    0.89
  -4  -8   1    2.42    0.75
  -3  -8   1  104.05    5.87
  -3  -8   1   95.79    5.48
  -3  -8   1   96.31    6.27
  -3  -8   1   96.92    5.46
  -3  -8   1   96.89    6.15
  -2  -8   1    1.37    0.76
  -2  -8   1    0.61    0.49
  -2  -8   1    0.67    0.37
  -2  -8   1    1.01    0.42
  -2  -8   1    1.32    0.40
  -2  -8   1    2.09    0.53
   1   8  -1  381.25   20.52
   1   8  -1  416.14   20.71
  -1  -8   1  387.29   21.53
  -1  -8   1  366.63   20.98
  -1  -8   1  387.07   20.96
  -1  -8   1  397.64   20.48
  -1  -8   1  372.06   21.12
   0   8  -1  746.41   39.31
   0   8  -1  738.22   39.30
   0   8  -1  760.38   39.43
   0  -8   1  745.22   39.96
   0  -8   1  764.73   39.54
   0  -8   1  677.43   39.32
  -1   8  -1  169.37   10.89
  -1   8  -1  151.43    9.14
  -1   8  -1  167.38    9.18
   1  -8   1  152.12    9.55
   1  -8   1  148.64    9.23
  -2   8  -1  525.35   29.04
  -2   8  -1  532.21   27.18
  -2   8  -1  476.88   27.19
  -2   8  -1  510.08   26.57
  -2   8  -1  515.15   27.30
   2  -8   1  479.02   27.48
   2  -8   1  443.37   26.90
   2  -8   1  512.68   27.36
  -3   8  -1   11.88    2.47
  -3   8  -1    9.54    1.62
  -3   8  -1   11.49    1.32
  -3   8  -1   14.07    1.84
   3  -8   1   10.32    1.67
   3  -8   1   13.18    1.82
  -4   8  -1  205.66   11.87
  -4   8  -1  194.00   13.51
  -4   8  -1  207.19   12.12
  -4   8  -1  204.40   11.77
   4  -8   1  205.33   12.04
   4  -8   1  187.32   11.96
  -5   8  -1    7.48    1.51
  -5   8  -1    5.99    1.13
  -5   8  -1    5.03    1.96
  -5   8  -1    6.23    1.36
   5  -8   1    7.14    1.52
   5  -8   1    9.49    1.74
  -6   8  -1    2.94    1.01
  -6   8  -1    4.82    1.33
  -6   8  -1    2.16    1.10
  -6   8  -1    0.93    1.71
   6  -8   1    3.57    1.08
   6  -8   1    0.78    1.10
  -7   8  -1   15.65    2.18
  -7   8  -1   13.71    2.28
  -7   8  -1   15.65    2.59
  -7   8  -1   12.19    3.19
   7  -8   1   13.19    2.17
   7  -8   1   14.97    2.29
  -8   8  -1   57.73    6.74
  -8   8  -1   56.16    4.83
  -8   8  -1   61.76    4.75
  -8   8  -1   59.87    5.22
   8  -8   1   50.29    4.81
   8  -8   1   49.44    4.44
  -9   8  -1    9.75    3.34
  -9   8  -1   12.17    2.59
  -9   8  -1   12.28    2.21
  -9   8  -1    8.95    1.81
   9  -8   1   11.95    2.04
   9  -8   1   12.72    2.53
 -10   8  -1   -1.54    1.35
 -10   8  -1    1.83    1.35
 -10   8  -1   -1.11    2.23
  10  -8   1   -0.69    1.22
  10  -8   1    0.83    1.19
 -11   8  -1   17.16    3.25
 -11   8  -1   25.41    3.75
 -11   8  -1   17.29    3.91
  11  -8   1   22.72    3.10
  11  -8   1   31.13    4.11
 -12   8  -1    5.32    2.02
 -12   8  -1    2.98    2.95
 -12   8  -1    4.08    1.96
 -12   8  -1    2.59    1.75
  12  -8   1    6.13    2.00
  12  -8   1    5.49    1.71
 -13   8  -1    0.83    1.98
 -13   8  -1   -4.59    2.90
 -13   8  -1   -1.60    1.32
 -13   8  -1   -1.13    1.57
  13  -8   1   -2.55    1.41
  13  -8   1   -0.78    1.42
 -14   8  -1    7.98    2.50
 -14   8  -1    3.95    2.12
 -14   8  -1    2.03    3.01
 -14   8  -1    4.60    2.44
  14  -8   1    2.49    1.98
  14  -8   1    4.44    2.19
 -15   8  -1    1.16    1.90
 -15   8  -1    0.24    3.42
 -15   8  -1    2.12    2.03
  15  -8   1   -2.62    1.68
 -16  -7   1    1.97    3.28
 -16  -7   1    0.55    2.06
 -15  -7   1   -1.45    1.83
 -15  -7   1   -0.51    1.73
 -15  -7   1   -0.10    1.39
 -15  -7   1   -0.57    1.13
 -14  -7   1    0.30    1.34
 -14  -7   1    1.97    1.70
 -14  -7   1    0.25    1.60
 -14  -7   1   -0.95    1.07
 -13  -7   1   21.04    2.66
 -13  -7   1   30.78    4.14
 -13  -7   1   27.88    3.81
 -13  -7   1   30.28    4.25
 -12  -7   1    9.95    1.28
 -12  -7   1   11.38    2.22
 -12  -7   1    7.05    1.54
 -12  -7   1   13.33    2.55
 -12  -7   1    9.14    1.19
 -11  -7   1   10.16    1.34
 -11  -7   1    5.92    1.84
 -11  -7   1    8.32    1.55
 -11  -7   1   10.61    2.05
 -11  -7   1    8.64    1.42
 -11  -7   1    8.13    1.25
 -10  -7   1   26.21    3.27
 -10  -7   1   37.04    3.90
 -10  -7   1   30.77    2.65
 -10  -7   1   39.97    3.24
  -9  -7   1    5.33    1.41
  -9  -7   1    5.31    1.01
  -9  -7   1    5.39    1.53
  -9  -7   1    7.07    1.14
  -9  -7   1    5.54    1.14
  -8  -7   1    0.54    0.43
  -8  -7   1    0.79    0.63
  -8  -7   1   -0.10    0.82
  -8  -7   1   -0.35    0.50
  -8  -7   1    1.23    0.90
  -8  -7   1    0.21    0.46
  -7  -7   1   75.78    5.26
  -7  -7   1   70.42    4.74
  -7  -7   1   73.68    4.71
  -7  -7   1   70.92    5.29
  -6  -7   1    4.47    1.04
  -6  -7   1    3.77    0.85
  -6  -7   1    5.06    0.93
  -6  -7   1    4.12    1.06
  -5  -7   1   49.91    3.70
  -5  -7   1   49.18    3.50
  -5  -7   1   50.78    3.88
  -5  -7   1   50.32    3.38
  -4  -7   1    3.68    0.88
  -4  -7   1    4.14    0.73
  -4  -7   1    5.47    1.03
  -4  -7   1    4.13    0.96
   3   7  -1   68.48    4.66
  -3  -7   1   77.33    4.56
  -3  -7   1   72.80    4.80
   2   7  -1   92.08    5.87
  -2  -7   1   95.73    5.55
  -2  -7   1   92.58    5.36
  -2  -7   1   99.26    5.64
  -2  -7   1   94.26    5.37
  -2  -7   1   93.79    5.98
   1   7  -1   58.96    3.35
   1   7  -1   56.41    3.22
   1   7  -1   53.78    3.87
  -1  -7   1   58.43    3.68
  -1  -7   1   51.24    3.51
  -1  -7   1   52.75    4.60
  -1  -7   1   60.22    4.04
  -1  -7   1   56.84    3.60
  -1  -7   1   58.52    3.56
   0   7  -1   18.77    1.61
   0   7  -1   20.30    1.59
   0  -7   1   17.61    1.65
   0  -7   1   15.32    2.41
   0  -7   1   19.22    1.67
   0  -7   1   15.59    1.88
  -1   7  -1  423.26   23.61
  -1   7  -1  426.03   22.07
  -1   7  -1  400.97   22.10
  -1   7  -1  428.61   21.53
  -1   7  -1  415.08   22.13
   1  -7   1  404.22   22.18
   1  -7   1  390.35   22.17
   1  -7   1  396.78   22.43
   1  -7   1  370.21   21.94
  -2   7  -1   66.77    4.25
  -2   7  -1   57.33    4.23
  -2   7  -1   60.77    3.73
  -2   7  -1   61.72    5.48
   2  -7   1   58.96    4.45
   2  -7   1   63.55    4.33
   2  -7   1   66.56    4.52
  -3   7  -1    2.51    0.64
  -3   7  -1    4.54    0.95
  -3   7  -1    4.23    1.68
  -3   7  -1    3.12    1.08
   3  -7   1    1.72    0.70
   3  -7   1    2.89    0.89
   3  -7   1    2.61    1.09
  -4   7  -1   47.64    4.73
  -4   7  -1   43.86    3.36
  -4   7  -1   38.41    2.94
  -4   7  -1   38.21    3.34
   4  -7   1   39.93    3.40
   4  -7   1   34.22    3.19
  -5   7  -1  129.95    8.11
  -5   7  -1  130.02    7.84
  -5   7  -1  134.84    8.38
  -5   7  -1  114.72    9.41
   5  -7   1  129.36    8.23
   5  -7   1  129.17    8.15
  -6   7  -1   31.18    3.14
  -6   7  -1   32.03    2.86
  -6   7  -1   30.09    4.43
   6  -7   1   33.44    3.04
  -7   7  -1  335.23   22.59
  -7   7  -1  351.68   20.76
  -7   7  -1  389.47   20.77
  -7   7  -1  359.39   21.09
   7  -7   1  389.12   21.09
   7  -7   1  363.01   20.69
  -8   7  -1    1.90    1.11
  -8   7  -1    0.44    0.94
  -8   7  -1    1.93    1.49
  -8   7  -1    0.31    1.70
   8  -7   1    1.06    1.01
   8  -7   1    2.87    1.07
  -9   7  -1   19.91    4.25
  -9   7  -1   25.21    3.10
  -9   7  -1   26.05    3.00
  -9   7  -1   18.85    3.06
   9  -7   1   20.63    2.74
   9  -7   1   25.98    3.35
 -10   7  -1   86.52    6.55
 -10   7  -1   82.08    6.79
 -10   7  -1   81.17    8.67
 -10   7  -1   78.15    6.53
  10  -7   1   79.19    6.56
  10  -7   1   84.98    6.10
 -11   7  -1   55.21    5.33
 -11   7  -1   54.65    7.37
 -11   7  -1   61.95    5.76
 -11   7  -1   59.57    5.40
  11  -7   1   55.46    5.33
 -12   7  -1   16.50    2.98
 -12   7  -1   15.31    2.92
 -12   7  -1   15.60    2.97
  12  -7   1   19.93    2.95
 -13   7  -1    0.36    1.82
 -13   7  -1   -1.92    1.38
 -13   7  -1    1.31    2.64
 -13   7  -1   -1.92    1.65
  13  -7   1   -1.19    1.44
  13  -7   1    0.79    1.52
 -14   7  -1   50.11    5.70
 -14   7  -1   46.90    5.57
 -14   7  -1   47.58    5.62
  14  -7   1   47.56    4.91
  14  -7   1   53.65    5.43
 -15   7  -1    5.13    4.16
 -15   7  -1   12.88    3.53
 -15   7  -1    9.07    2.40
 -15   7  -1    8.34    2.73
  15  -7   1   11.81    2.66
 -16  -6   1    6.26    1.89
 -16  -6   1    6.16    2.73
 -16  -6   1    7.32    1.86
 -15  -6   1    6.57    2.53
 -15  -6   1    3.32    2.30
 -15  -6   1    7.07    1.91
 -15  -6   1    1.23    1.46
 -14  -6   1   -0.60    1.06
 -14  -6   1   -0.09    1.19
 -14  -6   1   -0.68    1.64
 -14  -6   1   -0.52    1.71
 -13  -6   1    0.86    1.01
 -13  -6   1    0.69    1.37
 -13  -6   1   -0.45    1.85
 -13  -6   1   -1.47    1.41
 -12  -6   1    5.35    1.85
 -12  -6   1    5.50    1.78
 -12  -6   1    5.17    1.30
 -12  -6   1    5.78    1.46
 -11  -6   1    0.93    0.59
 -11  -6   1    1.61    1.03
 -11  -6   1    0.84    0.51
 -11  -6   1    1.50    0.92
 -11  -6   1    1.76    1.41
 -11  -6   1    2.64    1.37
 -10  -6   1   68.67    4.65
 -10  -6   1   74.17    4.53
 -10  -6   1   83.59    6.26
 -10  -6   1   76.69    5.28
 -10  -6   1   74.85    4.95
  -9  -6   1  249.11   14.25
  -9  -6   1  254.62   13.74
  -9  -6   1  243.44   13.83
  -9  -6   1  249.54   15.07
  -8  -6   1   52.24    4.35
  -8  -6   1   50.83    3.43
  -8  -6   1   49.97    3.27
  -8  -6   1   53.57    4.22
  -8  -6   1   51.16    3.36
  -8  -6   1   52.49    3.78
  -7  -6   1   62.00    4.22
  -7  -6   1   60.05    4.73
  -7  -6   1   63.73    3.64
  -7  -6   1   64.14    4.64
  -7  -6   1   62.49    3.64
  -6  -6   1   19.22    2.07
  -6  -6   1   16.69    2.01
  -6  -6   1   17.08    1.69
  -5  -6   1   12.87    1.45
  -5  -6   1   14.13    1.78
  -5  -6   1   16.07    1.84
  -5  -6   1   15.48    1.52
  -4  -6   1  522.29   28.03
  -4  -6   1  507.92   27.89
  -4  -6   1  506.91   28.23
  -4  -6   1  535.23   27.76
   3   6  -1  117.83    6.89
  -3  -6   1  121.64    7.28
  -3  -6   1  112.52    6.94
   2   6  -1   12.01    1.35
  -2  -6   1   10.50    1.35
  -2  -6   1   15.23    1.32
  -2  -6   1   12.36    0.95
  -2  -6   1   11.71    0.92
   1   6  -1   89.97    5.61
   1   6  -1   94.35    4.97
  -1  -6   1   88.49    5.31
  -1  -6   1   84.97    5.63
  -1  -6   1   85.11    5.24
  -1  -6   1  100.46    5.16
  -1  -6   1   97.52    6.42
  -1  -6   1   89.02    5.24
   0   6  -1   15.51    1.39
   0   6  -1   16.74    1.36
   0   6  -1   18.80    1.48
   0  -6   1   15.15    1.63
   0  -6   1   15.22    1.44
   0  -6   1   11.80    2.04
   0  -6   1   15.02    0.98
   0  -6   1   16.39    1.44
   0  -6   1   14.37    1.45
  -1   6  -1  294.24   16.10
  -1   6  -1  279.76   17.02
  -1   6  -1  299.63   15.41
  -1   6  -1  304.15   15.91
  -1   6  -1  306.96   15.89
   1  -6   1  272.82   15.72
   1  -6   1  273.89   15.89
   1  -6   1  288.24   16.15
   1  -6   1  278.37   17.02
  -2   6  -1  170.25    9.27
  -2   6  -1  167.11    9.73
  -2   6  -1  164.96    9.79
  -2   6  -1  163.41   10.83
  -2   6  -1  167.24    9.74
  -2   6  -1  177.21    9.67
   2  -6   1  175.04    9.93
   2  -6   1  178.98    9.27
   2  -6   1  164.77    9.75
   2  -6   1  154.78    9.69
   2  -6   1  162.84    9.51
  -3   6  -1   66.86    4.19
  -3   6  -1   67.23    4.59
  -3   6  -1   60.28    4.46
  -3   6  -1   70.38    4.68
  -3   6  -1   70.07    4.50
  -3   6  -1   65.19    5.66
   3  -6   1   61.21    4.26
   3  -6   1   67.44    4.59
   3  -6   1   67.82    4.61
   3  -6   1   69.45    4.18
  -4   6  -1    6.75    1.10
  -4   6  -1    5.90    1.20
  -4   6  -1    4.77    1.61
  -4   6  -1    5.56    1.10
   4  -6   1    5.74    1.10
   4  -6   1    7.84    1.41
  -5   6  -1    2.25    1.50
  -5   6  -1    1.31    0.68
   5  -6   1    2.15    0.79
   5  -6   1    4.07    1.04
  -6   6  -1  157.06   11.49
  -6   6  -1  166.42   10.00
  -6   6  -1  162.70   10.25
  -6   6  -1  176.49    9.97
   6  -6   1  160.47    9.86
   6  -6   1  155.43   10.05
  -7   6  -1   36.46    5.01
  -7   6  -1   37.29    3.55
  -7   6  -1   39.44    3.41
   7  -6   1   36.62    3.50
   7  -6   1   34.97    3.18
  -8   6  -1    1.83    1.57
  -8   6  -1    0.04    0.95
  -8   6  -1    2.43    1.05
  -8   6  -1    1.00    1.13
   8  -6   1    1.62    1.06
   8  -6   1    2.84    0.99
  -9   6  -1    3.53    1.26
  -9   6  -1    3.52    1.24
  -9   6  -1    5.23    2.67
  -9   6  -1    6.78    1.75
   9  -6   1    6.09    1.72
   9  -6   1    1.53    1.10
 -10   6  -1   12.08    2.37
 -10   6  -1   15.13    2.50
 -10   6  -1   17.94    3.85
 -10   6  -1   12.63    2.47
  10  -6   1   15.23    2.22
 -11   6  -1   35.33    6.10
 -11   6  -1   34.01    4.10
 -11   6  -1   36.41    4.42
 -11   6  -1   35.71    4.21
  11  -6   1   35.67    4.07
  11  -6   1   36.84    3.52
 -12   6  -1  157.35   10.32
 -12   6  -1  139.94   10.58
 -12   6  -1  129.62   11.95
 -12   6  -1  136.97   10.27
  12  -6   1  154.46    9.55
  12  -6   1  165.10   10.32
 -13   6  -1    6.27    3.11
 -13   6  -1    6.67    2.43
 -13   6  -1    8.30    2.50
 -13   6  -1    9.36    2.41
  13  -6   1   11.92    2.23
 -14   6  -1   -2.63    2.80
 -14   6  -1   -0.75    1.77
 -14   6  -1   -0.05    1.77
 -14   6  -1    0.13    1.72
  14  -6   1   -2.31    1.45
  14  -6   1   -1.44    1.53
 -15   6  -1   42.79    5.41
 -15   6  -1   45.20    5.71
 -15   6  -1   48.29    5.85
  15  -6   1   31.87    4.64
 -16  -5   1   -1.21    2.01
 -16  -5   1   -2.01    1.36
 -15  -5   1   -0.18    1.19
 -15  -5   1    3.46    1.91
 -15  -5   1   -0.13    1.47
 -14  -5   1    0.78    1.15
 -14  -5   1    0.14    1.41
 -14  -5   1    1.71    1.73
 -14  -5   1    2.21    1.13
 -13  -5   1   21.27    3.69
 -13  -5   1   20.30    2.89
 -13  -5   1   28.56    3.87
 -12  -5   1  138.59    8.78
 -12  -5   1  142.46   10.06
 -12  -5   1  140.53    9.97
 -12  -5   1  141.10    9.06
 -11  -5   1    7.16    1.57
 -11  -5   1    9.18    2.01
 -11  -5   1    9.17    1.57
 -11  -5   1    6.38    1.82
 -10  -5   1    4.53    0.75
 -10  -5   1    8.37    1.73
 -10  -5   1    4.88    1.17
 -10  -5   1    5.35    0.75
 -10  -5   1    2.40    1.18
 -10  -5   1    6.17    1.27
  -9  -5   1    7.36    1.22
  -9  -5   1    5.46    0.93
  -9  -5   1    6.00    0.92
  -9  -5   1    8.64    1.48
  -9  -5   1    7.29    1.49
  -9  -5   1    5.37    1.45
  -8  -5   1   11.90    1.64
  -8  -5   1   12.73    1.50
  -8  -5   1   16.32    1.82
  -8  -5   1   17.45    2.17
  -8  -5   1   13.30    2.07
  -8  -5   1   13.67    1.35
  -7  -5   1    4.19    1.25
  -7  -5   1    5.97    1.17
  -7  -5   1    6.68    0.91
  -7  -5   1    4.16    0.88
  -7  -5   1    5.90    0.85
  -7  -5   1    7.34    1.01
   6   5  -1   10.74    1.58
  -6  -5   1   12.07    1.25
  -6  -5   1   12.21    0.95
  -6  -5   1   15.34    1.78
  -6  -5   1    9.63    1.56
  -6  -5   1   12.66    0.96
  -6  -5   1   12.29    1.41
  -5  -5   1   82.23    5.11
  -5  -5   1   85.74    5.63
  -5  -5   1   88.72    5.60
  -5  -5   1   88.31    5.23
  -4  -5   1   13.41    1.25
  -4  -5   1    9.29    1.13
  -4  -5   1   11.10    1.37
  -4  -5   1   10.46    1.39
   3   5  -1  154.93    8.62
  -3  -5   1  150.75    8.67
   2   5  -1  155.62    8.67
  -2  -5   1  158.25    8.74
  -2  -5   1  145.74    8.09
   1   5  -1  370.74   20.20
  -1  -5   1  390.08   19.84
  -1  -5   1  366.32   19.83
  -1  -5   1  369.34   20.27
  -1  -5   1  359.62   19.83
  -1  -5   1  378.56   19.95
   0   5  -1  124.41    6.73
   0   5  -1  118.97    6.99
   0   5  -1  125.87    6.77
   0   5  -1  115.81    6.69
   0  -5   1  119.88    6.40
   0  -5   1  106.99    7.52
   0  -5   1  123.14    6.79
   0  -5   1  119.07    7.36
   0  -5   1  112.45    6.74
   0  -5   1  121.56    6.73
  -1   5  -1   64.63    4.29
  -1   5  -1   67.28    4.28
  -1   5  -1   66.22    4.71
  -1   5  -1   73.28    4.30
  -1   5  -1   72.58    5.30
  -1   5  -1   71.43    3.94
   1  -5   1   68.68    4.34
   1  -5   1   67.29    4.19
   1  -5   1   70.26    4.09
   1  -5   1   70.37    4.36
   1  -5   1   71.41    4.51
  -2   5  -1  146.10    9.74
  -2   5  -1  157.98    8.88
  -2   5  -1  158.20    8.47
  -2   5  -1  159.14    8.91
  -2   5  -1  150.24    8.86
   2  -5   1  160.70    8.90
   2  -5   1  160.23    8.98
   2  -5   1  151.08    8.65
   2  -5   1  156.85    8.47
   2  -5   1  144.52    8.82
   2  -5   1  134.07    9.50
  -3   5  -1   92.79    5.44
  -3   5  -1   87.79    5.19
  -3   5  -1   82.90    5.49
  -3   5  -1   83.26    5.53
  -3   5  -1   89.87    5.76
  -3   5  -1   84.65    6.41
   3  -5   1   91.09    5.22
   3  -5   1   81.49    5.46
   3  -5   1   85.60    5.50
   3  -5   1   84.68    5.46
   3  -5   1   83.58    5.25
  -4   5  -1  278.45   16.26
  -4   5  -1  290.92   17.62
  -4   5  -1  299.10   16.35
  -4   5  -1  304.88   16.59
  -4   5  -1  297.62   16.24
   4  -5   1  297.55   16.50
   4  -5   1  287.26   16.37
   4  -5   1  286.93   16.38
   4  -5   1  291.83   16.51
  -5   5  -1  148.59   10.03
  -5   5  -1  145.39    8.69
  -5   5  -1  143.94    8.62
  -5   5  -1  131.17    8.47
  -5   5  -1  144.51    8.89
   5  -5   1  143.50    8.83
   5  -5   1  148.03    8.67
  -6   5  -1   25.76    2.66
  -6   5  -1   32.03    4.05
  -6   5  -1   30.55    2.78
  -6   5  -1   27.97    2.87
   6  -5   1   27.64    2.54
   6  -5   1   27.37    2.79
  -7   5  -1   64.95    6.00
  -7   5  -1   62.04    4.73
  -7   5  -1   65.94    4.99
  -7   5  -1   61.50    4.62
   7  -5   1   64.50    4.78
   7  -5   1   56.72    4.40
  -8   5  -1   34.92    3.61
  -8   5  -1   35.56    3.43
  -8   5  -1   41.55    3.79
   8  -5   1   37.40    3.25
   8  -5   1   42.51    3.74
  -9   5  -1  389.94   21.70
  -9   5  -1  353.22   23.07
  -9   5  -1  372.65   21.48
  -9   5  -1  360.76   21.25
   9  -5   1  390.76   21.42
   9  -5   1  363.09   20.79
 -10   5  -1  173.50   11.48
 -10   5  -1  158.20   13.02
 -10   5  -1  191.87   11.84
 -10   5  -1  177.82   11.79
  10  -5   1  191.65   11.00
  10  -5   1  193.88   11.59
 -11   5  -1  180.81   11.67
 -11   5  -1  175.16   11.68
 -11   5  -1  156.21   13.15
 -11   5  -1  170.28   11.34
  11  -5   1  179.30   10.71
  11  -5   1  183.42   11.29
 -12   5  -1   35.68    4.49
 -12   5  -1   42.15    4.51
 -12   5  -1   30.66    5.47
 -12   5  -1   37.89    4.36
  12  -5   1   44.15    3.80
  12  -5   1   35.10    4.07
 -13   5  -1    2.80    1.62
 -13   5  -1    2.17    1.71
 -13   5  -1    1.52    1.53
 -13   5  -1    3.49    2.64
  13  -5   1    1.30    1.46
  13  -5   1    2.14    1.55
 -14   5  -1   10.58    2.61
 -14   5  -1   15.57    3.10
 -14   5  -1    8.94    3.81
 -14   5  -1   12.58    2.76
  14  -5   1   16.22    2.70
  14  -5   1   19.71    3.29
 -15   5  -1   -0.16    1.70
 -15   5  -1    2.42    3.13
 -15   5  -1    1.83    2.24
 -15   5  -1    4.44    2.21
  15  -5   1    0.16    1.71
 -16   5  -1    3.15    2.13
 -16   5  -1   -2.69    3.19
  16  -5   1   -1.71    2.03
 -16  -4   1    5.91    2.07
 -16  -4   1    1.55    3.23
 -16  -4   1    5.31    1.84
 -16  -4   1    1.38    2.55
 -15  -4   1   13.55    3.01
 -15  -4   1   11.41    2.38
 -15  -4   1   13.46    2.27
 -15  -4   1   13.17    3.00
 -14  -4   1    8.60    1.97
 -14  -4   1    7.94    1.90
 -14  -4   1    6.68    2.24
 -14  -4   1    5.74    2.02
 -13  -4   1   24.04    4.60
 -13  -4   1   24.04    3.52
 -13  -4   1   15.03    2.98
 -13  -4   1   20.42    2.80
 -12  -4   1   20.18    2.80
 -12  -4   1   21.03    2.76
 -12  -4   1   13.36    2.78
 -12  -4   1   16.68    3.05
 -11  -4   1    2.16    1.64
 -11  -4   1    1.41    1.26
 -11  -4   1    1.61    1.03
 -11  -4   1    2.13    0.90
 -10  -4   1   16.05    2.17
 -10  -4   1   17.23    2.70
 -10  -4   1   12.97    2.39
 -10  -4   1   16.40    2.23
  -9  -4   1   22.70    2.84
  -9  -4   1   24.17    2.28
  -9  -4   1   18.97    2.60
  -9  -4   1   18.48    1.45
  -9  -4   1   20.15    1.55
  -9  -4   1   22.14    2.28
  -8  -4   1   12.35    1.98
  -8  -4   1    9.61    1.30
  -8  -4   1    8.69    1.07
  -8  -4   1    9.64    0.98
  -8  -4   1    6.90    1.54
  -8  -4   1   10.56    1.45
  -7  -4   1    1.43    0.41
  -7  -4   1    1.77    0.59
  -7  -4   1    1.42    0.56
  -7  -4   1    1.52    0.57
  -7  -4   1    3.30    0.88
  -7  -4   1    1.89    0.70
  -7  -4   1    1.13    0.93
   6   4  -1   49.07    3.76
  -6  -4   1   51.61    3.21
  -6  -4   1   52.34    3.52
  -6  -4   1   49.90    3.23
  -6  -4   1   56.24    3.88
  -6  -4   1   56.36    4.15
  -6  -4   1   53.66    3.20
   5   4  -1   10.08    1.36
   5   4  -1    9.01    1.24
  -5  -4   1    9.80    1.17
  -5  -4   1   10.64    0.79
  -5  -4   1   10.49    1.44
  -5  -4   1    9.38    0.78
  -5  -4   1   10.51    1.03
  -5  -4   1   11.63    1.43
   4   4  -1  301.90   17.43
  -4  -4   1  314.63   17.06
  -4  -4   1  334.01   17.16
   3   4  -1   16.84    1.33
  -3  -4   1   14.27    1.51
  -3  -4   1   17.80    1.39
  -3  -4   1   17.64    1.39
   2   4  -1 1126.13   59.53
  -2  -4   1 1131.79   59.57
   1   4  -1  318.21   17.16
  -1  -4   1  309.20   16.82
  -1  -4   1  327.06   16.96
  -1  -4   1  310.60   17.18
  -1  -4   1  332.57   17.00
  -1  -4   1  305.25   16.83
   0   4  -1  204.89   10.84
   0   4  -1  193.16   10.56
   0   4  -1  196.38   10.60
   0   4  -1  199.83   10.56
   0  -4   1  192.95   10.35
   0  -4   1  203.72   10.86
   0  -4   1  183.66   10.58
   0  -4   1  181.08   11.30
   0  -4   1  186.99   10.56
   0  -4   1  200.09   10.61
  -1   4  -1  162.28    9.42
  -1   4  -1  181.43   10.26
  -1   4  -1  172.24    9.29
  -1   4  -1  163.85    9.31
  -1   4  -1  168.29    9.04
  -1   4  -1  159.14    9.32
   1  -4   1  161.14    9.34
   1  -4   1  163.97   10.04
   1  -4   1  172.83    9.37
   1  -4   1  162.86    9.10
   1  -4   1  169.01    9.25
   1  -4   1  171.59    9.50
  -2   4  -1  204.31   10.90
  -2   4  -1  202.80   11.09
  -2   4  -1  199.89   11.17
  -2   4  -1  200.31   11.18
  -2   4  -1  203.38   11.25
   2  -4   1  191.60   10.99
   2  -4   1  203.43   11.24
   2  -4   1  189.89   11.16
   2  -4   1  201.29   10.89
   2  -4   1  211.57   11.22
   2  -4   1  184.48   11.80
  -3   4  -1  445.55   25.11
  -3   4  -1  491.23   25.08
  -3   4  -1  456.12   26.03
  -3   4  -1  433.33   25.00
  -3   4  -1  449.28   25.17
  -3   4  -1  471.55   24.92
   3  -4   1  466.82   25.16
   3  -4   1  477.91   25.20
   3  -4   1  471.43   25.14
   3  -4   1  473.91   24.93
  -4   4  -1    3.83    0.80
  -4   4  -1    2.65    0.90
  -4   4  -1    1.73    0.70
  -4   4  -1    2.86    0.72
  -4   4  -1    2.07    1.06
  -4   4  -1    1.54    0.72
   4  -4   1    2.16    0.81
   4  -4   1    2.76    0.75
   4  -4   1    3.43    0.81
   4  -4   1    2.02    0.54
   4  -4   1    2.23    0.96
   4  -4   1    1.96    0.69
  -5   4  -1   88.76    5.73
  -5   4  -1   90.26    5.57
  -5   4  -1   86.52    5.58
  -5   4  -1   73.23    6.43
  -5   4  -1   85.44    5.36
   5  -4   1   82.44    5.57
   5  -4   1   87.34    5.44
  -6   4  -1  109.11    8.71
  -6   4  -1  125.70    7.86
  -6   4  -1  132.42    8.05
  -6   4  -1  129.33    7.79
  -6   4  -1  122.29    7.87
   6  -4   1  129.98    7.87
   6  -4   1  124.53    7.56
  -7   4  -1   26.31    2.79
  -7   4  -1   28.63    2.89
  -7   4  -1   33.82    3.97
  -7   4  -1   31.65    3.11
  -7   4  -1   26.39    2.43
   7  -4   1   31.32    2.95
   7  -4   1   30.55    2.63
  -8   4  -1   53.61    5.57
  -8   4  -1   46.13    3.98
  -8   4  -1   44.55    3.79
  -8   4  -1   39.84    3.41
  -8   4  -1   36.22    4.63
   8  -4   1   47.23    3.50
   8  -4   1   50.89    3.95
  -9   4  -1   -0.31    0.89
  -9   4  -1    1.20    1.05
  -9   4  -1    0.45    0.87
  -9   4  -1   -0.67    1.27
   9  -4   1   -0.19    0.66
   9  -4   1    0.75    0.82
 -10   4  -1   29.57    4.53
 -10   4  -1   30.71    3.49
 -10   4  -1   34.70    3.76
 -10   4  -1   39.20    4.04
  10  -4   1   39.13    3.20
  10  -4   1   34.70    3.50
 -11   4  -1   59.42    7.26
 -11   4  -1   71.02    5.95
 -11   4  -1   74.88    6.16
 -11   4  -1   73.87    6.17
  11  -4   1   76.00    5.30
  11  -4   1   75.66    5.77
 -12   4  -1   11.37    3.06
 -12   4  -1   11.40    2.45
 -12   4  -1    7.98    2.15
  12  -4   1   14.09    2.33
  12  -4   1   11.20    1.92
 -13   4  -1    0.31    1.37
 -13   4  -1   -0.31    1.46
 -13   4  -1   -1.40    2.49
  13  -4   1   -0.65    1.18
 -14   4  -1   11.40    2.50
 -14   4  -1   10.74    2.43
 -14   4  -1   12.82    2.88
 -14   4  -1    9.06    3.41
  14  -4   1   13.66    2.56
  14  -4   1    9.62    1.91
 -15   4  -1   -0.06    1.82
 -15   4  -1   -0.03    1.73
 -15   4  -1   -0.88    2.91
 -15   4  -1    2.98    1.71
  15  -4   1   -0.54    1.55
 -16   4  -1    4.69    3.41
 -16   4  -1    3.39    2.53
 -16   4  -1    3.22    1.87
 -16   4  -1    6.60    3.24
  16  -4   1    5.07    3.08
 -16  -3   1   -1.45    2.21
 -16  -3   1   -1.88    1.70
 -16  -3   1    0.62    1.61
 -15  -3   1   -0.21    1.29
 -15  -3   1    1.24    1.67
 -15  -3   1   -2.40    1.63
 -14  -3   1    3.32    2.10
 -14  -3   1    3.08    1.52
 -14  -3   1    1.98    1.33
 -14  -3   1    4.42    1.92
 -13  -3   1   73.36    6.50
 -13  -3   1   78.99    5.79
 -13  -3   1   64.60    6.57
 -12  -3   1   -0.21    1.11
 -12  -3   1   -1.09    0.99
 -12  -3   1   -1.39    0.95
 -11  -3   1  171.57   11.56
 -11  -3   1  169.49   11.49
 -11  -3   1  173.55   10.55
 -11  -3   1  175.13   10.65
 -10  -3   1   69.71    4.95
 -10  -3   1   64.23    4.79
 -10  -3   1   68.73    5.74
 -10  -3   1   67.87    5.67
  -9  -3   1   56.60    3.32
  -9  -3   1   58.76    4.28
  -9  -3   1   54.74    4.83
  -9  -3   1   66.46    5.08
  -9  -3   1   61.14    4.27
  -8  -3   1   75.40    4.05
  -8  -3   1   75.70    5.46
  -8  -3   1   66.73    4.59
  -8  -3   1   66.87    4.62
  -8  -3   1   69.24    4.73
  -8  -3   1   69.36    3.98
  -7  -3   1    4.69    1.20
  -7  -3   1    5.56    0.66
  -7  -3   1    5.48    0.75
  -7  -3   1    8.49    1.20
  -7  -3   1    5.92    0.90
  -7  -3   1    6.67    1.26
  -7  -3   1    5.29    0.95
   6   3  -1  188.60   11.22
  -6  -3   1  184.90   10.41
  -6  -3   1  190.58   10.66
  -6  -3   1  196.02   10.89
  -6  -3   1  180.54   11.36
  -6  -3   1  198.23   10.75
  -6  -3   1  213.13   11.35
   5   3  -1  234.45   14.12
   5   3  -1  264.17   13.94
  -5  -3   1  247.77   13.55
  -5  -3   1  256.96   14.34
  -5  -3   1  239.00   13.49
  -5  -3   1  249.46   13.59
  -5  -3   1  258.12   13.86
  -5  -3   1  268.32   14.19
   4   3  -1   22.01    1.89
  -4  -3   1   20.07    1.50
  -4  -3   1   23.02    1.93
  -4  -3   1   22.60    1.46
  -4  -3   1   24.81    1.74
   3   3  -1   38.45    2.74
  -3  -3   1   42.33    2.57
  -3  -3   1   39.21    2.47
  -3  -3   1   40.49    2.77
   2   3  -1  491.57   25.66
  -2  -3   1  487.43   25.69
  -2  -3   1  471.53   25.89
   1   3  -1   42.30    2.83
  -1  -3   1   44.73    2.57
  -1  -3   1   51.15    2.82
  -1  -3   1   45.56    2.88
  -1  -3   1   47.33    2.82
  -1  -3   1   47.38    2.59
   0   3  -1   50.07    3.02
   0   3  -1   52.87    3.21
   0   3  -1   52.27    3.04
   0   3  -1   53.10    3.08
   0  -3   1   50.09    3.05
   0  -3   1   49.24    3.05
   0  -3   1   54.10    3.25
   0  -3   1   50.97    3.63
   0  -3   1   50.98    2.90
   0  -3   1   53.54    3.06
  -1   3  -1 1110.23   59.91
  -1   3  -1 1134.20   59.09
  -1   3  -1 1120.52   59.29
  -1   3  -1 1181.39   59.27
  -1   3  -1 1120.70   59.37
  -1   3  -1 1134.40   59.32
   1  -3   1 1077.61   59.37
   1  -3   1 1101.31   59.30
   1  -3   1 1121.60   59.30
   1  -3   1 1093.86   59.21
   1  -3   1 1199.37   59.20
   1  -3   1 1108.08   59.87
  -2   3  -1  241.63   13.26
  -2   3  -1  244.17   13.11
  -2   3  -1  245.69   13.33
  -2   3  -1  249.22   13.23
  -2   3  -1  240.87   13.28
   2  -3   1  229.27   13.13
   2  -3   1  245.68   13.11
   2  -3   1  237.85   13.29
   2  -3   1  242.09   13.29
   2  -3   1  241.36   13.29
  -3   3  -1 2389.96  126.36
  -3   3  -1 2432.71  127.20
  -3   3  -1 2340.43  126.20
  -3   3  -1 2671.38  126.88
  -3   3  -1 2543.75  126.57
  -3   3  -1 2472.55  126.23
   3  -3   1 2241.18  126.11
   3  -3   1 2195.18  126.29
   3  -3   1 2187.84  126.86
   3  -3   1 2299.17  126.22
   3  -3   1 2596.67  126.76
   3  -3   1 2462.98  126.24
  -4   3  -1  484.24   26.62
  -4   3  -1  499.87   26.38
  -4   3  -1  434.54   27.24
  -4   3  -1  428.35   27.63
  -4   3  -1  501.52   26.49
  -4   3  -1  529.93   26.64
   4  -3   1  506.33   26.43
   4  -3   1  522.82   26.92
   4  -3   1  492.15   26.59
   4  -3   1  496.03   26.57
  -5   3  -1   88.59    5.48
  -5   3  -1   78.48    5.08
  -5   3  -1   86.34    5.33
  -5   3  -1   71.95    6.09
  -5   3  -1   92.02    5.58
   5  -3   1   79.61    5.38
   5  -3   1   84.73    5.43
   5  -3   1   81.07    5.34
   5  -3   1   84.36    5.46
  -6   3  -1  224.39   14.93
  -6   3  -1  258.14   14.21
  -6   3  -1  250.20   13.97
  -6   3  -1  257.56   14.19
   6  -3   1  243.72   13.99
   6  -3   1  234.72   13.65
  -7   3  -1   24.52    2.75
  -7   3  -1   25.67    3.54
  -7   3  -1   27.30    2.30
  -7   3  -1   31.43    2.77
  -7   3  -1   31.75    2.95
   7  -3   1   29.22    2.41
   7  -3   1   31.73    2.82
  -8   3  -1  308.12   17.42
  -8   3  -1  303.13   17.48
   8  -3   1  301.74   17.11
   8  -3   1  286.36   16.65
  -9   3  -1    0.66    0.97
  -9   3  -1    0.20    0.77
  -9   3  -1    1.73    0.75
  -9   3  -1    0.75    1.30
  -9   3  -1    2.24    1.19
   9  -3   1    0.43    0.72
   9  -3   1    0.94    0.95
 -10   3  -1    6.31    2.23
 -10   3  -1    4.52    1.04
 -10   3  -1    5.60    1.68
 -10   3  -1    6.63    1.49
 -10   3  -1    7.88    1.70
  10  -3   1    7.70    1.37
  10  -3   1    9.72    1.80
 -11   3  -1    8.62    2.87
 -11   3  -1   14.17    2.43
 -11   3  -1   13.38    2.53
 -11   3  -1   12.27    2.14
  11  -3   1   18.25    2.40
  11  -3   1   14.59    2.29
 -12   3  -1   -1.30    1.17
 -12   3  -1   -0.73    1.22
 -12   3  -1   -2.88    1.72
 -12   3  -1   -1.55    1.30
  12  -3   1   -1.21    1.11
  12  -3   1    0.43    1.06
 -13   3  -1   39.61    4.77
 -13   3  -1   45.10    4.79
 -13   3  -1   51.16    5.14
  13  -3   1   46.81    4.43
  13  -3   1   49.12    4.24
 -14   3  -1    9.73    3.52
 -14   3  -1   12.47    2.88
 -14   3  -1   12.58    2.67
 -14   3  -1   18.46    3.15
  14  -3   1   10.66    2.12
  14  -3   1   14.63    2.34
 -15   3  -1   -0.20    2.89
 -15   3  -1    2.50    1.87
 -15   3  -1   -0.33    1.70
 -15   3  -1    1.34    1.64
  15  -3   1    0.12    1.44
 -16   3  -1   -0.60    1.64
 -16   3  -1   -0.81    1.51
 -16   3  -1    2.36    3.15
 -16   3  -1   -3.02    1.79
  16  -3   1   -2.80    1.55
 -16  -2   1   -2.25    2.18
 -16  -2   1   -2.63    1.90
 -16  -2   1    0.32    1.38
 -16  -2   1   -0.08    1.60
 -15  -2   1   -0.47    1.27
 -15  -2   1   -3.36    1.98
 -15  -2   1   -1.11    1.13
 -15  -2   1   -2.87    1.32
 -14  -2   1    4.25    1.73
 -14  -2   1    4.60    1.73
 -14  -2   1    5.79    1.64
 -14  -2   1    7.85    2.64
 -13  -2   1   -1.15    1.24
 -13  -2   1   -0.10    1.05
 -13  -2   1   -0.48    1.14
 -13  -2   1   -0.79    1.48
 -12  -2   1    1.75    1.22
 -12  -2   1    1.58    1.44
 -12  -2   1   -0.76    1.45
 -12  -2   1    1.01    1.09
  11   2  -1    2.81    0.60
 -11  -2   1    3.26    1.53
 -11  -2   1    4.26    1.25
 -11  -2   1    3.48    1.09
 -11  -2   1    2.58    1.41
  10   2  -1    1.79    0.55
 -10  -2   1    2.12    1.27
 -10  -2   1    2.28    0.85
 -10  -2   1    2.65    1.00
 -10  -2   1    4.55    1.66
   9   2  -1    0.29    0.39
   9   2  -1    0.49    0.43
  -9  -2   1    0.44    0.70
  -9  -2   1    0.01    0.93
  -9  -2   1    0.92    1.11
  -9  -2   1    0.80    0.68
   8   2  -1  143.43    7.58
   8   2  -1  128.66    7.50
  -8  -2   1  141.01    8.23
  -8  -2   1  139.77    8.91
  -8  -2   1  133.01    8.18
  -8  -2   1  129.66    8.82
   7   2  -1    5.54    0.70
   7   2  -1    5.43    0.88
  -7  -2   1    5.99    1.06
  -7  -2   1    4.04    1.12
  -7  -2   1    2.73    0.99
  -7  -2   1    4.04    0.99
  -7  -2   1    4.64    0.97
   6   2  -1  407.90   21.29
   6   2  -1  379.33   20.24
  -6  -2   1  373.90   21.32
  -6  -2   1  379.28   20.72
  -6  -2   1  372.01   20.76
  -6  -2   1  380.22   20.67
   5   2  -1    9.83    0.71
   5   2  -1    9.15    1.09
  -5  -2   1    9.86    1.38
  -5  -2   1   10.15    1.07
  -5  -2   1   11.81    1.15
  -5  -2   1    9.78    1.11
  -5  -2   1   11.46    1.44
   4   2  -1   24.34    1.98
   4   2  -1   25.03    1.97
  -4  -2   1   23.03    1.65
  -4  -2   1   23.43    1.60
  -4  -2   1   22.97    1.46
  -4  -2   1   25.36    2.02
  -4  -2   1   24.70    1.81
   3   2  -1  152.56    8.78
   3   2  -1  162.08    8.63
  -3  -2   1  156.60    8.78
  -3  -2   1  163.36    8.60
  -3  -2   1  151.83    8.37
  -3  -2   1  150.81    8.33
   2   2  -1   11.93    0.86
   2   2  -1    9.46    1.01
  -2  -2   1   11.08    1.07
  -2  -2   1   10.83    0.85
  -2  -2   1   12.25    0.96
   1   2  -1   90.93    4.91
  -1  -2   1   85.47    4.90
   0   2  -1    8.50    0.66
   0   2  -1    7.22    0.67
   0   2  -1    8.76    0.68
   0   2  -1    9.05    0.77
   0  -2   1    8.78    0.71
   0  -2   1    8.39    0.69
  -1   2  -1  257.68   14.57
  -1   2  -1  276.76   14.06
  -1   2  -1  267.53   14.14
  -1   2  -1  258.37   14.20
  -1   2  -1  253.24   14.15
  -1   2  -1  274.56   14.20
   1  -2   1  262.73   14.17
   1  -2   1  274.96   14.24
   1  -2   1  254.42   14.11
   1  -2   1  265.52   14.19
   1  -2   1  255.31   14.55
  -2   2  -1  307.51   16.77
  -2   2  -1  316.25   16.83
  -2   2  -1  315.09   16.71
  -2   2  -1  298.23   17.24
  -2   2  -1  309.31   16.73
  -2   2  -1  324.66   16.75
   2  -2   1  314.26   16.75
   2  -2   1  291.27   17.18
   2  -2   1  323.20   16.80
   2  -2   1  297.29   16.66
   2  -2   1  313.82   16.81
   2  -2   1  318.45   16.72
  -3   2  -1   68.69    4.18
  -3   2  -1   63.04    4.14
  -3   2  -1   69.99    4.26
  -3   2  -1   69.16    4.14
  -3   2  -1   72.13    4.82
  -3   2  -1   61.93    4.02
   3  -2   1   67.97    4.05
   3  -2   1   62.94    4.14
   3  -2   1   69.31    4.19
   3  -2   1   70.08    4.69
   3  -2   1   65.42    4.18
   3  -2   1   64.63    4.05
  -4   2  -1  153.12    8.82
  -4   2  -1  160.55    8.69
  -4   2  -1  145.99    8.49
  -4   2  -1  160.50    8.82
  -4   2  -1  142.89    8.66
   4  -2   1  158.15    8.76
   4  -2   1  143.36    8.49
   4  -2   1  153.30    8.82
   4  -2   1  147.26    9.23
   4  -2   1  152.12    8.54
   4  -2   1  145.03    8.66
  -5   2  -1   92.16    6.67
  -5   2  -1   92.37    5.67
  -5   2  -1  103.01    5.97
  -5   2  -1  102.63    6.10
  -5   2  -1   92.87    5.94
  -5   2  -1   94.03    6.06
   5  -2   1   88.93    5.86
   5  -2   1  107.44    6.06
   5  -2   1   91.32    6.06
   5  -2   1  100.72    6.56
   5  -2   1   96.70    5.69
   5  -2   1   90.48    5.74
  -6   2  -1    2.61    0.76
  -6   2  -1    2.38    0.86
  -6   2  -1    2.29    0.75
  -6   2  -1    2.50    1.12
   6  -2   1    2.82    0.78
   6  -2   1    1.74    0.80
   6  -2   1    2.78    0.89
   6  -2   1    3.30    0.73
  -7   2  -1   34.10    2.93
  -7   2  -1   39.96    3.95
  -7   2  -1   30.67    2.51
  -7   2  -1   35.96    3.24
  -7   2  -1   36.28    3.16
   7  -2   1   34.85    2.87
   7  -2   1   35.92    2.93
  -8   2  -1   35.43    3.32
  -8   2  -1   34.65    3.17
  -8   2  -1   27.97    2.90
  -8   2  -1   27.36    3.69
   8  -2   1   30.32    2.50
   8  -2   1   33.96    2.94
  -9   2  -1   10.27    1.41
  -9   2  -1   15.19    1.99
  -9   2  -1   12.02    1.93
  -9   2  -1    7.91    2.11
   9  -2   1    9.68    1.55
   9  -2   1   13.55    1.69
 -10   2  -1   45.21    4.27
 -10   2  -1   45.40    5.33
 -10   2  -1   54.40    4.88
 -10   2  -1   54.65    4.53
 -10   2  -1   52.70    4.36
  10  -2   1   62.34    4.12
  10  -2   1   51.50    4.12
 -11   2  -1   42.69    4.11
 -11   2  -1   38.42    5.05
 -11   2  -1   50.67    4.50
 -11   2  -1   39.95    4.51
  11  -2   1   49.15    4.05
 -12   2  -1   -0.38    1.34
 -12   2  -1   -0.08    1.14
 -12   2  -1    1.34    1.84
  12  -2   1   -0.77    1.25
  12  -2   1   -0.87    0.99
 -13   2  -1   50.72    5.05
 -13   2  -1   39.91    4.42
 -13   2  -1   47.21    5.02
 -13   2  -1   35.75    5.72
  13  -2   1   52.90    4.29
  13  -2   1   44.90    4.22
 -14   2  -1    2.71    2.27
 -14   2  -1    2.72    1.62
 -14   2  -1    0.72    1.57
 -14   2  -1    1.27    2.73
  14  -2   1   -2.66    1.69
  14  -2   1   -0.06    1.16
 -15   2  -1   67.54    6.33
 -15   2  -1   41.64    6.91
 -15   2  -1   55.22    5.91
 -15   2  -1   58.24    5.48
  15  -2   1   56.90    4.88
 -16   2  -1    8.28    2.80
 -16   2  -1   10.80    2.81
 -16   2  -1    2.39    2.87
  16  -2   1    4.06    1.95
 -16  -1   1    0.95    1.52
 -16  -1   1   -0.36    1.85
 -16  -1   1    0.31    1.63
 -15  -1   1   20.90    3.25
 -15  -1   1   16.04    3.15
 -15  -1   1   19.35    3.36
  14   1  -1    8.73    1.51
 -14  -1   1   13.03    2.40
 -14  -1   1   11.38    2.56
 -14  -1   1    7.54    2.12
  13   1  -1   10.36    1.43
  13   1  -1    8.84    1.24
 -13  -1   1    6.58    1.90
 -13  -1   1    8.89    2.03
 -13  -1   1    8.48    2.38
  12   1  -1   27.76    3.28
  12   1  -1   33.27    2.66
 -12  -1   1   33.54    3.64
 -12  -1   1   32.33    4.11
 -12  -1   1   28.98    4.28
 -12  -1   1   30.60    3.53
  11   1  -1  145.63    8.21
  11   1  -1  158.30    9.10
 -11  -1   1  134.02    9.68
 -11  -1   1  135.05    9.72
 -11  -1   1  140.42    8.99
 -11  -1   1  122.97    9.91
  10   1  -1   93.14    5.77
  10   1  -1  102.32    6.10
 -10  -1   1   91.06    7.29
 -10  -1   1   90.69    6.35
 -10  -1   1   92.63    6.39
 -10  -1   1   94.94    7.12
   9   1  -1    0.39    0.53
  -9  -1   1    0.88    0.74
  -9  -1   1    1.14    0.98
  -9  -1   1   -0.57    0.88
  -9  -1   1    1.23    0.72
   8   1  -1  107.87    6.38
  -8  -1   1  104.90    6.79
  -8  -1   1  106.14    7.37
  -8  -1   1  109.00    6.78
  -8  -1   1  113.07    7.62
   7   1  -1   33.29    2.33
   7   1  -1   28.62    2.66
  -7  -1   1   25.66    2.39
  -7  -1   1   29.41    2.90
  -7  -1   1   28.72    2.93
  -7  -1   1   29.48    2.50
  -7  -1   1   24.68    2.36
   6   1  -1   18.43    2.04
   6   1  -1   17.87    1.58
   6   1  -1   14.40    1.40
  -6  -1   1   18.17    2.08
  -6  -1   1   18.15    1.71
  -6  -1   1   16.63    1.69
  -6  -1   1   19.11    2.20
  -6  -1   1   15.73    1.16
   5   1  -1   15.58    1.28
   5   1  -1   17.37    1.51
   5   1  -1   18.65    2.01
   5   1  -1   17.38    1.43
  -5  -1   1   19.23    1.59
  -5  -1   1   16.06    1.50
  -5  -1   1   15.72    1.46
  -5  -1   1   15.39    1.04
  -5  -1   1   14.61    1.73
  -5  -1   1   18.66    1.91
   4   1  -1   43.56    2.70
   4   1  -1   46.51    3.12
   4   1  -1   40.65    2.63
  -4  -1   1   50.54    3.20
  -4  -1   1   43.48    2.86
  -4  -1   1   45.11    2.87
  -4  -1   1   40.65    2.43
   3   1  -1    7.69    0.91
   3   1  -1    8.40    0.85
   3   1  -1    9.10    1.04
   3   1  -1    7.13    0.71
  -3  -1   1    8.92    0.89
  -3  -1   1    8.38    0.93
  -3  -1   1    9.34    1.04
  -3  -1   1    7.11    0.77
   2   1  -1  109.68    5.68
   2   1  -1  100.75    5.78
   2   1  -1  102.06    5.58
  -2  -1   1   96.35    5.52
  -2  -1   1   96.49    5.44
  -2  -1   1  104.38    5.64
  -2  -1   1  107.16    5.80
   1   1  -1  668.17   34.32
   1   1  -1  639.56   34.48
  -2   1  -1  389.19   21.68
  -2   1  -1  380.96   21.35
  -2   1  -1  394.91   21.30
  -2   1  -1  410.84   21.41
  -2   1  -1  415.86   21.42
  -2   1  -1  416.55   21.35
   2  -1   1  387.96   21.35
   2  -1   1  393.75   21.30
   2  -1   1  412.62   21.42
   2  -1   1  405.40   21.31
   2  -1   1  379.82   21.64
   2  -1   1  422.10   21.41
  -3   1  -1 7508.66  534.96
   3  -1   1 9180.31  470.51
  -4   1  -1  694.21   37.39
  -4   1  -1  685.56   37.18
  -4   1  -1  722.20   37.48
  -4   1  -1  719.13   37.37
  -4   1  -1  663.50   37.87
   4  -1   1  721.57   37.42
   4  -1   1  698.60   37.19
   4  -1   1  692.73   37.35
   4  -1   1  718.84   37.64
  -5   1  -1    4.30    0.66
  -5   1  -1    3.88    0.79
  -5   1  -1    2.80    0.87
  -5   1  -1    5.56    0.99
  -5   1  -1    3.93    0.84
  -5   1  -1    4.06    1.11
   5  -1   1    3.85    0.97
   5  -1   1    5.03    0.74
   5  -1   1    3.20    0.67
   5  -1   1    3.69    0.76
   5  -1   1    4.96    0.86
  -6   1  -1   78.66    5.48
  -6   1  -1   81.68    5.21
  -6   1  -1   96.25    6.56
  -6   1  -1   83.86    5.38
  -6   1  -1   70.07    5.76
  -6   1  -1   77.93    4.86
   6  -1   1   83.19    5.18
   6  -1   1   86.56    5.28
   6  -1   1   80.69    4.92
  -7   1  -1  114.80    6.88
  -7   1  -1  115.38    7.69
  -7   1  -1  113.55    7.41
  -7   1  -1  123.03    7.35
   7  -1   1  125.24    7.03
   7  -1   1  118.47    7.18
   7  -1   1  120.01    7.38
  -8   1  -1    5.08    1.09
  -8   1  -1    3.48    1.38
  -8   1  -1    5.18    1.18
  -8   1  -1    5.49    0.92
  -8   1  -1    6.61    1.43
   8  -1   1    7.49    1.48
   8  -1   1    5.05    1.07
   8  -1   1    8.09    1.21
  -9   1  -1   18.53    2.15
  -9   1  -1   18.31    2.32
  -9   1  -1   16.18    1.68
  -9   1  -1   21.64    2.71
   9  -1   1   19.97    3.02
   9  -1   1   19.33    2.15
 -10   1  -1    0.02    1.06
 -10   1  -1   -0.69    0.64
 -10   1  -1   -0.83    0.88
  10  -1   1    0.66    0.78
  10  -1   1    0.96    1.40
 -11   1  -1  116.12    8.02
 -11   1  -1  112.97    7.83
 -11   1  -1  113.02    8.35
  11  -1   1  120.04    7.51
  11  -1   1  115.75    7.81
 -12   1  -1   91.91    7.40
 -12   1  -1   97.17    6.96
 -12   1  -1   85.31    8.10
 -12   1  -1   91.54    7.01
  12  -1   1   97.44    7.15
  12  -1   1   98.71    6.47
 -13   1  -1    6.40    1.76
 -13   1  -1    6.98    2.08
 -13   1  -1    1.38    1.88
 -13   1  -1    3.16    1.86
 -14   1  -1    1.05    1.23
 -14   1  -1   -1.69    1.27
 -14   1  -1   -0.90    1.30
 -14   1  -1   -0.83    2.01
  14  -1   1   -0.72    1.12
 -15   1  -1   81.64    7.23
 -15   1  -1   62.91    5.99
 -15   1  -1   70.35    6.32
  15  -1   1   67.62    5.32
 -16   1  -1   -4.25    2.44
 -16   1  -1   -0.07    1.74
 -16   1  -1    0.13    1.57
 -16   1  -1   -2.82    1.75
 -16   0   1    6.17    2.48
 -16   0   1    2.75    2.75
 -16   0   1   10.19    2.52
 -16   0   1    6.02    2.08
  15   0  -1   -1.14    1.85
 -15   0   1    0.99    1.49
 -15   0   1    1.38    2.21
 -15   0   1    1.11    1.82
 -15   0   1    5.18    1.81
  14   0  -1   12.09    1.62
 -14   0   1    8.25    2.17
 -14   0   1   10.46    2.94
 -14   0   1    7.54    2.57
 -14   0   1    9.07    2.08
  13   0  -1   52.31    3.89
 -13   0   1   39.80    5.71
 -13   0   1   49.69    4.64
 -13   0   1   52.51    4.88
 -13   0   1   49.72    5.35
  12   0  -1   51.27    3.91
 -12   0   1   47.94    4.41
 -12   0   1   53.76    4.77
 -12   0   1   52.90    5.23
  11   0  -1    3.87    0.97
  11   0  -1    1.04    2.10
 -11   0   1    4.85    1.33
 -11   0   1    3.51    1.10
 -11   0   1    5.28    1.59
 -11   0   1    3.82    1.73
  10   0  -1   -1.44    1.03
  10   0  -1    0.71    0.76
 -10   0   1    0.06    1.01
 -10   0   1    1.56    1.02
 -10   0   1    1.49    0.80
   9   0  -1    3.08    0.90
   9   0  -1    3.24    0.75
  -9   0   1    2.27    1.20
  -9   0   1    3.32    1.10
  -9   0   1    3.39    1.21
  -9   0   1    4.28    0.64
  -9   0   1    2.59    0.85
   8   0  -1   82.42    5.15
   8   0  -1   72.55    4.75
  -8   0   1   80.56    6.25
  -8   0   1   83.85    5.49
  -8   0   1   82.44    4.54
  -8   0   1   81.19    5.36
  -8   0   1   80.87    5.88
   7   0  -1    0.23    0.50
   7   0  -1    0.59    0.42
   7   0  -1    0.09    0.76
  -7   0   1    0.80    0.68
  -7   0   1    0.80    0.64
  -7   0   1    0.46    0.28
  -7   0   1    0.14    0.48
  -7   0   1    0.86    1.02
   6   0  -1  263.32   13.45
   6   0  -1  247.23   12.84
   6   0  -1  232.51   13.17
  -6   0   1  230.35   13.25
  -6   0   1  245.93   13.84
  -6   0   1  217.18   13.28
  -6   0   1  224.09   12.68
  -6   0   1  241.55   13.42
  -6   0   1  238.36   14.01
   5   0  -1    0.15    0.49
   5   0  -1    0.93    0.54
   5   0  -1   -0.10    0.38
   5   0  -1    0.79    0.40
   5   0  -1    0.57    0.26
  -5   0   1    1.32    0.51
  -5   0   1    1.10    0.72
  -5   0   1    0.37    0.52
  -5   0   1    1.29    0.50
   4   0  -1   24.14    1.58
   4   0  -1   25.29    1.91
   4   0  -1   30.16    2.11
  -4   0   1   30.32    2.02
  -4   0   1   25.58    1.57
  -4   0   1   27.76    2.07
  -4   0   1   27.84    2.02
   3   0  -1  330.17   17.35
   3   0  -1  314.61   17.25
   3   0  -1  327.77   17.28
  -3   0   1  301.51   16.96
  -3   0   1  358.25   17.69
  -3   0   1  304.10   17.28
  -3   0   1  322.74   17.34
  -3   0   1  318.62   17.25
   2   0  -1   57.46    3.20
   2   0  -1   62.64    3.44
   2   0  -1   54.65    3.24
   2   0  -1   53.96    3.19
  -2   0   1   52.43    3.20
  -2   0   1   56.13    3.19
  -2   0   1   50.08    3.23
   1   0  -1    0.34    0.16
  -2   0  -1  173.00   10.21
  -2   0  -1  182.16   10.41
  -2   0  -1  187.41   10.22
  -2   0  -1  193.59   10.27
  -2   0  -1  193.16   10.24
  -2   0  -1  189.65   10.38
   2   0   1  203.27   10.42
   2   0   1  196.28   10.25
   2   0   1  196.34   10.23
   2   0   1  197.81   10.41
   2   0   1  180.55   10.21
   2   0   1  187.57   10.23
  -3   0  -1   73.35    4.24
  -3   0  -1   71.27    4.19
  -3   0  -1   68.56    4.17
  -3   0  -1   73.40    4.44
  -3   0  -1   64.43    4.45
  -3   0  -1   72.68    4.10
   3   0   1   72.13    4.17
   3   0   1   67.91    4.13
   3   0   1   73.06    4.42
   3   0   1   72.43    4.20
   3   0   1   77.05    4.16
  -4   0  -1    7.34    0.94
  -4   0  -1    4.65    0.70
  -4   0  -1    4.84    0.76
  -4   0  -1    4.32    0.96
   4   0   1    5.74    0.81
   4   0   1    6.38    0.80
   4   0   1    5.61    0.76
   4   0   1    4.43    0.86
  -5   0  -1   52.52    3.50
  -5   0  -1   50.93    3.76
  -5   0  -1   49.68    3.18
  -5   0  -1   51.40    3.42
   5   0   1   48.27    3.71
   5   0   1   53.32    3.35
   5   0   1   53.04    3.42
   5   0   1   56.10    3.34
   5   0   1   50.99    3.42
  -6   0  -1  124.23    7.72
  -6   0  -1  117.43    7.32
  -6   0  -1  115.96    7.26
  -6   0  -1  119.94    7.25
  -6   0  -1  121.58    6.95
   6   0   1  128.81    7.30
   6   0   1  126.36    7.13
   6   0   1  123.74    7.14
  -7   0  -1   -0.54    0.61
  -7   0  -1   -0.25    0.48
  -7   0  -1    0.14    0.56
  -7   0  -1    0.43    0.96
  -7   0  -1   -0.64    0.31
   7   0   1   -1.35    0.96
   7   0   1    0.50    0.48
   7   0   1    0.02    0.47
   7   0   1   -0.92    0.63
  -8   0  -1  119.41    7.91
  -8   0  -1  112.29    6.85
  -8   0  -1  122.76    7.53
  -8   0  -1  119.93    7.43
  -8   0  -1  104.86    8.03
   8   0   1  123.78    7.27
   8   0   1  130.10    7.48
   8   0   1  119.68    7.18
  -9   0  -1  237.34   16.36
  -9   0  -1  282.44   15.77
  -9   0  -1  273.64   14.92
  -9   0  -1  272.17   15.59
  -9   0  -1  257.89   16.10
   9   0   1  303.51   16.26
   9   0   1  259.52   15.31
   9   0   1  288.59   15.30
 -10   0  -1    5.37    1.57
 -10   0  -1    6.24    1.34
 -10   0  -1    8.99    1.21
 -10   0  -1    7.72    1.58
 -10   0  -1    7.30    2.00
  10   0   1    5.57    1.31
  10   0   1    8.19    1.58
  10   0   1    7.94    1.29
 -11   0  -1  167.82   12.62
 -11   0  -1  202.38   11.83
 -11   0  -1  181.84   10.55
 -11   0  -1  184.91   11.61
 -11   0  -1  186.83   12.26
  11   0   1  204.79   11.06
 -12   0  -1   -0.05    1.37
 -12   0  -1   -0.54    1.33
 -12   0  -1   -1.18    0.93
 -12   0  -1   -0.80    1.05
 -12   0  -1   -0.03    0.57
  12   0   1   -0.21    0.77
 -13   0  -1    2.29    1.48
 -13   0  -1    3.44    1.92
 -13   0  -1    1.36    1.29
 -13   0  -1   -1.23    1.53
  13   0   1    3.27    1.07
 -14   0  -1    0.27    2.03
 -14   0  -1    0.88    1.33
 -14   0  -1   -0.78    1.53
 -14   0  -1    0.55    1.49
  14   0   1    0.19    1.06
 -15   0  -1   -0.09    1.68
 -15   0  -1   -0.69    1.55
 -15   0  -1    1.10    2.25
 -15   0  -1    3.45    1.83
  15   0   1   -2.15    1.26
 -16   0  -1   -3.44    2.12
 -16   0  -1    0.30    1.32
 -16   0  -1   -4.45    1.76
 -16   0  -1   -1.23    1.81
 -16   1   1    2.01    1.91
 -16   1   1    1.99    3.25
 -16   1   1    6.30    3.35
  15  -1  -1   -3.21    1.52
 -15   1   1   -1.37    1.07
 -15   1   1   -3.26    2.10
 -15   1   1    0.17    1.48
 -15   1   1    2.46    1.88
  14  -1  -1   -1.21    1.30
 -14   1   1    2.72    1.51
 -14   1   1    0.70    2.02
 -14   1   1   -0.41    1.20
 -14   1   1   -1.22    1.21
 -13   1   1    0.86    1.46
 -13   1   1    2.19    1.55
 -13   1   1    0.60    2.12
 -13   1   1    0.10    1.15
  12  -1  -1  128.10    7.75
 -12   1   1  121.19    8.36
 -12   1   1  122.73    8.92
 -12   1   1  101.70    7.88
  11  -1  -1   -0.91    0.71
  11  -1  -1   -0.11    0.79
 -11   1   1    0.82    1.10
 -11   1   1   -1.04    1.46
 -11   1   1   -0.05    0.42
 -11   1   1   -0.27    1.08
 -11   1   1   -0.06    0.91
  10  -1  -1   98.36    5.80
  10  -1  -1  103.63    6.27
 -10   1   1   79.01    7.43
 -10   1   1   92.04    6.36
 -10   1   1   98.66    7.16
 -10   1   1   90.92    5.37
   9  -1  -1    2.05    0.90
   9  -1  -1    1.18    0.67
  -9   1   1    0.98    0.82
  -9   1   1    0.81    0.69
  -9   1   1    1.64    1.32
  -9   1   1    0.89    0.89
   8  -1  -1  101.45    6.19
   8  -1  -1   97.46    6.44
  -8   1   1   95.43    5.47
  -8   1   1   84.65    7.03
  -8   1   1   93.88    6.19
  -8   1   1  103.31    6.84
  -8   1   1   95.16    6.40
   7  -1  -1   52.03    3.24
   7  -1  -1   49.92    3.67
   7  -1  -1   52.88    4.12
  -7   1   1   48.28    4.46
  -7   1   1   55.93    4.27
  -7   1   1   57.29    4.00
  -7   1   1   48.95    3.13
  -7   1   1   51.52    3.71
   6  -1  -1   11.99    1.07
   6  -1  -1   10.60    1.52
   6  -1  -1    9.47    1.39
   6  -1  -1   13.03    2.17
  -6   1   1    9.61    1.45
  -6   1   1   14.51    1.80
  -6   1   1   11.65    2.04
  -6   1   1   10.56    0.97
  -6   1   1   13.52    1.49
   5  -1  -1 1508.02   81.84
   5  -1  -1 1654.87   82.14
   5  -1  -1 1543.07   81.94
   5  -1  -1 1502.61   81.49
  -5   1   1 1581.94   82.31
  -5   1   1 1563.15   82.06
  -5   1   1 1693.92   82.43
  -5   1   1 1491.62   81.46
  -5   1   1 1449.03   82.62
  -5   1   1 1540.08   81.88
   4  -1  -1   29.75    2.23
   4  -1  -1   26.10    1.73
   4  -1  -1   26.68    2.07
  -4   1   1   30.59    3.69
  -4   1   1   25.47    2.10
  -4   1   1   29.43    2.05
  -4   1   1   25.73    1.73
  -4   1   1   27.65    2.31
   3  -1  -1   20.08    1.42
   3  -1  -1   24.18    1.85
   3  -1  -1   19.49    1.65
   3  -1  -1   21.18    1.58
  -3   1   1   25.29    1.69
  -3   1   1   25.64    2.18
  -3   1   1   25.69    1.87
  -3   1   1   19.64    1.40
  -3   1   1   19.80    1.72
   2  -1  -1    7.88    0.91
   2  -1  -1    6.30    0.83
   2  -1  -1    6.60    0.61
   2  -1  -1    9.44    1.12
   2  -1  -1    7.84    0.70
  -2   1   1    7.71    1.08
  -2   1   1    5.92    0.64
  -2   1   1    5.57    0.79
  -2   1   1    8.77    0.76
  -2   1   1    8.73    0.93
   1  -1  -1  364.07   17.75
   1  -1  -1  348.15   18.03
   1  -1  -1  306.84   17.80
  -1   1   1  320.19   17.79
  -2  -1  -1  273.74   15.52
  -2  -1  -1  284.90   15.72
  -2  -1  -1  288.13   15.53
  -2  -1  -1  290.18   15.48
   2   1   1  281.30   15.72
   2   1   1  308.67   15.48
   2   1   1  311.41   15.55
   2   1   1  300.10   15.53
  -3  -1  -1 1974.15  103.09
  -3  -1  -1 1964.38  103.36
  -3  -1  -1 1923.61  102.99
  -3  -1  -1 1984.14  103.03
   3   1   1 1978.41  103.37
  -4  -1  -1  670.53   36.05
  -4  -1  -1  699.84   36.03
  -4  -1  -1  663.72   36.82
  -4  -1  -1  670.28   36.09
  -4  -1  -1  653.99   36.11
  -4  -1  -1  714.64   36.41
   4   1   1  689.57   36.12
   4   1   1  655.12   35.93
   4   1   1  707.00   36.03
   4   1   1  684.04   36.53
  -5  -1  -1   58.67    3.64
  -5  -1  -1   55.82    3.65
  -5  -1  -1   56.29    3.69
  -5  -1  -1   59.93    4.10
  -5  -1  -1   59.90    3.50
  -5  -1  -1   60.37    4.06
   5   1   1   52.13    3.67
   5   1   1   55.00    4.03
   5   1   1   57.30    3.46
   5   1   1   61.19    3.62
  -6  -1  -1  711.42   37.38
  -6  -1  -1  707.19   37.70
  -6  -1  -1  711.64   38.22
  -6  -1  -1  725.72   38.25
  -6  -1  -1  681.07   37.63
   6   1   1  694.08   37.40
  -7  -1  -1    0.96    0.76
  -7  -1  -1    0.57    0.60
  -7  -1  -1    1.28    0.63
  -7  -1  -1    2.98    0.84
  -7  -1  -1    2.09    0.49
  -7  -1  -1    0.95    0.89
   7   1   1    0.56    0.65
   7   1   1    1.75    0.65
   7   1   1    1.96    0.72
  -8  -1  -1    4.82    1.27
  -8  -1  -1    2.66    0.64
  -8  -1  -1    2.78    0.81
  -8  -1  -1    3.78    0.86
  -8  -1  -1    1.79    1.12
   8   1   1    4.33    0.97
   8   1   1    3.37    0.72
   8   1   1    1.67    0.82
  -9  -1  -1    1.57    1.15
  -9  -1  -1   -0.78    0.46
  -9  -1  -1    0.71    0.72
  -9  -1  -1    0.67    0.94
  -9  -1  -1    1.18    0.80
   9   1   1   -0.60    0.75
   9   1   1   -0.10    0.45
   9   1   1   -1.26    0.73
 -10  -1  -1   -0.71    1.05
 -10  -1  -1    1.26    0.81
 -10  -1  -1    0.74    0.81
 -10  -1  -1    1.42    1.35
  10   1   1    2.03    1.25
 -11  -1  -1  110.86    6.73
 -11  -1  -1  115.76    9.66
 -11  -1  -1  121.60    7.87
 -11  -1  -1  108.13    8.32
 -11  -1  -1  120.89    7.86
  11   1   1  121.86    7.03
 -12  -1  -1   37.91    3.80
 -12  -1  -1   32.69    2.48
 -12  -1  -1   29.65    4.66
 -12  -1  -1   38.02    3.86
 -12  -1  -1   36.87    4.26
  12   1   1   40.16    2.92
 -13  -1  -1   -0.58    1.36
 -13  -1  -1   -1.33    1.57
 -13  -1  -1   -1.19    0.97
  13   1   1    0.85    1.40
  13   1   1   -0.42    0.82
 -14  -1  -1    0.62    1.22
 -14  -1  -1    0.89    1.41
 -14  -1  -1   -0.99    1.30
 -14  -1  -1   -1.06    1.97
 -15  -1  -1   86.81    7.74
 -15  -1  -1   77.21    6.85
 -15  -1  -1   89.41    7.06
 -16  -1  -1    0.54    1.70
 -16  -1  -1   -1.17    1.54
 -16  -1  -1   -0.94    2.37
 -17  -1  -1    2.92    2.48
  16  -2  -1    7.57    2.01
 -16   2   1   11.24    4.69
 -16   2   1    9.07    2.63
 -16   2   1    6.15    3.29
  15  -2  -1    1.12    1.46
 -15   2   1    1.89    1.54
 -15   2   1    2.65    2.30
 -15   2   1   -1.84    1.68
 -15   2   1   -2.00    1.87
  14  -2  -1   12.12    1.98
 -14   2   1   15.94    3.07
 -14   2   1    7.53    4.13
 -14   2   1   11.73    2.92
 -14   2   1   12.86    2.52
  13  -2  -1  188.95   10.94
 -13   2   1  168.55   11.34
 -13   2   1  151.86   12.97
 -13   2   1  177.50   11.71
 -13   2   1  187.17   12.31
  12  -2  -1   34.99    3.28
  12  -2  -1   33.67    2.95
 -12   2   1   32.29    3.95
 -12   2   1   30.63    3.65
 -12   2   1   25.85    2.10
 -12   2   1   25.67    3.82
 -12   2   1   23.80    4.42
  11  -2  -1   20.71    2.84
 -11   2   1   12.77    2.42
 -11   2   1   12.41    2.99
 -11   2   1   17.43    1.57
 -11   2   1   12.69    2.25
  10  -2  -1   37.96    2.87
  10  -2  -1   37.52    3.33
 -10   2   1   39.54    4.03
 -10   2   1   31.20    4.51
 -10   2   1   39.30    3.63
 -10   2   1   36.26    3.51
 -10   2   1   33.51    2.48
   9  -2  -1    1.59    0.68
   9  -2  -1    2.79    0.96
  -9   2   1    2.70    1.15
  -9   2   1    2.29    1.17
  -9   2   1    0.38    1.11
  -9   2   1    1.98    0.58
  -9   2   1    1.69    0.94
   8  -2  -1    1.41    0.56
   8  -2  -1    1.25    0.77
  -8   2   1    0.74    0.76
  -8   2   1    1.19    0.87
  -8   2   1    1.22    0.82
  -8   2   1    1.34    1.04
  -8   2   1    0.77    0.45
   7  -2  -1  154.92    8.88
   7  -2  -1  158.87    9.44
  -7   2   1  154.50    8.83
  -7   2   1  164.78    9.89
  -7   2   1  159.57    9.39
  -7   2   1  157.62    9.63
   6  -2  -1  601.91   31.78
   6  -2  -1  578.07   31.10
   6  -2  -1  585.98   31.61
  -6   2   1  591.45   31.77
  -6   2   1  599.63   31.51
  -6   2   1  601.38   31.94
  -6   2   1  531.40   32.50
  -6   2   1  581.60   31.06
   5  -2  -1  103.94    6.46
   5  -2  -1  117.53    6.84
   5  -2  -1  122.39    7.39
   5  -2  -1  105.74    6.25
   5  -2  -1  122.02    6.76
  -5   2   1   99.81    6.65
  -5   2   1  107.02    6.22
  -5   2   1  115.45    6.82
  -5   2   1  113.91    6.87
  -5   2   1   97.82    7.31
  -5   2   1  105.01    6.50
   4  -2  -1  404.53   22.21
   4  -2  -1  436.27   22.94
   4  -2  -1  419.65   22.32
   4  -2  -1  428.92   22.05
   4  -2  -1  397.47   21.88
  -4   2   1  400.22   22.31
  -4   2   1  400.19   21.84
  -4   2   1  397.73   22.24
  -4   2   1  404.45   22.28
  -4   2   1  406.63   22.06
   3  -2  -1 1980.79  105.70
   3  -2  -1 1941.76  105.72
   3  -2  -1 2139.96  106.29
   3  -2  -1 2140.79  105.52
   3  -2  -1 1982.67  105.44
  -3   2   1 1995.21  105.52
  -3   2   1 1834.13  106.23
  -3   2   1 2140.12  105.79
  -3   2   1 1965.52  105.40
  -3   2   1 1974.71  105.71
   2  -2  -1  841.18   45.00
   2  -2  -1  904.05   45.00
   2  -2  -1  794.56   45.55
   2  -2  -1  867.30   45.20
   2  -2  -1  772.52   45.16
  -2   2   1  888.34   45.02
  -2   2   1  900.85   45.24
  -2   2   1  860.56   45.21
  -2   2   1  857.24   44.99
   1  -2  -1  942.32   50.04
   1  -2  -1  970.31   49.96
   1  -2  -1  971.86   49.85
   1  -2  -1  876.21   50.01
  -1   2   1  993.64   49.96
  -1   2   1  965.24   50.05
  -1   2   1  927.83   50.03
  -1   2   1 1006.19   49.87
  -1   2   1  892.48   50.38
   0  -2  -1  621.73   31.70
   0  -2  -1  609.77   31.54
   0  -2  -1  572.98   31.94
  -1  -2  -1  225.18   11.87
  -2  -2  -1  770.71   39.05
  -2  -2  -1  736.68   39.27
  -2  -2  -1  687.27   39.08
   2   2   1  747.24   39.29
   2   2   1  773.09   39.06
  -3  -2  -1  251.00   13.05
  -3  -2  -1  251.66   13.28
  -3  -2  -1  243.12   13.21
  -3  -2  -1  232.39   13.49
   3   2   1  247.54   13.55
   3   2   1  266.57   13.26
   3   2   1  229.48   13.24
  -4  -2  -1  335.58   17.97
  -4  -2  -1  368.97   18.27
  -4  -2  -1  317.34   18.77
  -4  -2  -1  326.52   17.93
  -4  -2  -1  327.48   18.09
   4   2   1  328.92   18.17
   4   2   1  339.36   18.55
   4   2   1  348.83   18.14
  -5  -2  -1    2.99    0.53
  -5  -2  -1    3.19    0.83
  -5  -2  -1    4.31    0.70
  -5  -2  -1    3.79    0.65
   5   2   1    3.99    0.45
   5   2   1    5.07    0.88
   5   2   1    3.98    0.71
   5   2   1    2.29    0.70
  -6  -2  -1  259.64   14.58
  -6  -2  -1  259.62   14.45
  -6  -2  -1  263.25   14.55
  -6  -2  -1  295.44   15.20
  -6  -2  -1  258.69   14.67
  -6  -2  -1  258.27   15.19
   6   2   1  250.14   14.16
   6   2   1  281.20   15.24
  -7  -2  -1   13.22    1.71
  -7  -2  -1   14.60    1.94
  -7  -2  -1   15.71    2.02
  -7  -2  -1   14.93    1.30
  -7  -2  -1   13.98    1.65
   7   2   1   13.79    1.30
   7   2   1   13.52    1.17
   7   2   1   15.21    2.02
  -8  -2  -1   34.58    3.01
  -8  -2  -1   36.79    2.98
  -8  -2  -1   37.65    2.58
  -8  -2  -1   36.86    3.44
  -8  -2  -1   35.47    3.41
   8   2   1   37.05    2.44
   8   2   1   43.28    2.60
  -9  -2  -1   33.12    3.25
  -9  -2  -1   24.80    2.10
  -9  -2  -1   29.74    3.11
  -9  -2  -1   30.33    2.71
  -9  -2  -1   32.37    3.39
   9   2   1   31.27    2.21
   9   2   1   26.07    2.00
 -10  -2  -1   51.57    4.69
 -10  -2  -1   47.18    3.96
 -10  -2  -1   48.15    4.00
 -10  -2  -1   46.44    3.27
  10   2   1   53.89    3.35
  10   2   1   56.19    3.36
 -11  -2  -1   18.30    3.29
 -11  -2  -1   20.52    1.87
 -11  -2  -1   22.72    2.73
 -11  -2  -1   24.97    2.76
 -11  -2  -1   22.16    3.28
  11   2   1   25.48    2.22
  11   2   1   27.46    2.19
 -12  -2  -1  234.78   13.83
 -12  -2  -1  197.87   14.50
 -12  -2  -1  224.42   12.46
 -12  -2  -1  235.29   14.67
 -12  -2  -1  233.01   13.82
  12   2   1  238.90   12.38
 -13  -2  -1   -0.11    1.39
 -13  -2  -1   -0.25    1.25
 -13  -2  -1   -2.04    1.33
 -13  -2  -1   -3.29    1.56
 -14  -2  -1   26.64    3.64
 -14  -2  -1   20.76    3.86
 -14  -2  -1   27.45    3.70
 -15  -2  -1   -1.36    1.09
 -15  -2  -1    0.02    1.60
 -15  -2  -1   -3.01    1.81
 -16  -2  -1   -2.00    1.84
 -16  -2  -1    0.83    1.72
 -16  -2  -1    4.26    1.72
 -17  -2  -1    3.51    2.58
  16  -3  -1    8.34    2.21
 -16   3   1    8.20    2.88
 -16   3   1   11.44    2.68
 -16   3   1    6.55    3.48
  15  -3  -1   18.34    2.67
 -15   3   1   13.43    2.59
 -15   3   1    8.47    3.85
 -15   3   1   16.40    3.21
 -15   3   1   15.94    3.08
  14  -3  -1    3.81    1.60
 -14   3   1    3.43    1.68
 -14   3   1    3.95    1.91
 -14   3   1   -0.30    2.27
 -14   3   1    5.06    2.22
  13  -3  -1    0.53    1.24
 -13   3   1    0.21    1.45
 -13   3   1    1.67    2.20
 -13   3   1    2.47    1.45
 -13   3   1    0.64    1.38
  12  -3  -1   40.90    3.81
 -12   3   1   37.98    3.99
 -12   3   1   35.91    4.38
 -12   3   1   43.43    4.55
 -12   3   1   28.68    4.99
  11  -3  -1   33.22    3.58
  11  -3  -1   35.10    2.96
 -11   3   1   34.78    3.32
 -11   3   1   28.25    3.63
 -11   3   1   31.42    3.67
 -11   3   1   26.90    3.55
  10  -3  -1   37.18    2.83
  10  -3  -1   32.49    3.35
 -10   3   1   38.79    3.45
 -10   3   1   31.50    3.74
 -10   3   1   33.66    3.60
 -10   3   1   30.71    3.50
   9  -3  -1   16.10    1.74
   9  -3  -1   15.73    2.26
  -9   3   1   11.70    1.87
  -9   3   1   14.92    2.37
  -9   3   1    9.37    2.62
  -9   3   1   14.24    2.18
   8  -3  -1   41.53    3.36
  -8   3   1   32.35    3.35
  -8   3   1   25.86    3.95
  -8   3   1   32.45    3.27
  -8   3   1   34.40    2.52
   7  -3  -1   78.14    5.16
   7  -3  -1   72.86    4.56
  -7   3   1   74.87    4.50
  -7   3   1   71.80    4.91
  -7   3   1   75.45    5.34
  -7   3   1   69.94    5.12
  -7   3   1   59.37    5.80
   6  -3  -1   21.06    1.75
   6  -3  -1   19.97    2.19
  -6   3   1   17.48    1.57
  -6   3   1   18.94    2.25
  -6   3   1   17.20    2.09
  -6   3   1   15.82    2.65
  -6   3   1   19.64    2.02
   5  -3  -1   67.29    4.23
   5  -3  -1   68.78    4.62
   5  -3  -1   70.45    5.64
  -5   3   1   64.72    4.61
  -5   3   1   65.92    4.64
  -5   3   1   65.57    5.43
  -5   3   1   70.04    4.19
  -5   3   1   70.27    4.43
   4  -3  -1   75.31    5.19
   4  -3  -1   79.57    4.93
   4  -3  -1   82.41    5.23
   4  -3  -1   91.26    5.03
  -4   3   1   82.88    5.65
  -4   3   1   79.64    4.87
  -4   3   1   85.65    5.23
  -4   3   1   84.42    5.28
  -4   3   1   80.17    5.01
   3  -3  -1  513.26   26.80
   3  -3  -1  526.60   27.43
   3  -3  -1  528.72   27.16
   3  -3  -1  503.69   26.86
  -3   3   1  473.51   26.82
  -3   3   1  496.45   26.80
  -3   3   1  500.18   27.12
  -3   3   1  437.66   28.21
  -3   3   1  520.38   26.99
  -3   3   1  524.06   27.50
   2  -3  -1  125.95    7.21
   2  -3  -1  118.86    7.04
   2  -3  -1  124.74    7.19
   2  -3  -1  123.69    6.92
  -2   3   1  124.78    6.99
  -2   3   1  127.88    7.23
  -2   3   1  125.30    7.21
  -2   3   1  128.48    7.05
   1  -3  -1    9.10    1.06
   1  -3  -1   10.13    0.80
   1  -3  -1    7.32    0.87
   1  -3  -1    8.46    1.41
   1  -3  -1    6.61    0.97
  -1   3   1   10.64    1.74
  -1   3   1    8.29    1.03
  -1   3   1    7.27    0.87
  -1   3   1    8.71    1.01
  -1   3   1    9.35    0.84
   0  -3  -1   66.48    4.01
   0  -3  -1   69.15    3.87
   0  -3  -1   71.38    4.11
   0  -3  -1   74.73    3.81
   0  -3  -1   65.48    4.45
   0  -3  -1   74.82    4.06
   0   3   1   64.07    3.97
   0   3   1   61.91    4.41
   0   3   1   74.34    4.04
   0   3   1   74.95    4.12
   0   3   1   73.78    3.87
  -1  -3  -1  659.12   33.87
  -1  -3  -1  626.93   34.28
  -1  -3  -1  603.38   33.76
  -1  -3  -1  647.42   34.05
  -1  -3  -1  649.57   33.78
   1   3   1  675.38   33.98
  -2  -3  -1   81.29    4.60
  -2  -3  -1   84.59    4.83
   2   3   1   85.32    4.85
  -3  -3  -1 1401.07   73.59
  -3  -3  -1 1342.70   73.38
  -3  -3  -1 1461.90   73.29
   3   3   1 1439.52   73.64
   3   3   1 1280.34   73.37
   3   3   1 1448.20   73.30
  -4  -3  -1  137.41    8.36
  -4  -3  -1  134.60    7.62
  -4  -3  -1  139.27    7.74
  -4  -3  -1  135.81    7.34
   4   3   1  139.49    7.65
   4   3   1  145.10    8.13
   4   3   1  127.04    7.71
  -5  -3  -1   83.82    4.92
  -5  -3  -1   83.01    4.67
  -5  -3  -1   78.14    5.30
  -5  -3  -1   84.48    4.71
   5   3   1   78.91    5.00
   5   3   1   84.04    4.94
  -6  -3  -1   44.97    3.67
  -6  -3  -1   43.93    3.16
  -6  -3  -1   44.02    2.95
  -6  -3  -1   48.07    3.23
  -6  -3  -1   52.30    3.85
  -6  -3  -1   51.27    3.07
   6   3   1   44.09    3.30
  -7  -3  -1    5.39    1.06
  -7  -3  -1    4.49    0.87
  -7  -3  -1    4.73    1.09
  -7  -3  -1    4.33    0.87
  -7  -3  -1    3.76    0.75
  -8  -3  -1    2.82    0.76
  -8  -3  -1    1.05    0.76
  -8  -3  -1    2.10    1.05
  -8  -3  -1    1.64    0.54
  -8  -3  -1    0.43    0.54
  -9  -3  -1   76.38    5.39
  -9  -3  -1   87.19    6.22
  -9  -3  -1   83.21    6.11
  -9  -3  -1   84.97    5.04
 -10  -3  -1   12.43    2.35
 -10  -3  -1   20.23    2.19
 -10  -3  -1   14.34    1.46
 -10  -3  -1   16.51    2.02
 -11  -3  -1    0.61    1.31
 -11  -3  -1    1.86    1.06
 -11  -3  -1    1.16    0.64
 -11  -3  -1    1.87    0.87
 -11  -3  -1    1.55    1.28
 -12  -3  -1   46.96    3.25
 -12  -3  -1   53.62    4.47
 -12  -3  -1   56.31    5.23
 -12  -3  -1   54.98    5.39
 -12  -3  -1   52.52    4.41
 -13  -3  -1    1.39    1.60
 -13  -3  -1    1.32    1.55
 -13  -3  -1    0.63    1.29
 -13  -3  -1    0.12    1.02
 -14  -3  -1   30.38    3.97
 -14  -3  -1   28.12    4.48
 -14  -3  -1   30.76    3.66
 -14  -3  -1   38.02    4.55
 -15  -3  -1    0.61    1.48
 -15  -3  -1   -0.83    1.25
 -15  -3  -1    0.31    1.76
 -15  -3  -1   -0.05    1.83
 -16  -3  -1    7.68    2.60
 -16  -3  -1    4.57    2.53
 -16  -3  -1    5.15    1.94
 -16   4   1   -1.44    2.94
 -16   4   1    1.33    1.86
 -16   4   1    3.46    2.02
  15  -4  -1   -2.38    1.53
 -15   4   1    1.84    1.51
 -15   4   1   -2.37    1.73
 -15   4   1   -2.27    1.41
 -15   4   1   -3.09    2.08
  14  -4  -1    1.32    1.43
 -14   4   1   -1.33    1.73
 -14   4   1    1.46    1.70
 -14   4   1    0.67    1.57
 -14   4   1    2.77    2.68
 -13   4   1   23.15    4.20
 -13   4   1   28.59    4.17
 -13   4   1   35.75    4.30
 -13   4   1   21.25    4.58
  12  -4  -1    8.38    1.88
 -12   4   1    4.65    2.32
 -12   4   1    8.88    1.32
 -12   4   1    9.11    2.17
 -12   4   1   12.77    2.49
  11  -4  -1   89.76    6.34
  11  -4  -1   91.68    5.62
 -11   4   1   72.73    5.20
 -11   4   1   86.75    6.40
 -11   4   1   75.41    6.56
 -11   4   1   80.75    6.58
  10  -4  -1   36.69    3.57
  10  -4  -1   33.48    2.87
 -10   4   1   28.42    4.54
 -10   4   1   36.20    3.99
 -10   4   1   39.94    3.99
 -10   4   1   30.09    3.48
 -10   4   1   32.70    2.68
   9  -4  -1   -0.43    0.59
   9  -4  -1   -0.85    0.92
  -9   4   1    1.45    1.60
  -9   4   1   -0.65    0.93
  -9   4   1   -0.57    0.54
  -9   4   1   -0.51    0.84
  -9   4   1   -0.88    0.86
   8  -4  -1    2.61    1.01
   8  -4  -1    1.02    0.59
  -8   4   1    0.66    1.75
  -8   4   1    1.70    1.35
  -8   4   1    1.56    0.97
   7  -4  -1  433.08   24.11
   7  -4  -1  439.99   24.65
  -7   4   1  426.42   23.99
  -7   4   1  447.20   24.49
  -7   4   1  456.08   24.81
  -7   4   1  458.14   24.89
   6  -4  -1  180.72   10.83
   6  -4  -1  187.69   10.45
  -6   4   1  170.53   11.94
  -6   4   1  195.25   10.96
  -6   4   1  173.73   10.32
  -6   4   1  180.11   10.96
  -6   4   1  183.66   10.65
   5  -4  -1  683.77   36.75
   5  -4  -1  683.65   36.64
  -5   4   1  713.60   36.90
  -5   4   1  635.86   37.82
  -5   4   1  698.65   36.72
  -5   4   1  704.32   36.56
  -5   4   1  638.33   36.54
   4  -4  -1   59.60    4.13
   4  -4  -1   65.47    3.89
   4  -4  -1   53.39    4.60
   4  -4  -1   56.37    4.17
   4  -4  -1   61.87    3.94
  -4   4   1   54.18    4.11
  -4   4   1   50.57    4.84
  -4   4   1   61.85    3.94
  -4   4   1   62.51    4.22
  -4   4   1   60.00    3.84
  -4   4   1   66.31    4.10
   3  -4  -1  533.97   28.20
   3  -4  -1  517.53   28.36
   3  -4  -1  545.15   28.59
   3  -4  -1  534.15   28.57
  -3   4   1  540.99   28.61
  -3   4   1  521.02   28.56
  -3   4   1  493.73   29.37
  -3   4   1  536.30   28.33
  -3   4   1  533.24   28.32
   2  -4  -1   52.62    3.47
   2  -4  -1   51.34    3.45
   2  -4  -1   50.85    4.02
   2  -4  -1   50.71    3.14
   2  -4  -1   52.24    3.35
  -2   4   1   53.52    3.34
  -2   4   1   51.99    3.24
  -2   4   1   49.14    3.15
  -2   4   1   51.91    3.47
  -2   4   1   50.39    3.47
   1  -4  -1 1416.59   75.79
   1  -4  -1 1424.54   75.81
   1  -4  -1 1441.83   75.54
   1  -4  -1 1424.19   75.82
  -1   4   1 1502.96   75.83
  -1   4   1 1386.87   76.49
  -1   4   1 1452.74   75.82
  -1   4   1 1430.44   75.79
  -1   4   1 1468.21   75.59
   0  -4  -1 1993.00  106.24
   0  -4  -1 1973.18  106.72
   0  -4  -1 1992.37  106.12
   0  -4  -1 2040.98  105.92
   0  -4  -1 2012.17  106.10
   0   4   1 2025.75  106.23
   0   4   1 2111.11  106.82
   0   4   1 2036.00  106.08
   0   4   1 2012.00  106.05
  -1  -4  -1 4095.36  214.96
  -2  -4  -1   21.34    1.66
   2   4   1   23.13    1.66
  -3  -4  -1 1125.95   60.38
  -3  -4  -1 1099.83   60.31
  -3  -4  -1 1155.80   60.09
   3   4   1 1190.55   60.45
  -4  -4  -1  350.75   18.87
  -4  -4  -1  332.12   19.39
  -4  -4  -1  367.54   18.70
   4   4   1  323.49   18.84
   4   4   1  366.82   18.74
  -5  -4  -1  425.95   23.56
  -5  -4  -1  447.15   23.08
  -5  -4  -1  418.44   22.67
  -5  -4  -1  434.90   23.24
  -5  -4  -1  431.09   22.65
   5   4   1  448.20   23.13
   5   4   1  402.42   23.21
  -6  -4  -1   28.85    2.87
  -6  -4  -1   35.03    2.67
  -6  -4  -1   31.64    2.21
  -6  -4  -1   34.87    2.21
  -6  -4  -1   34.67    2.54
   6   4   1   34.79    2.92
   6   4   1   32.67    2.74
  -7  -4  -1  537.53   28.41
  -7  -4  -1  537.28   28.70
  -7  -4  -1  547.98   29.43
  -7  -4  -1  490.82   28.69
  -7  -4  -1  546.87   28.45
  -8  -4  -1  168.04    9.44
  -8  -4  -1  159.68   10.26
  -8  -4  -1  165.03    9.63
  -8  -4  -1  164.91   10.34
  -8  -4  -1  165.89    9.41
   8   4   1  159.17   10.22
  -9  -4  -1   97.63    7.39
  -9  -4  -1   80.20    5.50
  -9  -4  -1   80.90    6.35
  -9  -4  -1   87.56    5.35
  -9  -4  -1   95.53    6.33
 -10  -4  -1    2.72    1.36
 -10  -4  -1    0.96    1.05
 -10  -4  -1    1.52    0.89
 -10  -4  -1   -0.39    0.70
 -10  -4  -1    0.90    0.59
 -11  -4  -1    4.47    1.16
 -11  -4  -1    4.79    1.58
 -11  -4  -1    3.89    1.55
 -11  -4  -1    4.80    1.16
 -12  -4  -1    0.69    0.95
 -12  -4  -1    1.16    0.56
 -12  -4  -1    0.13    0.58
 -12  -4  -1   -0.07    1.10
 -12  -4  -1    0.57    1.31
 -12  -4  -1    1.36    1.00
 -13  -4  -1   -0.06    1.41
 -13  -4  -1    0.87    1.10
 -13  -4  -1    1.10    1.54
 -13  -4  -1    0.60    1.12
 -14  -4  -1   25.70    3.55
 -14  -4  -1   18.18    2.63
 -14  -4  -1   14.67    3.07
 -14  -4  -1   18.35    2.67
 -15  -4  -1   27.94    4.85
 -15  -4  -1   43.22    5.17
 -15  -4  -1   35.79    4.10
 -15  -4  -1   31.72    3.98
 -16  -4  -1   -3.85    1.83
 -16  -4  -1    1.05    1.49
 -16  -4  -1   -0.65    1.73
  16  -5  -1   -1.53    2.09
 -16   5   1   -0.60    2.75
 -16   5   1   -1.35    2.95
 -16   5   1    2.62    2.20
  15  -5  -1   -0.92    1.57
 -15   5   1   -0.32    2.81
 -15   5   1    2.13    1.67
 -15   5   1    2.30    2.22
 -15   5   1    2.01    1.67
  14  -5  -1   -0.59    1.55
 -14   5   1   -2.01    2.40
 -14   5   1   -1.52    1.30
 -14   5   1   -0.93    1.57
 -14   5   1    0.72    1.64
  13  -5  -1   56.58    4.26
  13  -5  -1   50.61    4.84
 -13   5   1   42.38    4.92
 -13   5   1   40.07    6.38
 -13   5   1   41.50    5.06
 -13   5   1   48.52    5.29
  12  -5  -1   -0.72    1.00
  12  -5  -1   -0.03    1.37
 -12   5   1    2.11    2.37
 -12   5   1   -0.66    0.97
 -12   5   1    1.18    1.27
 -12   5   1    0.97    1.54
  11  -5  -1   52.70    4.09
  11  -5  -1   58.21    4.96
 -11   5   1   51.45    5.04
 -11   5   1   52.79    4.72
 -11   5   1   48.13    5.14
  10  -5  -1   14.02    1.88
  10  -5  -1   12.24    2.07
 -10   5   1   10.17    2.00
 -10   5   1   10.54    2.03
 -10   5   1   11.99    2.19
 -10   5   1    7.45    2.68
   9  -5  -1   48.90    3.66
   9  -5  -1   51.60    4.31
  -9   5   1   45.75    3.97
  -9   5   1   44.38    4.23
  -9   5   1   42.49    4.24
  -9   5   1   39.17    5.10
   8  -5  -1  353.73   19.46
   8  -5  -1  363.37   20.07
  -8   5   1  316.71   21.46
  -8   5   1  363.52   20.17
  -8   5   1  337.66   20.13
  -8   5   1  357.56   19.87
   7  -5  -1  150.29    9.20
   7  -5  -1  148.69    8.74
  -7   5   1  146.55    9.14
  -7   5   1  153.81    9.40
  -7   5   1  140.78    8.54
  -7   5   1  139.99    8.92
  -7   5   1  133.66   10.42
   6  -5  -1   64.20    4.82
   6  -5  -1   66.08    4.49
  -6   5   1   67.06    4.65
  -6   5   1   54.30    5.62
  -6   5   1   67.68    4.37
  -6   5   1   66.54    4.89
  -6   5   1   69.16    4.79
   5  -5  -1  970.18   50.40
   5  -5  -1  942.69   50.06
  -5   5   1  926.49   50.42
  -5   5   1  967.03   50.12
  -5   5   1  869.70   51.55
  -5   5   1  880.72   50.47
  -5   5   1 1003.83   50.24
   4  -5  -1  364.09   19.73
   4  -5  -1  348.29   19.91
   4  -5  -1  344.95   19.47
  -4   5   1  370.30   19.69
  -4   5   1  365.69   20.02
  -4   5   1  346.09   21.06
  -4   5   1  361.75   19.63
  -4   5   1  366.13   19.68
   3  -5  -1   14.52    1.55
   3  -5  -1   14.24    1.65
   3  -5  -1   15.12    1.34
   3  -5  -1   10.73    1.57
  -3   5   1   12.50    1.40
  -3   5   1   15.06    1.49
  -3   5   1   14.34    1.72
  -3   5   1   12.96    2.28
  -3   5   1   14.23    1.64
  -3   5   1   12.34    1.33
   2  -5  -1    1.41    0.57
   2  -5  -1    1.61    0.45
   2  -5  -1   -0.07    0.53
   2  -5  -1    1.57    0.59
   2  -5  -1    0.67    0.91
  -2   5   1    1.24    0.40
  -2   5   1    1.02    0.55
  -2   5   1    1.20    0.51
  -2   5   1    1.55    0.48
  -2   5   1    2.05    1.04
  -2   5   1    1.22    0.61
   1  -5  -1    4.91    1.26
   1  -5  -1    2.64    0.67
   1  -5  -1    2.77    0.51
   1  -5  -1    4.62    0.81
   1  -5  -1    2.53    0.62
  -1   5   1    3.35    0.67
  -1   5   1    3.24    0.76
  -1   5   1    3.06    0.43
  -1   5   1    3.20    0.62
   0  -5  -1   19.74    2.31
   0  -5  -1   20.50    1.52
   0  -5  -1   24.03    1.77
   0  -5  -1   18.72    1.65
   0   5   1   25.21    1.75
   0   5   1   22.87    1.66
   0   5   1   23.34    1.57
   0   5   1   19.02    2.26
   0   5   1   25.36    1.87
  -1  -5  -1  195.28    9.88
  -1  -5  -1  182.34   10.00
  -1  -5  -1  190.37   10.61
  -1  -5  -1  177.83   10.01
  -1  -5  -1  177.70   10.82
  -1  -5  -1  184.13    9.94
   1   5   1  182.99    9.77
  -2  -5  -1  210.70   11.98
  -2  -5  -1  221.64   11.75
  -3  -5  -1  970.11   51.74
  -3  -5  -1  991.43   51.45
  -3  -5  -1  969.47   51.71
  -4  -5  -1  452.39   24.23
  -4  -5  -1  474.47   24.07
  -4  -5  -1  426.19   24.73
  -4  -5  -1  448.13   24.34
  -5  -5  -1   23.14    2.35
  -5  -5  -1   28.87    2.23
  -5  -5  -1   28.27    2.01
   5   5   1   24.76    2.00
  -6  -5  -1  250.55   13.67
  -6  -5  -1  239.39   14.00
  -6  -5  -1  252.77   12.93
  -6  -5  -1  233.65   12.94
  -6  -5  -1  242.12   13.41
   6   5   1  224.44   13.63
   6   5   1  255.00   13.80
  -7  -5  -1    6.72    0.89
  -7  -5  -1    4.44    0.65
  -7  -5  -1    4.36    1.13
  -7  -5  -1    4.45    0.88
  -7  -5  -1    4.90    0.99
  -7  -5  -1    2.47    0.88
   7   5   1    2.73    0.87
  -8  -5  -1  117.61    6.95
  -8  -5  -1  113.00    6.59
  -8  -5  -1  106.73    7.49
  -9  -5  -1   80.96    5.46
  -9  -5  -1   77.61    5.20
  -9  -5  -1   80.24    5.88
  -9  -5  -1   83.03    6.20
  -9  -5  -1   95.93    6.11
 -10  -5  -1    0.50    0.70
 -10  -5  -1    0.63    0.90
 -10  -5  -1    0.90    1.16
 -10  -5  -1    0.39    0.87
 -11  -5  -1   28.23    2.72
 -11  -5  -1   24.67    3.40
 -11  -5  -1   26.43    2.32
 -11  -5  -1   23.44    2.16
 -11  -5  -1   26.16    2.72
 -11  -5  -1   21.63    3.10
 -12  -5  -1   11.48    2.42
 -12  -5  -1   10.27    2.51
 -12  -5  -1    6.89    1.59
 -12  -5  -1    9.34    1.26
 -13  -5  -1   26.50    1.94
 -13  -5  -1   31.32    3.53
 -13  -5  -1   26.12    4.00
 -13  -5  -1   28.14    3.10
 -13  -5  -1   30.81    4.03
 -13  -5  -1   23.90    2.24
 -14  -5  -1    5.99    2.05
 -14  -5  -1    6.48    1.42
 -14  -5  -1    6.28    2.10
 -14  -5  -1    4.93    1.68
 -15  -5  -1    6.26    2.45
 -15  -5  -1    6.96    1.91
 -15  -5  -1    9.35    2.59
 -15  -5  -1    8.36    2.03
 -16  -5  -1    3.52    1.51
 -16  -5  -1   -1.36    1.38
 -16  -5  -1    0.54    2.06
 -16  -5  -1    1.17    1.69
  15  -6  -1   -3.53    1.66
 -15   6   1   -2.88    1.77
 -15   6   1    0.00    2.15
 -15   6   1   -0.47    1.36
 -15   6   1    5.05    3.30
  14  -6  -1    3.30    1.80
  14  -6  -1    6.62    2.44
 -14   6   1    4.30    1.86
 -14   6   1    3.33    3.07
 -14   6   1    4.48    2.05
 -14   6   1    6.78    2.78
  13  -6  -1   12.35    2.04
 -13   6   1   15.28    4.03
 -13   6   1    5.62    2.22
 -13   6   1   10.11    2.26
 -13   6   1    9.49    2.52
  12  -6  -1   61.81    5.48
  12  -6  -1   58.76    4.60
 -12   6   1   57.44    5.33
 -12   6   1   56.49    5.76
 -12   6   1   63.17    5.77
 -12   6   1   46.87    6.95
  11  -6  -1    0.63    1.49
  11  -6  -1    7.28    1.58
 -11   6   1    5.94    2.12
 -11   6   1    3.78    1.54
 -11   6   1    4.07    2.54
 -11   6   1    7.58    1.97
  10  -6  -1    3.31    1.33
  10  -6  -1    1.28    1.03
 -10   6   1   -1.02    1.14
 -10   6   1    2.10    1.25
 -10   6   1    3.02    1.52
 -10   6   1    0.39    1.91
   9  -6  -1    2.15    1.32
   9  -6  -1    1.74    0.93
  -9   6   1   -0.13    0.96
  -9   6   1    1.02    1.15
  -9   6   1   -0.36    0.91
  -9   6   1    1.07    1.90
   8  -6  -1   86.72    5.91
   8  -6  -1   92.07    6.46
  -8   6   1   88.97    6.57
  -8   6   1   87.97    6.33
  -8   6   1   87.73    6.22
  -8   6   1   82.33    7.82
   7  -6  -1   18.19    2.57
   7  -6  -1   21.03    2.19
  -7   6   1   16.28    2.26
  -7   6   1   21.44    2.41
  -7   6   1   16.35    4.69
  -7   6   1   13.03    2.15
   6  -6  -1   71.04    5.34
   6  -6  -1   74.18    5.06
  -6   6   1   73.94    6.85
  -6   6   1   78.18    5.26
  -6   6   1   71.87    5.12
  -6   6   1   70.84    5.37
   5  -6  -1    0.48    0.70
   5  -6  -1    0.62    0.63
  -5   6   1   -0.33    0.56
  -5   6   1    0.33    0.63
  -5   6   1    0.96    1.23
  -5   6   1    0.65    0.82
   4  -6  -1   81.96    5.31
   4  -6  -1   75.69    5.08
   4  -6  -1   68.13    5.16
  -4   6   1   68.24    4.90
  -4   6   1   75.59    6.45
  -4   6   1   81.16    5.38
  -4   6   1   84.83    5.07
  -4   6   1   79.28    4.98
   3  -6  -1  183.47   10.64
   3  -6  -1  178.85   10.52
   3  -6  -1  184.50   10.17
  -3   6   1  166.56   11.65
  -3   6   1  182.46   10.63
  -3   6   1  187.80   10.35
  -3   6   1  171.78   10.40
  -3   6   1  181.73   10.65
  -3   6   1  189.43   10.19
   2  -6  -1  106.42    8.07
   2  -6  -1  124.53    7.44
   2  -6  -1  117.09    7.02
   2  -6  -1  121.52    7.41
   2  -6  -1  122.03    7.43
  -2   6   1  133.02    7.21
  -2   6   1  126.31    8.52
  -2   6   1  128.67    6.92
  -2   6   1  120.25    7.38
  -2   6   1  127.01    7.43
  -2   6   1  129.28    7.41
   1  -6  -1   59.65    3.67
   1  -6  -1   63.30    4.01
   1  -6  -1   50.97    4.87
   1  -6  -1   55.47    4.00
  -1   6   1   60.52    4.34
  -1   6   1   67.66    5.02
  -1   6   1   62.95    3.37
  -1   6   1   62.71    3.77
  -1   6   1   59.81    3.94
  -1   6   1   60.22    3.42
   0  -6  -1    3.02    0.73
   0  -6  -1    2.57    1.32
   0  -6  -1    1.85    0.58
   0  -6  -1    2.97    0.68
   0  -6  -1    3.03    0.51
   0   6   1    2.55    0.57
   0   6   1    3.17    0.52
   0   6   1    3.31    1.22
   0   6   1    2.66    0.54
   0   6   1    2.18    0.71
  -1  -6  -1   54.09    2.92
  -1  -6  -1   51.23    3.10
  -1  -6  -1   53.29    3.54
  -1  -6  -1   47.62    4.01
  -1  -6  -1   49.99    3.20
  -1  -6  -1   48.87    3.17
   1   6   1   50.72    3.01
   1   6   1   51.66    2.93
   1   6   1   58.24    3.57
  -2  -6  -1   33.56    2.10
  -2  -6  -1   36.08    3.13
  -2  -6  -1   36.45    2.63
  -2  -6  -1   33.87    2.13
  -2  -6  -1   36.70    2.28
  -2  -6  -1   35.98    2.28
  -3  -6  -1   37.47    2.74
  -3  -6  -1   36.26    2.61
  -3  -6  -1   40.18    2.44
  -4  -6  -1    1.86    0.62
  -4  -6  -1    1.12    0.55
  -4  -6  -1    1.20    0.40
  -5  -6  -1   65.15    4.05
  -5  -6  -1   67.04    4.50
  -5  -6  -1   64.13    4.35
  -5  -6  -1   66.71    4.23
  -6  -6  -1   13.59    1.78
  -6  -6  -1   13.83    1.44
  -6  -6  -1   13.58    1.41
  -6  -6  -1   13.96    1.66
  -7  -6  -1    2.13    0.81
  -7  -6  -1    1.99    0.88
  -7  -6  -1    2.79    0.51
  -7  -6  -1    2.91    0.72
  -7  -6  -1    3.01    0.72
  -7  -6  -1    2.81    0.86
  -7  -6  -1    3.26    0.46
   7   6   1    1.71    0.72
  -8  -6  -1    8.46    1.65
  -8  -6  -1    5.71    0.86
  -8  -6  -1    8.22    1.17
  -8  -6  -1    6.83    1.26
  -8  -6  -1    8.53    1.27
  -8  -6  -1    8.48    1.00
  -9  -6  -1   19.59    1.79
  -9  -6  -1   16.36    2.17
  -9  -6  -1   15.46    1.88
  -9  -6  -1   20.84    1.87
  -9  -6  -1   19.01    2.34
  -9  -6  -1   19.96    2.73
 -10  -6  -1    6.61    1.78
 -10  -6  -1    2.73    1.06
 -10  -6  -1    3.43    0.93
 -10  -6  -1    2.34    0.95
 -10  -6  -1    2.85    0.75
 -10  -6  -1    3.89    1.28
 -11  -6  -1    4.94    0.99
 -11  -6  -1    7.30    1.46
 -11  -6  -1    5.68    1.65
 -11  -6  -1    3.73    1.29
 -11  -6  -1    6.31    1.13
 -11  -6  -1    2.75    1.65
 -12  -6  -1   10.79    2.60
 -12  -6  -1   10.17    1.64
 -12  -6  -1    8.06    1.68
 -12  -6  -1    7.51    2.00
 -13  -6  -1   10.05    1.95
 -13  -6  -1    9.10    2.18
 -13  -6  -1   12.66    1.39
 -13  -6  -1   12.96    2.48
 -14  -6  -1    6.93    1.89
 -14  -6  -1    8.55    2.43
 -14  -6  -1    8.19    1.73
 -15  -6  -1   58.09    6.30
 -15  -6  -1   58.65    6.11
 -15  -6  -1   50.86    4.93
 -15  -6  -1   63.17    5.47
 -16  -6  -1    1.27    1.61
 -16  -6  -1    4.84    3.54
 -16  -6  -1   -3.19    2.09
 -16  -6  -1   -1.06    1.38
  15  -7  -1    6.59    2.50
 -15   7   1   12.15    4.49
 -15   7   1   13.50    3.20
 -15   7   1    6.77    3.96
 -15   7   1   13.54    4.30
  14  -7  -1    2.25    1.64
  14  -7  -1   -0.99    1.64
 -14   7   1   -1.70    1.53
 -14   7   1   -3.27    2.82
 -14   7   1   -0.33    1.71
 -14   7   1    0.17    1.77
  13  -7  -1   13.82    2.33
  13  -7  -1    9.76    2.29
 -13   7   1    9.43    2.60
 -13   7   1   12.64    2.67
 -13   7   1   16.27    2.88
 -13   7   1   10.67    3.69
 -12   7   1   12.71    3.70
 -12   7   1   15.02    2.44
 -12   7   1   13.45    2.76
 -12   7   1   16.08    3.21
  11  -7  -1    1.38    1.14
  11  -7  -1   -0.94    1.32
 -11   7   1    0.93    1.39
 -11   7   1    0.30    1.29
 -11   7   1    2.40    1.59
 -11   7   1   -0.97    1.93
  10  -7  -1    0.89    0.99
  10  -7  -1    1.46    1.47
 -10   7   1    2.65    2.02
 -10   7   1    1.27    1.28
 -10   7   1   -0.47    1.21
 -10   7   1    0.86    0.98
   9  -7  -1  159.48    9.95
   9  -7  -1  163.92   10.57
  -9   7   1  157.80   10.33
  -9   7   1  161.83   10.39
  -9   7   1  171.56   10.86
  -9   7   1  144.35   12.20
   8  -7  -1   19.61    2.38
   8  -7  -1   21.66    2.89
  -8   7   1   24.67    3.13
  -8   7   1   22.74    2.73
  -8   7   1   16.07    3.51
  -8   7   1   20.21    2.76
   7  -7  -1   57.73    4.75
   7  -7  -1   57.13    4.37
  -7   7   1   57.76    4.43
  -7   7   1   62.32    5.17
  -7   7   1   52.97    4.66
  -7   7   1   47.45    5.75
   6  -7  -1   84.74    5.73
  -6   7   1   79.61    5.66
  -6   7   1   73.90    7.86
  -6   7   1   90.27    5.73
   5  -7  -1   48.65    4.03
   5  -7  -1   53.00    3.93
  -5   7   1   51.10    3.88
  -5   7   1   51.21    4.18
  -5   7   1   50.00    3.75
  -5   7   1   44.85    5.13
   4  -7  -1  166.65   10.27
   4  -7  -1  173.54   10.18
  -4   7   1  173.13   10.01
  -4   7   1  171.87    9.82
  -4   7   1  164.19   10.25
  -4   7   1  166.61   11.65
   3  -7  -1  634.47   35.19
   3  -7  -1  653.35   35.69
   3  -7  -1  659.57   35.74
  -3   7   1  676.83   35.77
  -3   7   1  690.82   35.46
  -3   7   1  696.00   35.15
  -3   7   1  599.63   36.95
   2  -7  -1   34.38    2.86
   2  -7  -1   33.35    2.86
  -2   7   1   32.38    3.75
  -2   7   1   35.57    2.61
  -2   7   1   41.65    4.12
  -2   7   1   33.21    2.22
  -2   7   1   34.65    2.84
   1  -7  -1    1.19    0.87
   1  -7  -1    1.14    0.48
   1  -7  -1    1.18    0.67
   1  -7  -1    1.18    0.72
   1  -7  -1    1.45    0.72
  -1   7   1    1.64    1.00
  -1   7   1    1.48    0.66
  -1   7   1    1.66    0.52
  -1   7   1    1.01    0.55
   0  -7  -1   71.08    5.90
   0  -7  -1   81.25    5.10
   0  -7  -1   83.81    4.85
   0  -7  -1   83.30    5.38
   0   7   1   84.68    5.55
   0   7   1   82.56    4.95
   0   7   1   86.54    6.19
   0   7   1   80.81    4.96
   0   7   1   90.41    4.91
  -1  -7  -1    2.16    0.72
  -1  -7  -1    3.73    1.18
  -1  -7  -1    1.10    0.44
  -1  -7  -1    2.67    0.57
  -1  -7  -1    1.50    0.41
  -1  -7  -1    1.02    0.27
   1   7   1    1.22    0.32
   1   7   1    1.71    0.65
  -2  -7  -1  165.81   10.33
  -2  -7  -1  166.65    9.10
  -2  -7  -1  173.86    9.16
  -2  -7  -1  160.57    9.06
  -2  -7  -1  169.23    9.09
  -2  -7  -1  157.87    9.61
  -3  -7  -1   13.73    1.26
  -3  -7  -1    9.26    1.43
  -4  -7  -1  372.91   20.72
  -4  -7  -1  375.98   20.61
  -4  -7  -1  369.61   20.45
  -5  -7  -1   75.21    4.81
  -5  -7  -1   76.30    4.99
  -5  -7  -1   75.14    4.52
  -5  -7  -1   69.47    4.86
  -6  -7  -1   32.63    2.76
  -6  -7  -1   29.75    2.78
  -6  -7  -1   33.77    2.48
  -6  -7  -1   33.82    2.59
  -7  -7  -1   62.67    4.43
  -7  -7  -1   61.13    4.63
  -7  -7  -1   62.11    4.13
  -7  -7  -1   58.29    4.03
  -8  -7  -1  116.79    7.24
  -8  -7  -1  121.75    6.68
  -8  -7  -1  123.96    6.68
  -8  -7  -1  131.76    7.71
  -8  -7  -1  112.32    7.13
  -8  -7  -1  107.10    7.80
  -9  -7  -1   13.74    2.35
  -9  -7  -1   18.34    1.72
  -9  -7  -1   20.37    2.38
  -9  -7  -1   19.11    1.93
  -9  -7  -1   21.53    2.58
 -10  -7  -1  174.05   10.18
 -10  -7  -1  170.63   10.21
 -10  -7  -1  186.85   10.71
 -10  -7  -1  174.97   10.15
 -10  -7  -1  188.71   11.65
 -11  -7  -1   55.05    4.76
 -11  -7  -1   44.69    4.00
 -11  -7  -1   57.36    5.26
 -11  -7  -1   55.55    4.22
 -11  -7  -1   50.42    3.72
 -11  -7  -1   45.55    3.52
 -12  -7  -1    0.23    0.88
 -12  -7  -1   -0.75    1.38
 -12  -7  -1   -1.90    1.21
 -12  -7  -1   -0.76    0.91
 -12  -7  -1    0.44    0.73
 -13  -7  -1   37.26    4.27
 -13  -7  -1   26.84    3.16
 -13  -7  -1   36.09    4.44
 -13  -7  -1   37.70    3.78
 -14  -7  -1   -1.66    1.33
 -14  -7  -1    1.25    1.22
 -14  -7  -1    0.72    1.41
 -14  -7  -1   -0.37    1.16
 -15  -7  -1    0.03    1.88
 -15  -7  -1    3.23    1.48
 -15  -7  -1   -0.90    1.08
 -15  -7  -1   -0.10    2.00
 -16  -7  -1   -1.72    2.43
 -16  -7  -1   -2.23    1.63
 -16  -7  -1    0.91    1.59
  15  -8  -1    5.28    1.91
 -15   8   1    6.75    4.38
 -15   8   1    4.19    2.30
 -15   8   1    9.50    2.21
 -15   8   1    3.25    2.23
  14  -8  -1   10.97    2.61
  14  -8  -1   12.03    2.34
 -14   8   1   14.03    3.01
 -14   8   1   15.47    3.44
 -14   8   1    8.97    2.51
 -14   8   1   13.24    4.58
  13  -8  -1    0.14    1.83
  13  -8  -1    3.69    1.70
 -13   8   1    5.50    2.56
 -13   8   1    1.21    1.57
 -13   8   1    3.84    1.78
 -13   8   1    4.56    3.00
  12  -8  -1   15.16    2.85
  12  -8  -1   11.82    2.24
 -12   8   1   16.46    2.83
 -12   8   1   16.62    3.04
 -12   8   1   10.36    2.52
 -12   8   1    8.27    3.66
  11  -8  -1    5.78    2.11
  11  -8  -1    5.29    2.00
 -11   8   1    3.40    1.73
 -11   8   1    4.61    1.80
 -11   8   1    8.62    4.83
  10  -8  -1   40.79    4.30
  10  -8  -1   46.13    4.63
 -10   8   1   44.01    4.51
 -10   8   1   42.27    6.18
 -10   8   1   40.96    4.71
 -10   8   1   45.04    4.44
   9  -8  -1   -0.31    1.00
  -9   8   1    1.08    2.10
  -9   8   1    0.46    1.28
  -9   8   1    1.13    1.20
  -9   8   1    1.77    1.16
   8  -8  -1   -0.58    1.06
   8  -8  -1    1.41    0.94
  -8   8   1    0.83    1.17
  -8   8   1    0.54    0.87
  -8   8   1   -0.64    0.98
  -8   8   1    1.09    2.10
   7  -8  -1   47.13    3.93
   7  -8  -1   45.80    4.18
  -7   8   1   48.92    3.99
  -7   8   1   44.89    5.96
  -7   8   1   46.23    4.41
  -7   8   1   47.39    4.08
   6  -8  -1   23.42    2.57
   6  -8  -1   23.14    2.77
  -6   8   1   17.51    2.56
  -6   8   1   22.51    2.61
  -6   8   1   21.66    3.75
  -6   8   1   18.93    2.38
   5  -8  -1   22.96    2.48
   5  -8  -1   18.65    2.41
  -5   8   1   23.31    2.24
  -5   8   1   22.33    3.74
  -5   8   1   21.54    2.63
  -5   8   1   26.18    2.54
   4  -8  -1   25.19    2.71
   4  -8  -1   25.42    2.66
  -4   8   1   22.35    3.66
  -4   8   1   29.57    2.89
  -4   8   1   27.29    2.58
  -4   8   1   27.49    2.86
   3  -8  -1   28.93    2.43
   3  -8  -1   32.73    2.96
   3  -8  -1   31.32    2.98
  -3   8   1   32.58    2.36
  -3   8   1   36.94    4.23
  -3   8   1   39.32    2.88
  -3   8   1   33.51    3.07
   2  -8  -1    1.44    0.57
   2  -8  -1    1.97    0.91
   2  -8  -1    1.95    0.81
  -2   8   1    1.58    0.43
  -2   8   1    2.32    0.52
  -2   8   1    1.12    0.87
  -2   8   1    2.87    0.70
  -2   8   1    1.18    0.77
  -2   8   1    1.42    1.35
   1  -8  -1   11.79    1.60
   1  -8  -1   12.66    1.61
   1  -8  -1   11.75    1.24
  -1   8   1   11.33    1.52
  -1   8   1    8.82    1.98
   0  -8  -1  922.66   52.37
   0  -8  -1  979.59   52.73
   0  -8  -1  998.49   53.08
   0   8   1  998.67   52.56
   0   8   1 1009.40   54.18
   0   8   1 1000.67   52.52
   0   8   1 1031.40   52.45
  -1  -8  -1  177.32   10.09
  -1  -8  -1  179.01    9.91
  -1  -8  -1  189.86   10.61
  -1  -8  -1  177.27   10.11
  -1  -8  -1  170.36   11.30
   1   8   1  179.66    9.69
  -2  -8  -1 1502.11   76.34
  -2  -8  -1 1445.98   76.97
  -2  -8  -1 1307.81   77.61
  -2  -8  -1 1423.25   76.31
  -2  -8  -1 1529.18   76.19
  -2  -8  -1 1489.10   76.36
  -3  -8  -1   35.69    2.25
  -3  -8  -1   33.97    3.62
  -3  -8  -1   37.75    2.31
  -3  -8  -1   37.31    2.58
  -3  -8  -1   36.73    2.55
  -3  -8  -1   38.26    2.96
  -4  -8  -1   92.59    6.01
  -4  -8  -1   96.45    5.54
  -5  -8  -1   65.22    4.20
  -5  -8  -1   70.34    4.62
  -5  -8  -1   70.92    4.83
  -5  -8  -1   66.39    4.59
  -6  -8  -1  119.67    7.62
  -6  -8  -1  119.66    7.61
  -6  -8  -1  123.21    7.46
  -6  -8  -1  123.95    7.14
  -7  -8  -1    1.25    0.78
  -7  -8  -1    0.28    0.51
  -7  -8  -1    0.74    0.73
  -7  -8  -1    0.59    0.61
  -8  -8  -1    1.93    0.79
  -8  -8  -1    1.07    0.77
  -8  -8  -1    1.74    0.78
  -8  -8  -1    2.13    0.89
  -8  -8  -1    1.37    0.35
  -9  -8  -1   76.52    4.52
  -9  -8  -1   74.21    5.07
  -9  -8  -1   73.19    4.50
  -9  -8  -1   84.16    5.65
  -9  -8  -1   72.09    5.84
  -9  -8  -1   77.85    6.62
 -10  -8  -1  545.62   29.28
 -10  -8  -1  564.85   29.69
 -10  -8  -1  560.10   30.94
 -10  -8  -1  514.03   30.27
 -10  -8  -1  546.96   29.88
 -11  -8  -1    8.55    2.15
 -11  -8  -1   10.64    2.02
 -11  -8  -1   13.42    1.76
 -11  -8  -1   11.43    1.68
 -11  -8  -1    7.88    1.39
 -12  -8  -1    2.01    1.30
 -12  -8  -1    1.14    1.18
 -12  -8  -1    0.80    0.93
 -12  -8  -1    1.32    1.53
 -12  -8  -1    1.87    0.83
 -13  -8  -1   31.14    3.40
 -13  -8  -1   24.12    2.30
 -13  -8  -1   24.60    3.60
 -13  -8  -1   25.36    2.63
 -13  -8  -1   21.57    3.63
 -14  -8  -1   25.84    2.73
 -14  -8  -1   23.55    3.35
 -14  -8  -1   29.61    4.33
 -14  -8  -1   21.80    3.90
 -15  -8  -1   16.37    2.36
 -15  -8  -1   13.98    2.92
 -15  -8  -1   20.63    2.94
 -15  -8  -1   13.13    2.58
 -16  -8  -1   12.97    2.34
 -16  -8  -1    9.50    2.47
  14  -9  -1   40.25    4.98
  14  -9  -1   32.58    4.45
 -14   9   1   36.98    6.67
 -14   9   1   38.58    5.10
 -14   9   1   24.19    3.96
 -14   9   1   23.07    5.46
  13  -9  -1   29.69    3.58
  13  -9  -1   22.53    3.58
 -13   9   1   29.21    4.25
 -13   9   1   23.30    4.03
 -13   9   1   20.16    3.62
  12  -9  -1    0.04    1.46
  12  -9  -1   -2.80    1.40
 -12   9   1    0.00    2.82
 -12   9   1   -0.22    1.82
 -12   9   1   -2.44    1.46
 -12   9   1    0.01    1.54
  11  -9  -1   -0.73    1.64
  11  -9  -1   -0.37    1.28
 -11   9   1   -2.33    1.72
 -11   9   1    1.32    2.70
 -11   9   1   -0.98    1.46
 -11   9   1   -0.03    1.51
  10  -9  -1    5.71    1.76
  10  -9  -1    5.06    1.56
 -10   9   1    2.93    1.50
 -10   9   1    5.36    3.05
 -10   9   1    2.64    1.75
   9  -9  -1    0.51    1.08
   9  -9  -1    1.22    1.26
  -9   9   1    0.21    1.25
  -9   9   1   -0.57    2.14
  -9   9   1    0.30    1.11
  -9   9   1    1.89    1.52
   8  -9  -1   12.65    2.31
  -8   9   1   12.78    3.40
  -8   9   1   17.96    2.44
  -8   9   1   15.97    2.66
   7  -9  -1    3.28    1.50
   7  -9  -1    5.36    1.65
  -7   9   1    5.25    1.33
  -7   9   1    8.07    2.66
  -7   9   1    7.56    1.66
  -7   9   1    7.76    1.93
   6  -9  -1   11.84    2.03
   6  -9  -1   14.62    2.16
  -6   9   1    8.54    1.61
  -6   9   1   13.99    1.96
  -6   9   1   11.27    2.94
  -6   9   1   13.05    2.17
   5  -9  -1  121.07    8.05
   5  -9  -1  119.92    8.16
  -5   9   1  126.43    7.54
  -5   9   1  120.02    9.85
  -5   9   1  133.04    7.98
  -5   9   1  113.94    8.09
   4  -9  -1  146.30    9.38
   4  -9  -1  140.96    9.30
  -4   9   1  161.85    9.19
  -4   9   1  149.77    9.43
  -4   9   1  143.11   11.28
   3  -9  -1    3.85    1.15
   3  -9  -1    4.23    1.13
  -3   9   1    7.66    1.31
  -3   9   1    4.48    0.78
  -3   9   1    5.22    1.97
  -3   9   1    3.61    1.08
   2  -9  -1    1.54    0.53
   2  -9  -1    3.10    0.92
   2  -9  -1    3.64    0.98
  -2   9   1    2.53    0.83
  -2   9   1    0.90    0.44
  -2   9   1    1.78    0.36
  -2   9   1    3.16    0.96
  -2   9   1    3.17    1.47
   1  -9  -1   61.94    4.20
   1  -9  -1   67.63    4.70
   1  -9  -1   75.32    5.01
  -1   9   1   71.09    4.41
  -1   9   1   65.78    4.52
  -1   9   1   70.38    4.58
  -1   9   1   61.79    5.87
   0  -9  -1   60.86    4.47
   0  -9  -1   54.11    4.22
   0  -9  -1   64.24    4.26
   0  -9  -1   57.86    3.85
   0   9   1   66.32    5.70
   0   9   1   66.14    4.08
  -1  -9  -1   88.45    5.55
  -1  -9  -1   87.58    5.20
  -1  -9  -1   88.00    5.89
   1   9   1   85.41    4.92
  -2  -9  -1   21.01    1.48
  -2  -9  -1   19.13    1.76
  -2  -9  -1   19.37    1.74
  -2  -9  -1   24.71    2.39
  -2  -9  -1   21.77    1.74
  -3  -9  -1   16.55    1.93
  -3  -9  -1   15.73    1.28
  -3  -9  -1   15.03    1.47
  -3  -9  -1   15.97    1.45
  -3  -9  -1   13.97    1.30
  -4  -9  -1    0.35    0.57
  -4  -9  -1    0.44    0.39
  -4  -9  -1    0.58    0.26
  -4  -9  -1    0.73    0.29
  -5  -9  -1    3.89    0.99
  -5  -9  -1    4.50    1.04
  -5  -9  -1    3.20    0.72
  -5  -9  -1    3.83    0.97
  -6  -9  -1   40.79    2.93
  -6  -9  -1   41.87    3.50
  -6  -9  -1   40.00    3.25
  -6  -9  -1   41.30    3.35
  -7  -9  -1    1.11    0.63
  -7  -9  -1    0.51    0.81
  -7  -9  -1    0.67    0.72
  -7  -9  -1    0.95    0.86
  -8  -9  -1   65.45    4.72
  -8  -9  -1   66.63    4.99
  -8  -9  -1   70.05    4.58
  -8  -9  -1   66.96    5.15
  -9  -9  -1   54.10    4.36
  -9  -9  -1   46.70    3.84
  -9  -9  -1   48.07    3.08
  -9  -9  -1   52.95    4.48
  -9  -9  -1   54.47    3.09
 -10  -9  -1    4.11    0.83
 -10  -9  -1    7.69    1.99
 -10  -9  -1    4.75    1.16
 -10  -9  -1    5.65    1.59
 -10  -9  -1    5.48    1.23
 -11  -9  -1   -1.71    0.80
 -11  -9  -1   -0.34    1.24
 -11  -9  -1   -0.95    1.11
 -11  -9  -1   -1.02    0.60
 -11  -9  -1   -0.90    0.70
 -12  -9  -1    1.16    1.11
 -12  -9  -1    0.45    0.85
 -12  -9  -1    0.71    1.34
 -12  -9  -1   -1.03    1.23
 -13  -9  -1    2.32    1.06
 -13  -9  -1    2.32    1.41
 -13  -9  -1    0.64    1.07
 -13  -9  -1    4.21    1.48
 -13  -9  -1    3.39    1.75
 -14  -9  -1    0.64    1.10
 -14  -9  -1   -1.64    1.00
 -14  -9  -1   -1.34    1.58
 -14  -9  -1   -2.50    1.49
 -15  -9  -1   -1.55    1.73
 -15  -9  -1    3.22    2.19
 -15  -9  -1    1.73    1.49
 -16  -9  -1    0.36    2.12
  14 -10  -1    7.96    2.85
  14 -10  -1    6.13    2.40
 -14  10   1    5.96    5.84
 -14  10   1    8.68    2.69
 -14  10   1    4.99    2.39
  13 -10  -1   -3.20    1.58
  13 -10  -1    0.12    1.61
 -13  10   1   -2.42    1.76
 -13  10   1   -0.18    1.89
 -13  10   1    0.02    3.01
  12 -10  -1    1.34    1.75
  12 -10  -1    4.20    1.91
 -12  10   1    5.48    4.08
 -12  10   1    3.36    2.09
 -12  10   1    0.33    1.65
 -12  10   1    0.22    1.72
  11 -10  -1   -0.14    1.38
  11 -10  -1    0.14    1.69
 -11  10   1   -0.85    1.33
 -11  10   1   -3.20    2.85
 -11  10   1   -1.76    1.68
 -11  10   1   -1.29    1.48
  10 -10  -1   16.61    2.83
  10 -10  -1   10.92    2.09
 -10  10   1    9.32    3.86
 -10  10   1   16.50    2.75
 -10  10   1   13.62    2.35
   9 -10  -1   13.84    2.68
   9 -10  -1   15.69    2.51
  -9  10   1   20.28    3.24
  -9  10   1   13.64    2.34
   8 -10  -1  108.78    7.99
   8 -10  -1  102.71    7.53
  -8  10   1  110.76    8.12
  -8  10   1  114.31    7.41
  -8  10   1   94.95   10.07
  -8  10   1  101.55    7.62
   7 -10  -1   10.26    1.88
   7 -10  -1    7.23    1.82
  -7  10   1    7.28    1.92
  -7  10   1    7.79    2.85
  -7  10   1    8.19    1.61
  -7  10   1    8.08    1.82
   6 -10  -1    0.67    1.00
   6 -10  -1    0.07    0.92
  -6  10   1    0.70    0.82
  -6  10   1   -0.15    0.88
  -6  10   1    0.26    1.79
  -6  10   1    0.81    1.23
   5 -10  -1  162.53   10.54
   5 -10  -1  165.04   10.48
  -5  10   1  172.42   10.29
  -5  10   1  169.06    9.73
  -5  10   1  159.80   12.45
  -5  10   1  158.64   10.51
   4 -10  -1   36.05    3.38
  -4  10   1   32.95    3.04
  -4  10   1   29.80    2.55
  -4  10   1   24.95    3.09
  -4  10   1   28.73    4.44
   3 -10  -1   53.76    4.45
   3 -10  -1   59.00    4.68
  -3  10   1   55.65    3.58
  -3  10   1   54.78    4.51
  -3  10   1   59.13    3.78
  -3  10   1   64.15    4.35
   2 -10  -1   37.64    3.48
   2 -10  -1   36.71    3.35
  -2  10   1   39.37    3.34
  -2  10   1   38.56    4.62
  -2  10   1   40.92    3.17
   1 -10  -1   87.78    5.84
   1 -10  -1   76.32    5.37
   1 -10  -1   90.41    6.18
  -1  10   1   84.24    7.35
  -1  10   1   94.64    5.59
  -1  10   1   94.26    5.77
   0 -10  -1    0.83    0.54
   0 -10  -1    0.19    0.65
   0 -10  -1   -0.47    0.54
   0  10   1    0.39    0.55
   0  10   1    0.59    0.65
   0  10   1    0.30    0.53
  -1 -10  -1   30.01    2.73
  -1 -10  -1   40.82    3.41
  -1 -10  -1   36.59    2.85
   1  10   1   37.88    2.31
  -2 -10  -1  148.91    9.09
  -2 -10  -1  154.00    9.31
  -2 -10  -1  155.85    8.45
  -2 -10  -1  126.34    8.27
  -2 -10  -1  142.96    7.86
  -3 -10  -1  402.37   21.93
  -3 -10  -1  390.51   21.13
  -3 -10  -1  401.74   20.98
  -3 -10  -1  389.09   21.04
  -3 -10  -1  368.07   20.97
  -4 -10  -1    0.34    0.37
  -4 -10  -1    0.56    0.71
  -4 -10  -1    0.64    0.41
  -4 -10  -1    0.16    0.59
  -4 -10  -1    1.33    0.41
  -5 -10  -1   25.84    2.44
  -5 -10  -1   27.45    2.20
  -5 -10  -1   31.60    2.96
  -5 -10  -1   30.04    2.82
  -6 -10  -1   34.32    2.60
  -6 -10  -1   33.52    3.17
  -6 -10  -1   34.33    2.98
  -6 -10  -1   31.85    3.00
  -7 -10  -1   39.70    3.38
  -7 -10  -1   40.88    3.04
  -7 -10  -1   40.56    3.64
  -7 -10  -1   39.26    3.42
  -8 -10  -1   29.17    3.03
  -8 -10  -1   28.39    3.03
  -8 -10  -1   29.47    2.81
  -8 -10  -1   30.95    2.57
  -9 -10  -1  142.89    8.79
  -9 -10  -1  143.28    9.14
  -9 -10  -1  136.43    8.57
  -9 -10  -1  140.65    9.30
 -10 -10  -1    1.29    1.20
 -10 -10  -1    1.32    0.98
 -10 -10  -1    2.17    0.56
 -10 -10  -1    2.50    1.21
 -10 -10  -1    2.14    1.00
 -11 -10  -1   88.74    6.91
 -11 -10  -1   86.99    5.97
 -11 -10  -1   82.99    5.23
 -11 -10  -1   87.92    5.88
 -12 -10  -1   72.46    5.53
 -12 -10  -1   72.01    5.23
 -12 -10  -1   80.92    6.06
 -12 -10  -1   74.14    6.53
 -13 -10  -1   -0.12    0.95
 -13 -10  -1    1.30    0.85
 -13 -10  -1    0.30    1.12
 -13 -10  -1    2.06    1.42
 -13 -10  -1    2.03    1.74
 -14 -10  -1    9.77    2.63
 -14 -10  -1    7.85    2.03
 -14 -10  -1    7.57    2.32
 -15 -10  -1    9.21    1.99
 -15 -10  -1   10.83    2.78
 -15 -10  -1    5.57    2.21
  13 -11  -1    0.98    1.91
  13 -11  -1    0.81    1.73
 -13  11   1    1.83    1.98
 -13  11   1   -1.36    3.17
 -13  11   1    2.70    2.34
  12 -11  -1    9.18    2.58
  12 -11  -1   12.81    2.75
 -12  11   1    8.68    4.00
 -12  11   1    7.89    2.70
 -12  11   1    5.70    2.56
 -12  11   1    9.89    2.75
  11 -11  -1   -3.64    1.47
  11 -11  -1   -1.64    1.43
 -11  11   1    0.43    1.32
 -11  11   1   -1.25    1.74
 -11  11   1   -0.18    1.42
 -11  11   1   -0.76    2.92
  10 -11  -1   10.55    2.46
  10 -11  -1    6.04    1.78
 -10  11   1    4.66    1.71
 -10  11   1    3.20    3.02
 -10  11   1    2.12    3.11
 -10  11   1    5.81    2.06
   9 -11  -1   10.80    2.49
   9 -11  -1   12.23    2.31
  -9  11   1   14.40    2.43
  -9  11   1    5.27    3.96
  -9  11   1   12.64    2.67
  -9  11   1   11.94    2.13
   8 -11  -1  136.57    9.21
   8 -11  -1  136.83    9.52
  -8  11   1  112.40   11.34
  -8  11   1  137.21    9.67
  -8  11   1  138.88    9.35
  -8  11   1  133.31    8.77
   7 -11  -1   25.99    3.33
   7 -11  -1   27.36    3.33
  -7  11   1   33.39    3.76
  -7  11   1   31.58    3.14
  -7  11   1   21.59    4.63
  -7  11   1   30.89    3.95
   6 -11  -1    1.18    1.21
   6 -11  -1    1.14    1.06
  -6  11   1    2.10    0.97
  -6  11   1    1.88    0.93
  -6  11   1   -0.23    1.76
  -6  11   1   -0.44    1.22
   5 -11  -1    4.98    1.38
   5 -11  -1    4.46    1.40
  -5  11   1    4.15    1.06
  -5  11   1    4.50    1.40
  -5  11   1    6.07    1.71
  -5  11   1    2.30    2.10
   4 -11  -1  200.60   13.28
   4 -11  -1  210.86   13.42
  -4  11   1  244.98   13.19
  -4  11   1  219.50   13.39
  -4  11   1  220.94   12.31
  -4  11   1  225.17   15.65
   3 -11  -1   21.48    2.67
  -3  11   1   21.31    2.44
  -3  11   1   21.20    1.76
  -3  11   1   20.63    1.68
  -3  11   1   17.52    2.55
  -3  11   1   17.57    3.64
   2 -11  -1   52.82    4.52
   2 -11  -1   60.40    4.48
  -2  11   1   55.55    4.30
  -2  11   1   44.97    5.59
  -2  11   1   59.93    4.19
   1 -11  -1    6.06    1.01
   1 -11  -1    7.45    1.42
   1 -11  -1    6.54    1.36
  -1  11   1    6.87    1.44
  -1  11   1    6.27    1.30
  -1  11   1    8.20    2.36
   0 -11  -1  230.30   14.23
   0 -11  -1  254.59   14.67
   0 -11  -1  261.17   15.96
   0  11   1  260.30   14.32
   0  11   1  263.83   14.28
   0  11   1  269.24   14.34
  -1 -11  -1   46.08    3.46
  -1 -11  -1   55.41    3.82
   1  11   1   52.78    3.06
  -2 -11  -1   21.41    1.98
  -2 -11  -1   15.94    1.88
  -2 -11  -1   19.38    1.84
  -3 -11  -1   49.42    3.86
  -3 -11  -1   38.54    2.97
  -3 -11  -1   44.35    4.08
  -3 -11  -1   46.29    2.88
  -3 -11  -1   42.57    3.07
  -4 -11  -1   19.39    2.31
  -4 -11  -1   18.00    1.56
  -4 -11  -1   15.77    1.50
  -4 -11  -1   17.14    1.69
  -4 -11  -1   14.33    1.77
  -5 -11  -1  152.57    9.43
  -5 -11  -1  155.63    8.90
  -5 -11  -1  139.53    8.17
  -5 -11  -1  154.64    8.63
  -5 -11  -1  159.03    9.69
  -5 -11  -1  141.13    8.21
  -6 -11  -1   72.02    5.37
  -6 -11  -1   73.54    5.16
  -6 -11  -1   76.44    4.74
  -6 -11  -1   73.91    5.53
  -7 -11  -1    5.05    1.34
  -7 -11  -1    5.05    1.01
  -7 -11  -1    6.31    1.34
  -7 -11  -1    3.11    1.15
  -8 -11  -1   40.90    3.96
  -8 -11  -1   49.42    4.29
  -8 -11  -1   47.29    4.05
  -8 -11  -1   50.69    3.62
  -9 -11  -1    4.12    1.21
  -9 -11  -1    3.20    0.94
  -9 -11  -1    4.57    1.32
  -9 -11  -1    4.81    1.41
 -10 -11  -1   78.87    6.43
 -10 -11  -1   82.90    5.72
 -10 -11  -1   81.64    5.83
 -10 -11  -1   97.92    9.10
 -10 -11  -1   82.82    4.75
 -11 -11  -1   54.85    3.77
 -11 -11  -1   56.62    4.59
 -11 -11  -1   72.25    5.47
 -11 -11  -1   63.97    4.73
 -11 -11  -1   64.65    5.56
 -12 -11  -1    0.60    0.87
 -12 -11  -1    3.22    1.11
 -12 -11  -1    1.46    1.10
 -12 -11  -1    5.09    1.75
 -12 -11  -1    2.00    1.45
 -13 -11  -1   48.20    4.83
 -13 -11  -1   28.17    4.74
 -13 -11  -1   38.56    3.40
 -13 -11  -1   37.74    4.85
 -14 -11  -1   11.47    2.56
 -14 -11  -1   13.55    3.02
 -14 -11  -1   12.49    2.40
 -15 -11  -1   -1.28    1.77
 -15 -11  -1   -0.14    1.45
 -15 -11  -1    1.38    2.07
  13 -12  -1    0.06    1.88
  13 -12  -1   -0.86    2.51
 -13  12   1   -1.69    2.01
 -13  12   1   -4.79    1.75
 -13  12   1   -1.85    4.49
 -13  12   1   -0.90    1.93
  12 -12  -1    2.84    2.02
  12 -12  -1    5.11    2.11
 -12  12   1    6.82    2.66
 -12  12   1    1.17    3.52
 -12  12   1    3.81    2.30
  11 -12  -1   -1.92    1.78
  11 -12  -1   -2.70    1.57
 -11  12   1   -1.05    1.97
 -11  12   1   -2.56    3.57
 -11  12   1   -1.63    1.80
 -11  12   1   -0.91    1.34
  10 -12  -1   21.94    3.24
  10 -12  -1   23.69    3.69
 -10  12   1   20.98    3.40
 -10  12   1   16.58    2.77
 -10  12   1   11.34    4.32
 -10  12   1   16.48    3.15
   9 -12  -1   16.17    3.02
   9 -12  -1   14.07    2.82
  -9  12   1   12.10    3.82
  -9  12   1   17.52    3.05
  -9  12   1   16.36    3.07
   8 -12  -1    2.21    2.72
   8 -12  -1    3.58    1.70
  -8  12   1    1.97    3.02
  -8  12   1    0.08    1.65
  -8  12   1    3.94    1.91
  -8  12   1    2.74    1.46
   7 -12  -1   48.84    4.80
   7 -12  -1   42.22    4.37
  -7  12   1   45.84    4.57
  -7  12   1   45.53    4.83
  -7  12   1   34.77    6.12
  -7  12   1   43.57    3.87
   6 -12  -1  350.33   20.94
   6 -12  -1  349.28   20.96
  -6  12   1  369.29   20.69
  -6  12   1  328.65   23.46
  -6  12   1  363.12   19.90
  -6  12   1  368.43   21.12
   5 -12  -1   13.18    2.38
   5 -12  -1   13.44    2.27
  -5  12   1   16.29    2.63
  -5  12   1   11.65    3.60
  -5  12   1   12.51    2.02
  -5  12   1   15.47    1.99
   4 -12  -1   90.23    6.97
   4 -12  -1  104.06    7.27
  -4  12   1   94.56    9.16
  -4  12   1  100.24    7.13
  -4  12   1  106.10    6.88
  -4  12   1  100.33    5.91
  -4  12   1   91.40    5.96
   3 -12  -1   16.10    2.56
   3 -12  -1    9.40    1.90
  -3  12   1   11.10    2.03
  -3  12   1   14.40    1.53
  -3  12   1   14.62    1.24
  -3  12   1   11.42    1.79
  -3  12   1   10.83    3.05
   2 -12  -1   -0.08    0.87
   2 -12  -1   -0.75    0.86
  -2  12   1    0.95    0.90
  -2  12   1    0.79    1.89
  -2  12   1    1.89    0.97
   1 -12  -1   97.62    7.14
   1 -12  -1   98.87    6.81
  -1  12   1  109.10    8.85
  -1  12   1  111.30    6.58
  -1  12   1   93.87    6.50
  -1  12   1  101.18    6.57
   0 -12  -1   68.56    5.37
   0 -12  -1   63.56    4.56
   0 -12  -1   70.38    5.03
   0  12   1   72.48    4.67
   0  12   1   75.14    4.61
   0  12   1   68.68    4.60
  -1 -12  -1   64.79    4.41
  -1 -12  -1   71.57    4.82
  -1 -12  -1   66.35    5.24
  -2 -12  -1  155.02    9.21
  -2 -12  -1  121.72    8.02
  -2 -12  -1  141.69    8.33
  -3 -12  -1    9.51    1.75
  -3 -12  -1   10.81    1.21
  -3 -12  -1    7.52    1.21
  -3 -12  -1    7.84    1.16
  -3 -12  -1   10.89    1.11
  -4 -12  -1    6.82    1.32
  -4 -12  -1   10.42    1.31
  -4 -12  -1   10.88    1.34
  -4 -12  -1    7.07    1.61
  -4 -12  -1   11.67    1.36
  -5 -12  -1   18.93    1.51
  -5 -12  -1   16.55    1.79
  -5 -12  -1   14.12    1.46
  -5 -12  -1   15.73    2.17
  -5 -12  -1   17.94    1.90
  -6 -12  -1  135.20    7.51
  -6 -12  -1  138.77    8.04
  -6 -12  -1  138.32    8.41
  -6 -12  -1  125.73    7.45
  -6 -12  -1  141.67    9.14
  -6 -12  -1  144.37    8.94
  -7 -12  -1   63.55    4.71
  -7 -12  -1   56.00    5.03
  -7 -12  -1   65.04    4.24
  -7 -12  -1   59.63    4.86
  -8 -12  -1   20.12    2.58
  -8 -12  -1   20.98    2.22
  -8 -12  -1   17.99    2.70
  -8 -12  -1   21.28    3.02
  -9 -12  -1   11.17    2.06
  -9 -12  -1   18.93    2.67
  -9 -12  -1   16.10    2.09
  -9 -12  -1   15.39    3.52
 -10 -12  -1   62.64    5.18
 -10 -12  -1   54.10    4.41
 -10 -12  -1   61.48    5.20
 -10 -12  -1   61.11    4.76
 -11 -12  -1   -1.33    1.04
 -11 -12  -1   -0.29    0.87
 -11 -12  -1   -2.13    0.85
 -11 -12  -1    0.21    1.46
 -12 -12  -1   26.86    3.81
 -12 -12  -1   24.23    3.10
 -12 -12  -1   25.56    3.52
 -13 -12  -1   -1.64    1.39
 -13 -12  -1   -1.95    1.32
 -13 -12  -1   -0.91    1.31
 -14 -12  -1   -0.29    1.37
 -14 -12  -1    1.50    1.65
 -14 -12  -1   -1.53    1.58
  12 -13  -1    3.88    2.21
 -12  13   1    3.36    2.56
 -12  13   1    5.40    3.46
  11 -13  -1    4.05    3.34
  11 -13  -1    0.24    1.69
 -11  13   1    5.36    2.34
 -11  13   1    3.80    2.39
 -11  13   1    2.69    3.43
 -11  13   1    4.55    1.85
  10 -13  -1   74.22    6.62
  10 -13  -1   66.79    6.10
 -10  13   1   52.42    5.39
 -10  13   1   59.16    8.85
 -10  13   1   61.92    6.30
 -10  13   1   68.14    6.74
   9 -13  -1   88.97    7.27
   9 -13  -1   82.20    7.34
  -9  13   1   87.40   10.50
  -9  13   1   90.51    6.65
  -9  13   1   86.73    7.58
  -9  13   1   91.79    9.36
   8 -13  -1   19.58    3.34
   8 -13  -1   19.00    3.28
  -8  13   1   20.95    2.96
  -8  13   1   14.91    2.95
  -8  13   1   19.13    3.18
  -8  13   1   13.66    4.44
   7 -13  -1    0.44    1.35
  -7  13   1    0.28    1.11
  -7  13   1    1.55    3.54
  -7  13   1    1.53    1.56
  -7  13   1   -0.77    1.44
   6 -13  -1   42.75    4.57
   6 -13  -1   46.81    4.80
  -6  13   1   40.14    6.71
  -6  13   1   45.47    3.74
  -6  13   1   48.26    4.75
  -6  13   1   54.98    4.99
   5 -13  -1   76.06    6.20
   5 -13  -1   78.36    6.19
  -5  13   1   73.18    5.02
  -5  13   1   79.54    6.28
  -5  13   1   79.84    6.12
  -5  13   1   64.53    8.08
   4 -13  -1   46.94    4.49
   4 -13  -1   43.61    4.41
  -4  13   1   52.95    4.51
  -4  13   1   47.25    3.22
  -4  13   1   56.07    7.19
  -4  13   1   47.30    4.48
  -4  13   1   43.42    3.23
   3 -13  -1    2.10    1.53
  -3  13   1    1.82    1.07
  -3  13   1    2.73    2.43
  -3  13   1    1.01    1.24
   2 -13  -1    1.20    0.98
   2 -13  -1    1.96    1.23
  -2  13   1    1.76    1.02
  -2  13   1    0.67    1.01
  -2  13   1    3.75    2.33
   1 -13  -1   12.60    1.97
   1 -13  -1    8.50    1.99
  -1  13   1    9.12    1.54
  -1  13   1   10.30    1.70
   0 -13  -1    2.48    1.10
   0 -13  -1    3.07    1.29
   0  13   1    1.55    0.90
   0  13   1    1.73    0.85
   0  13   1    0.90    0.86
  -1 -13  -1  118.06    7.45
  -1 -13  -1  113.87    8.03
  -2 -13  -1    3.42    1.24
  -2 -13  -1    1.34    0.90
  -2 -13  -1   -0.38    0.73
  -3 -13  -1   14.74    1.82
  -4 -13  -1   83.57    6.22
  -4 -13  -1   75.82    5.18
  -4 -13  -1   81.97    5.19
  -4 -13  -1   91.81    5.14
  -4 -13  -1   85.49    6.11
  -5 -13  -1    1.38    1.25
  -5 -13  -1    0.60    0.66
  -5 -13  -1    0.31    0.68
  -5 -13  -1    0.46    0.54
  -5 -13  -1    0.83    0.56
  -6 -13  -1  250.23   14.15
  -6 -13  -1  266.16   14.55
  -6 -13  -1  273.47   14.91
  -6 -13  -1  280.10   15.73
  -6 -13  -1  239.50   14.11
  -7 -13  -1   10.16    2.10
  -7 -13  -1   12.05    1.98
  -7 -13  -1   10.62    1.69
  -7 -13  -1   14.22    1.76
  -8 -13  -1    7.11    1.61
  -8 -13  -1    4.39    1.49
  -8 -13  -1    6.55    1.21
  -8 -13  -1    6.63    1.79
  -9 -13  -1    1.61    1.10
  -9 -13  -1    0.35    1.11
  -9 -13  -1    1.28    1.19
  -9 -13  -1    0.26    0.72
 -10 -13  -1    2.81    1.38
 -10 -13  -1    5.48    1.50
 -10 -13  -1    4.42    1.62
 -10 -13  -1    4.30    1.19
 -11 -13  -1    1.31    1.33
 -11 -13  -1   -0.37    0.84
 -11 -13  -1    0.58    0.99
 -11 -13  -1    0.64    1.20
 -12 -13  -1    1.41    1.84
 -12 -13  -1    3.68    1.77
 -12 -13  -1    4.03    1.45
 -13 -13  -1   -2.34    1.64
 -13 -13  -1   -1.59    0.95
 -14 -13  -1   -3.31    1.21
 -14 -13  -1   -1.15    1.56
  12 -14  -1    3.30    2.35
  12 -14  -1    6.25    2.77
 -12  14   1   -3.39    2.87
 -12  14   1    2.35    2.23
  11 -14  -1    4.70    2.40
  11 -14  -1    4.53    3.45
 -11  14   1    2.23    2.45
 -11  14   1    2.58    2.23
 -11  14   1    3.27    4.30
 -11  14   1    2.26    2.35
  10 -14  -1    1.20    1.79
 -10  14   1    4.43    1.96
 -10  14   1    2.49    2.47
 -10  14   1   -0.49    3.49
 -10  14   1    9.93    2.87
   9 -14  -1   43.59    4.79
   9 -14  -1   32.36    4.58
  -9  14   1   34.45    3.83
  -9  14   1   43.85    5.30
  -9  14   1   25.40    5.76
  -9  14   1   39.48    5.18
   8 -14  -1   -0.15    2.17
   8 -14  -1    1.47    1.54
  -8  14   1    2.80    2.05
  -8  14   1    0.90    1.69
  -8  14   1    2.30    2.77
  -8  14   1    1.88    1.42
   7 -14  -1   74.13    6.45
   7 -14  -1   62.52    6.01
  -7  14   1   68.48    5.03
  -7  14   1   52.26    8.19
  -7  14   1   65.84    6.17
   6 -14  -1   -0.85    1.25
   6 -14  -1    1.36    1.75
  -6  14   1    5.68    3.48
  -6  14   1    1.05    1.61
  -6  14   1    1.01    1.71
  -6  14   1    3.06    1.24
  -6  14   1    2.96    1.87
   5 -14  -1   -0.32    1.09
   5 -14  -1   -1.92    1.12
  -5  14   1   -1.52    1.24
  -5  14   1    1.61    1.79
  -5  14   1    0.02    1.15
  -5  14   1    1.13    1.57
  -5  14   1   -0.73    2.82
   4 -14  -1   57.83    5.28
   4 -14  -1   57.07    5.25
  -4  14   1   54.23    4.91
  -4  14   1   63.27    7.83
  -4  14   1   57.65    5.29
   3 -14  -1    3.43    1.61
   3 -14  -1    3.85    1.54
  -3  14   1    4.41    2.92
  -3  14   1    4.34    1.37
  -3  14   1    2.50    1.49
   2 -14  -1    2.04    1.18
   2 -14  -1    1.40    1.07
  -2  14   1    0.99    1.16
  -2  14   1   -0.89    1.17
  -2  14   1    0.69    1.81
   1 -14  -1   30.21    3.34
   1 -14  -1   33.95    3.76
  -1  14   1   36.75    3.25
  -1  14   1   33.72    3.15
   0 -14  -1   64.11    5.12
   0 -14  -1   64.83    5.60
   0  14   1   66.48    4.63
   0  14   1   75.11    4.65
   0  14   1   74.75    4.96
  -1 -14  -1  152.24    9.49
  -1 -14  -1  152.76   10.20
  -2 -14  -1   24.05    3.04
  -2 -14  -1   22.37    2.54
  -3 -14  -1    0.02    0.69
  -3 -14  -1   -0.59    0.90
  -4 -14  -1    0.44    0.64
  -4 -14  -1   -0.11    0.71
  -4 -14  -1    1.43    1.00
  -4 -14  -1    0.92    0.58
  -5 -14  -1   12.69    1.69
  -5 -14  -1   11.57    2.51
  -5 -14  -1   12.92    2.44
  -5 -14  -1   12.78    1.81
  -5 -14  -1   14.37    1.79
  -6 -14  -1    8.03    1.85
  -6 -14  -1    6.69    1.28
  -6 -14  -1    7.17    1.01
  -6 -14  -1    7.73    1.17
  -6 -14  -1    8.88    1.05
  -6 -14  -1    7.86    1.88
  -7 -14  -1  102.51    7.17
  -7 -14  -1  102.88    6.51
  -7 -14  -1  100.45    6.09
  -7 -14  -1   92.46    5.51
  -7 -14  -1   83.38    5.47
  -7 -14  -1   99.95    7.41
  -8 -14  -1   35.54    3.49
  -8 -14  -1   39.08    4.15
  -8 -14  -1   39.89    3.93
  -8 -14  -1   35.13    4.04
  -9 -14  -1   12.24    2.20
  -9 -14  -1   17.88    2.99
  -9 -14  -1   18.49    2.74
  -9 -14  -1   15.70    2.13
 -10 -14  -1   16.34    2.56
 -10 -14  -1   19.85    3.27
 -10 -14  -1   13.02    2.27
 -10 -14  -1   12.98    1.84
 -11 -14  -1    7.33    1.71
 -11 -14  -1    3.42    1.63
 -11 -14  -1    5.83    1.44
 -11 -14  -1    5.21    1.83
 -12 -14  -1   17.79    2.64
 -12 -14  -1   13.01    2.44
 -12 -14  -1    6.72    3.13
 -12 -14  -1   12.13    1.90
 -13 -14  -1    1.78    1.24
 -13 -14  -1   -1.09    1.52
 -13 -14  -1   -1.95    1.23
 -13 -14  -1   -1.58    1.58
  11 -15  -1   -3.08    1.75
  11 -15  -1   -2.50    1.97
 -11  15   1   -5.85    3.62
 -11  15   1    0.30    2.15
 -11  15   1   -0.19    2.32
  10 -15  -1    2.04    2.34
  10 -15  -1    3.57    2.42
 -10  15   1    2.33    2.17
 -10  15   1   -0.29    3.43
 -10  15   1    0.87    2.05
   9 -15  -1   -0.57    1.57
   9 -15  -1   -0.27    1.64
  -9  15   1   -3.51    1.60
  -9  15   1    1.43    2.10
  -9  15   1    3.95    3.76
  -9  15   1   -0.45    1.64
   8 -15  -1   10.00    2.44
   8 -15  -1    8.75    2.45
  -8  15   1    6.83    2.51
  -8  15   1    7.64    3.77
  -8  15   1    9.06    1.94
  -8  15   1    7.77    3.16
   7 -15  -1    5.71    1.99
   7 -15  -1   10.47    2.54
  -7  15   1   11.11    2.59
  -7  15   1    9.14    1.79
  -7  15   1   10.62    4.33
  -7  15   1    4.73    2.13
   6 -15  -1   -1.15    1.16
   6 -15  -1   -1.31    1.21
  -6  15   1   -0.80    1.71
  -6  15   1   -0.59    0.99
  -6  15   1    0.07    2.78
  -6  15   1    1.77    1.83
   5 -15  -1   17.58    2.99
   5 -15  -1    9.28    3.02
  -5  15   1    9.24    1.43
  -5  15   1   11.89    1.46
  -5  15   1   15.04    4.07
  -5  15   1   17.84    2.91
  -5  15   1   16.98    2.66
   4 -15  -1   12.83    2.61
   4 -15  -1    9.85    2.11
  -4  15   1   10.11    2.21
  -4  15   1   14.77    3.96
  -4  15   1   15.49    2.35
   3 -15  -1   44.15    4.87
   3 -15  -1   45.51    4.51
  -3  15   1   52.19    7.19
  -3  15   1   47.31    7.20
  -3  15   1   42.13    4.41
   2 -15  -1    5.96    1.80
   2 -15  -1    3.92    1.51
  -2  15   1    2.87    1.50
  -2  15   1    1.79    1.32
   1 -15  -1   39.75    4.23
   1 -15  -1   35.24    3.80
  -1  15   1   38.82    3.44
  -1  15   1   41.57    3.63
  -1  15   1   29.37    3.55
   0 -15  -1   17.02    2.51
   0 -15  -1   13.90    2.64
   0  15   1   15.84    2.00
  -1 -15  -1   93.95    6.61
  -1 -15  -1   93.14    7.20
  -2 -15  -1   54.19    4.32
  -2 -15  -1   53.33    5.03
  -3 -15  -1  167.98   10.25
  -3 -15  -1  175.03   11.34
  -4 -15  -1   21.21    3.03
  -4 -15  -1   20.84    2.32
  -5 -15  -1   63.68    4.66
  -5 -15  -1   80.46    6.13
  -5 -15  -1   71.46    4.65
  -5 -15  -1   69.79    4.71
  -5 -15  -1   69.48    5.38
  -6 -15  -1   14.82    1.76
  -6 -15  -1   15.61    1.83
  -6 -15  -1   12.61    2.29
  -6 -15  -1   11.85    1.93
  -6 -15  -1   10.05    2.28
  -6 -15  -1   10.41    1.62
  -7 -15  -1   -1.30    0.81
  -7 -15  -1    0.44    0.81
  -7 -15  -1    0.44    0.71
  -7 -15  -1    0.17    1.28
  -7 -15  -1    1.88    1.33
  -8 -15  -1   27.21    3.03
  -8 -15  -1   28.32    2.98
  -8 -15  -1   32.30    3.65
  -8 -15  -1   24.19    3.63
  -9 -15  -1   26.70    2.62
  -9 -15  -1   22.92    3.10
  -9 -15  -1   24.13    3.68
  -9 -15  -1   31.45    3.60
 -10 -15  -1   20.04    2.43
 -10 -15  -1   20.02    2.94
 -11 -15  -1    5.97    1.87
 -11 -15  -1    6.86    1.85
 -11 -15  -1    7.65    1.54
 -11 -15  -1    6.45    2.02
 -12 -15  -1    3.14    1.93
 -12 -15  -1    3.89    1.65
 -12 -15  -1    5.30    1.56
 -13 -15  -1    8.74    2.26
 -13 -15  -1   11.03    2.10
 -13 -15  -1   11.82    2.66
  10 -16  -1    9.74    2.50
  10 -16  -1    9.43    2.71
 -10  16   1    1.13    3.80
 -10  16   1    8.75    2.63
   9 -16  -1    2.80    2.19
   9 -16  -1    4.68    2.49
  -9  16   1    2.27    2.18
  -9  16   1    3.98    2.43
  -9  16   1   -2.63    3.89
   8 -16  -1   -2.29    1.81
   8 -16  -1   -0.27    1.75
  -8  16   1   -3.88    3.07
  -8  16   1   -1.79    2.05
  -8  16   1   -1.00    2.08
   7 -16  -1   67.33    6.70
   7 -16  -1   80.33    6.95
  -7  16   1   72.44    6.62
  -7  16   1   85.46    7.40
  -7  16   1   64.49    9.39
   6 -16  -1   16.64    3.12
   6 -16  -1   12.67    2.73
  -6  16   1   11.46    4.29
  -6  16   1   16.26    4.26
  -6  16   1   11.31    2.58
   5 -16  -1    8.57    2.29
   5 -16  -1    6.57    1.95
  -5  16   1    9.60    3.67
  -5  16   1    9.00    2.19
  -5  16   1   11.07    2.45
   4 -16  -1   83.22    6.75
   4 -16  -1   82.53    7.10
  -4  16   1   68.78    9.00
  -4  16   1   81.55    6.49
  -4  16   1   82.60    6.34
   3 -16  -1    1.74    1.79
   3 -16  -1    2.02    1.52
  -3  16   1    0.70    1.40
  -3  16   1    0.32    1.41
   2 -16  -1    2.86    3.06
   2 -16  -1    2.41    1.57
  -2  16   1    3.07    1.69
   1 -16  -1    6.06    2.24
   1 -16  -1    3.88    1.60
  -1  16   1    3.47    2.23
  -1  16   1    4.69    1.51
  -1  16   1    5.82    1.43
   0 -16  -1   28.43    3.43
   0 -16  -1   31.55    3.75
   0  16   1   24.91    3.05
  -1 -16  -1    0.57    1.35
  -1 -16  -1   -0.72    1.18
  -2 -16  -1   13.54    2.10
  -2 -16  -1   14.11    2.68
  -3 -16  -1   13.51    1.98
  -4 -16  -1   15.57    2.18
  -4 -16  -1   12.75    2.60
  -5 -16  -1   -1.47    0.60
  -5 -16  -1   -0.66    0.65
  -5 -16  -1   -0.40    0.84
  -5 -16  -1    2.04    1.53
  -6 -16  -1   36.68    4.45
  -6 -16  -1   38.38    3.09
  -6 -16  -1   34.36    4.10
  -6 -16  -1   43.06    3.04
  -6 -16  -1   39.56    3.20
  -7 -16  -1   32.73    3.21
  -7 -16  -1   41.78    4.35
  -7 -16  -1   35.83    3.06
  -7 -16  -1   38.57    4.53
  -7 -16  -1   37.77    2.78
  -8 -16  -1   37.22    4.21
  -8 -16  -1   45.93    4.64
  -8 -16  -1   34.28    3.28
  -8 -16  -1   43.92    3.70
  -9 -16  -1    0.35    0.88
  -9 -16  -1    0.30    1.52
  -9 -16  -1    0.74    1.45
  -9 -16  -1   -1.30    1.12
 -10 -16  -1    8.20    2.11
 -10 -16  -1    6.01    1.27
 -10 -16  -1    8.94    2.19
 -10 -16  -1    7.43    1.86
 -11 -16  -1    0.35    1.53
 -11 -16  -1    1.23    1.49
 -11 -16  -1    1.75    1.68
 -12 -16  -1   -1.59    1.53
 -12 -16  -1    0.97    1.21
 -12 -16  -1   -0.55    1.65
   9 -17  -1    2.34    2.27
   9 -17  -1   -1.80    1.94
  -9  17   1    4.76    3.80
  -9  17   1   -1.93    2.49
  -9  17   1    2.24    2.72
   8 -17  -1    9.34    2.75
   8 -17  -1    7.86    2.54
  -8  17   1   11.75    3.07
  -8  17   1   14.50    5.17
  -8  17   1   12.85    3.21
   7 -17  -1    5.93    2.28
   7 -17  -1    7.13    2.16
  -7  17   1   10.01    2.92
  -7  17   1    9.27    4.09
   6 -17  -1    8.62    2.51
   6 -17  -1    9.97    2.47
  -6  17   1    8.82    3.72
  -6  17   1    4.90    2.17
  -6  17   1    6.82    2.34
   5 -17  -1   14.31    2.83
   5 -17  -1    9.93    2.56
  -5  17   1   12.40    2.55
  -5  17   1    7.32    2.40
  -5  17   1    8.81    3.95
   4 -17  -1    5.24    2.00
   4 -17  -1    0.66    1.71
  -4  17   1    3.90    3.13
  -4  17   1    4.18    1.98
  -4  17   1    0.05    1.64
   3 -17  -1    1.26    1.66
   3 -17  -1    3.90    1.82
  -3  17   1    2.01    1.64
  -3  17   1    3.88    1.87
   2 -17  -1   10.64    2.43
   2 -17  -1    8.42    2.17
  -2  17   1    7.44    1.90
   1 -17  -1   84.40    6.67
   1 -17  -1   78.71    6.99
  -1  17   1   87.69    6.19
  -1  17   1   89.05    5.92
   0 -17  -1   40.95    4.63
   0 -17  -1   38.86    4.09
  -1 -17  -1  100.10    7.25
  -1 -17  -1  105.51    8.05
  -2 -17  -1   58.99    5.42
  -2 -17  -1   50.44    4.86
  -3 -17  -1    1.88    1.61
  -3 -17  -1   -1.05    0.92
  -4 -17  -1    3.28    1.19
  -4 -17  -1    0.99    1.70
  -5 -17  -1   28.04    2.89
  -5 -17  -1   34.21    4.18
  -5 -17  -1   28.17    2.70
  -6 -17  -1    4.23    1.87
  -6 -17  -1    2.61    1.69
  -6 -17  -1    1.71    1.00
  -6 -17  -1    3.56    0.99
  -7 -17  -1    2.00    1.32
  -7 -17  -1    3.39    1.40
  -7 -17  -1    5.25    1.97
  -7 -17  -1    5.09    1.89
  -8 -17  -1   31.70    4.12
  -8 -17  -1   39.93    4.51
  -8 -17  -1   30.43    2.90
  -8 -17  -1   35.41    3.19
  -9 -17  -1    3.81    1.13
  -9 -17  -1    5.03    1.93
  -9 -17  -1   -1.24    1.53
  -9 -17  -1   -0.83    0.94
 -11 -17  -1   26.52    2.90
 -11 -17  -1   20.05    3.30
 -11 -17  -1   23.37    4.17
 -11 -17  -1   31.40    3.55
   8 -18  -1   -0.44    2.18
   8 -18  -1    1.46    2.03
  -8  18   1   -2.99    2.24
  -8  18   1   -3.22    3.18
   7 -18  -1    1.79    2.22
   7 -18  -1    2.72    2.06
  -7  18   1   -3.54    2.23
  -7  18   1   -2.65    2.32
   6 -18  -1    0.96    1.71
   6 -18  -1    0.55    1.86
  -6  18   1    1.20    3.63
  -6  18   1    1.12    2.22
  -6  18   1    2.32    2.11
   5 -18  -1    1.93    2.04
   5 -18  -1   -1.45    1.49
  -5  18   1   -2.16    1.83
  -5  18   1    0.95    2.16
  -5  18   1   -0.08    3.16
   4 -18  -1   20.58    3.60
   4 -18  -1   13.83    2.95
  -4  18   1   19.43    3.04
   3 -18  -1    5.20    2.02
   3 -18  -1    5.61    1.97
  -3  18   1    5.57    1.99
  -3  18   1    1.90    1.80
   2 -18  -1   66.44    6.27
   2 -18  -1   64.91    5.88
  -2  18   1   57.98    5.24
   1 -18  -1    6.05    2.14
   1 -18  -1    6.52    1.94
  -1  18   1    5.79    1.53
   0 -18  -1   10.42    2.22
  -1 -18  -1    0.49    1.53
  -2 -18  -1    1.85    1.43
  -2 -18  -1    3.24    1.81
  -3 -18  -1   46.63    4.98
  -3 -18  -1   32.11    4.02
  -4 -18  -1   25.24    2.53
  -5 -18  -1    0.83    0.93
  -5 -18  -1    2.43    1.97
  -5 -18  -1   -0.86    0.76
  -6 -18  -1    0.36    1.63
  -6 -18  -1    0.14    0.75
  -6 -18  -1   -1.23    0.89
  -6 -18  -1   -0.20    1.60
  -7 -18  -1    6.76    1.41
  -7 -18  -1    7.96    2.31
  -7 -18  -1    4.79    1.97
  -8 -18  -1    7.10    2.31
  -8 -18  -1    3.41    2.15
  -8 -18  -1    5.54    1.08
  -9 -18  -1   -2.14    0.88
  -9 -18  -1   -1.70    1.44
 -10 -18  -1   50.17    6.26
 -10 -18  -1   57.45    5.50
   7 -19  -1   13.18    3.09
   7 -19  -1    5.76    4.54
  -7  19   1    8.23    3.29
   6 -19  -1   57.81    6.40
   6 -19  -1   59.11    6.22
  -6  19   1   57.24    6.61
   5 -19  -1   17.56    3.38
   5 -19  -1   16.25    3.41
  -5  19   1   21.46    3.34
  -5  19   1   19.20    3.38
   4 -19  -1   -2.43    1.67
   4 -19  -1    0.33    1.74
  -4  19   1    0.84    2.07
   3 -19  -1   58.87    6.16
   3 -19  -1   61.03    6.26
  -3  19   1   60.53    5.67
  -3  19   1   72.96    6.00
   2 -19  -1   18.99    3.03
   2 -19  -1   27.67    4.12
  -2  19   1   17.30    2.63
   1 -19  -1    8.90    2.28
   1 -19  -1   13.46    3.12
   0 -19  -1    1.23    1.49
   0 -19  -1    0.39    1.57
  -1 -19  -1   -0.08    1.39
  -1 -19  -1   -0.05    1.45
  -2 -19  -1   12.63    2.67
  -2 -19  -1    8.48    1.82
  -3 -19  -1   -2.02    1.34
  -3 -19  -1   -2.37    0.99
  -4 -19  -1   -0.27    0.77
  -4 -19  -1   -1.65    1.11
  -4 -19  -1    2.55    1.83
  -5 -19  -1   10.98    2.61
  -5 -19  -1    9.93    1.35
  -5 -19  -1    9.49    1.59
  -6 -19  -1   -1.15    1.35
  -6 -19  -1   -1.23    1.61
  -7 -19  -1    0.57    1.74
  -7 -19  -1   -2.11    1.05
  -7 -19  -1   -0.70    1.76
  -8 -19  -1   17.03    3.12
  -8 -19  -1   13.90    2.95
  -9 -19  -1   -1.46    1.43
   5 -20  -1   -2.67    1.93
   5 -20  -1   -0.03    2.34
  -5  20   1    1.91    2.31
   4 -20  -1   -3.46    1.60
  -4  20   1   -4.12    2.27
   3 -20  -1    1.50    2.02
   3 -20  -1   -2.72    1.34
  -3  20   1   -1.43    2.20
  -3  20   1   -2.00    2.01
   2 -20  -1   10.72    2.69
  -2  20   1    6.27    2.17
   1 -20  -1   12.40    2.62
   1 -20  -1   14.89    3.09
   0 -20  -1    0.53    1.85
  -1 -20  -1   -0.43    1.66
  -2 -20  -1    0.50    1.93
  -2 -20  -1    0.59    1.54
  -3 -20  -1    8.32    2.01
  -3 -20  -1   13.87    3.00
  -4 -20  -1   -3.05    1.15
  -4 -20  -1   -0.30    1.72
  -5 -20  -1   -2.78    1.51
  -6 -20  -1    4.31    2.08
  -6 -20  -1   -0.98    1.75
  -7 -20  -1   18.98    3.56
  -7 -20  -1   12.16    2.84
  -8 -20  -1   -1.11    1.92
   3 -21  -1   57.15    6.77
   3 -21  -1   61.65    6.56
  -3  21   1   41.34    7.06
   2 -21  -1    4.58    2.08
   2 -21  -1    0.19    2.18
   1 -21  -1    0.25    1.94
   1 -21  -1    5.18    2.24
   0 -21  -1   -1.68    1.83
   0 -21  -1   -3.31    1.58
  -2 -21  -1    5.82    2.20
  -3 -21  -1   19.97    5.21
  -3 -21  -1   14.88    2.18
  -4 -21  -1   -2.01    1.96
  -4 -21  -1   -2.48    1.79
  -5 -21  -1    7.21    2.79
  -3 -21   2    2.02    1.47
  -2 -21   2    2.12    1.58
  -1 -21   2    8.66    3.24
  -1 -21   2    9.03    2.24
   0 -21   2   -0.14    1.74
   0 -21   2   -1.78    1.73
   1 -21   2   -0.63    1.73
   1 -21   2   -1.32    2.05
   2 -21   2    5.67    1.96
   2 -21   2   -1.63    2.22
  -7 -20   2    5.25    2.40
  -7 -20   2    3.87    1.27
  -7 -20   2    7.57    2.71
  -6 -20   2   14.94    3.26
  -6 -20   2   19.52    2.65
  -6 -20   2   14.22    3.38
  -5 -20   2    0.89    0.98
  -5 -20   2   -1.10    1.65
  -5 -20   2    1.04    1.96
  -4 -20   2   -0.54    2.06
  -3 -20   2    5.35    2.39
  -3 -20   2    4.42    1.62
  -2 -20   2    0.01    1.85
  -2 -20   2   -2.12    1.43
  -1 -20   2    2.13    1.50
  -1 -20   2   -0.65    1.95
   0 -20   2    3.15    1.93
   1 -20   2    6.89    2.50
  -2  20  -2   -3.15    1.79
   2 -20   2   -4.49    1.79
   2 -20   2   -2.62    1.70
  -3  20  -2    1.25    2.32
   3 -20   2    3.22    2.08
  -4  20  -2   -3.33    2.60
   4 -20   2   -0.80    1.87
  -5  20  -2   -5.13    2.73
   5 -20   2    2.18    2.24
   5 -20   2    1.86    2.65
  -8 -19   2   -1.84    1.43
  -8 -19   2   -1.88    1.09
  -8 -19   2    1.76    1.90
  -7 -19   2   -2.88    1.80
  -7 -19   2   -3.12    1.38
  -6 -19   2   18.05    3.64
  -6 -19   2   15.89    2.19
  -5 -19   2    2.20    1.97
  -5 -19   2    0.08    1.28
  -5 -19   2    1.04    2.02
  -4 -19   2   13.16    2.87
  -4 -19   2   12.51    1.99
  -3 -19   2    4.78    2.37
  -3 -19   2    2.42    1.43
  -2 -19   2    0.31    1.67
  -1 -19   2    9.55    2.16
  -1 -19   2    4.00    2.07
   0 -19   2    6.37    2.35
   1 -19   2    6.84    2.21
  -2  19  -2   13.05    2.83
  -2  19  -2   15.38    2.64
   2 -19   2   16.76    3.31
   2 -19   2   12.87    2.86
  -3  19  -2   12.10    2.59
  -3  19  -2   14.92    2.76
   3 -19   2   10.32    2.75
   3 -19   2    6.31    2.28
  -4  19  -2    2.92    2.57
  -4  19  -2   12.91    2.70
   4 -19   2    8.77    2.50
  -5  19  -2    0.02    2.82
  -5  19  -2   -3.16    2.34
   5 -19   2   -1.32    1.80
   5 -19   2    3.28    2.21
  -6  19  -2    5.39    2.62
   6 -19   2    5.59    2.63
 -10 -18   2   19.39    3.53
 -10 -18   2   19.21    3.22
  -9 -18   2   14.28    2.22
  -9 -18   2   17.57    3.06
  -9 -18   2   15.72    3.20
  -8 -18   2    2.50    2.03
  -8 -18   2    2.15    1.35
  -8 -18   2    4.96    2.09
  -7 -18   2    5.72    2.11
  -7 -18   2    0.00    1.11
  -7 -18   2    2.14    2.25
  -6 -18   2   -0.32    1.59
  -6 -18   2    1.98    1.15
  -6 -18   2    0.76    1.57
  -6 -18   2   -0.86    1.11
  -5 -18   2   10.69    2.83
  -5 -18   2   12.22    2.67
  -5 -18   2   10.87    1.70
  -4 -18   2    9.27    2.36
  -4 -18   2    7.20    1.55
  -3 -18   2   -2.46    1.12
  -3 -18   2   -0.09    1.82
  -2 -18   2   -0.24    1.39
  -2 -18   2   -0.49    0.95
  -1 -18   2    7.50    2.45
  -1 -18   2   11.95    2.31
   0 -18   2    6.92    1.79
   0 -18   2    8.42    2.18
  -1  18  -2   -0.06    1.32
   1 -18   2   -0.86    1.29
   1 -18   2    2.60    1.73
  -2  18  -2   -2.29    1.57
   2 -18   2   -2.65    1.48
   2 -18   2    1.08    1.59
  -3  18  -2   65.02    5.80
  -3  18  -2   65.82    6.20
   3 -18   2   63.76    6.66
   3 -18   2   65.43    6.21
  -4  18  -2    9.58    2.19
   4 -18   2    7.57    2.62
   4 -18   2    4.17    2.23
  -5  18  -2   11.44    3.11
  -5  18  -2   14.19    3.37
   5 -18   2   10.98    2.54
   5 -18   2   12.85    2.72
  -6  18  -2    4.17    2.35
  -6  18  -2   -3.50    2.19
   6 -18   2    0.94    1.71
   6 -18   2    2.52    1.96
  -7  18  -2    7.31    2.86
  -7  18  -2    7.63    2.93
   7 -18   2   13.79    3.06
  -8  18  -2   -4.23    2.62
  -8  18  -2    0.05    2.54
   8 -18   2   -2.17    3.01
 -11 -17   2   -0.92    1.30
 -11 -17   2    1.99    2.01
 -11 -17   2    0.04    1.51
 -11 -17   2    1.79    1.70
 -10 -17   2   37.06    3.76
 -10 -17   2   40.70    3.74
 -10 -17   2   34.57    5.20
  -9 -17   2    5.35    1.29
  -9 -17   2    1.89    1.21
  -9 -17   2    2.20    1.96
  -8 -17   2   -1.81    1.90
  -8 -17   2    0.67    1.02
  -8 -17   2   -1.33    0.95
  -7 -17   2    3.20    0.98
  -6 -17   2    4.96    1.06
  -6 -17   2    3.71    1.13
  -6 -17   2    3.28    2.00
  -6 -17   2    7.27    2.51
  -5 -17   2    4.07    1.99
  -5 -17   2    4.99    2.15
  -4 -17   2   -1.33    1.22
  -3 -17   2   35.26    3.58
  -3 -17   2   39.01    4.65
  -2 -17   2    7.71    2.05
  -1 -17   2    1.27    1.21
  -1 -17   2   -0.60    1.48
   0 -17   2    5.84    1.95
   0 -17   2    7.34    1.88
  -1  17  -2  101.01    7.32
  -1  17  -2  107.64    6.59
   1 -17   2  100.76    7.40
   1 -17   2   81.18    7.74
  -2  17  -2    2.97    1.51
   2 -17   2    4.71    1.72
   2 -17   2    4.60    1.95
  -3  17  -2   16.87    2.76
   3 -17   2   23.12    3.79
   3 -17   2   19.19    3.12
  -4  17  -2   30.69    4.28
  -4  17  -2   17.51    3.05
   4 -17   2   24.57    3.96
   4 -17   2   34.55    4.41
  -5  17  -2   -2.21    1.74
  -5  17  -2   -1.71    1.88
   5 -17   2   -0.85    1.42
  -6  17  -2    8.02    2.40
   6 -17   2    3.76    2.30
   6 -17   2   13.38    2.89
  -7  17  -2    5.83    2.63
  -7  17  -2    0.71    2.26
   7 -17   2    4.47    2.26
   7 -17   2    5.16    2.26
  -8  17  -2    1.52    2.48
  -8  17  -2    7.57    2.57
  -8  17  -2    8.49    6.79
   8 -17   2    3.87    2.17
   8 -17   2    4.52    2.33
  -9  17  -2    4.04    2.96
  -9  17  -2    5.44    4.33
  -9  17  -2    5.22    2.95
   9 -17   2    6.47    2.74
   9 -17   2   10.31    2.97
 -12 -16   2    8.40    3.51
 -12 -16   2    8.22    1.93
 -12 -16   2    6.60    2.42
 -12 -16   2    8.25    2.27
 -11 -16   2   15.57    2.49
 -11 -16   2   14.42    2.16
 -11 -16   2   11.95    2.88
 -11 -16   2   10.16    2.42
 -10 -16   2   -0.53    1.33
 -10 -16   2   -1.52    1.00
 -10 -16   2   -1.90    1.26
  -9 -16   2    2.90    1.26
  -9 -16   2    3.98    1.70
  -8 -16   2   59.02    5.11
  -8 -16   2   74.58    6.09
  -8 -16   2   69.30    6.60
  -8 -16   2   67.99    5.00
  -7 -16   2   46.37    3.91
  -7 -16   2   57.33    5.69
  -7 -16   2   52.40    4.03
  -7 -16   2   50.27    4.92
  -7 -16   2   42.71    3.91
  -6 -16   2   39.41    3.55
  -6 -16   2   47.51    4.85
  -6 -16   2   40.86    3.27
  -6 -16   2   44.77    4.96
  -6 -16   2   41.41    3.39
  -5 -16   2  137.80   10.37
  -5 -16   2  141.02    9.93
  -5 -16   2  141.47    8.55
  -4 -16   2    0.67    0.96
  -4 -16   2    0.69    1.38
  -3 -16   2   26.37    3.80
  -3 -16   2   29.33    2.95
  -2 -16   2    3.15    1.42
  -2 -16   2    1.41    0.88
  -1 -16   2    4.02    1.75
  -1 -16   2    6.41    1.60
   0 -16   2    1.54    1.28
   0 -16   2   -0.50    1.39
  -1  16  -2    5.83    1.50
  -1  16  -2    6.52    1.65
   1 -16   2    7.82    3.67
   1 -16   2    5.93    1.89
  -2  16  -2   38.31    5.29
  -2  16  -2   31.70    3.98
   2 -16   2   34.67    4.34
   2 -16   2   32.64    3.90
  -3  16  -2   -0.66    1.26
  -3  16  -2   -2.46    1.47
   3 -16   2    0.08    1.34
   3 -16   2   -0.68    1.26
  -4  16  -2    5.15    1.99
  -4  16  -2    6.15    2.13
   4 -16   2    5.25    2.08
   4 -16   2    9.82    2.46
  -5  16  -2   14.97    2.87
  -5  16  -2   14.18    2.43
   5 -16   2   14.27    2.97
   5 -16   2   14.25    2.57
  -6  16  -2   -1.26    2.22
  -6  16  -2    2.12    3.28
  -6  16  -2   -2.68    1.70
   6 -16   2   -0.78    1.48
  -7  16  -2   -0.41    1.67
  -7  16  -2    2.71    2.19
  -7  16  -2   -2.80    2.83
   7 -16   2    1.10    1.84
   7 -16   2    0.02    1.56
  -8  16  -2   -4.38    1.85
  -8  16  -2    6.58    3.54
  -8  16  -2   -4.33    1.77
   8 -16   2   -0.51    1.56
   8 -16   2    0.43    1.83
  -9  16  -2    2.15    3.10
  -9  16  -2    5.55    2.47
  -9  16  -2    0.40    2.05
   9 -16   2    2.32    1.90
   9 -16   2    1.23    2.08
 -10  16  -2   -2.49    3.98
  10 -16   2    1.66    1.84
  10 -16   2   -3.42    2.04
 -12 -15   2   -1.38    1.34
 -12 -15   2    0.36    1.73
 -12 -15   2    0.84    1.68
 -12 -15   2   -0.83    1.39
 -11 -15   2   -0.31    1.70
 -11 -15   2   -2.05    1.33
 -11 -15   2   -1.97    1.00
 -10 -15   2   11.45    2.27
 -10 -15   2    9.79    2.15
 -10 -15   2    8.98    1.79
 -10 -15   2   12.46    2.63
  -9 -15   2   79.80    5.82
  -9 -15   2   81.99    7.17
  -9 -15   2   82.93    6.46
  -9 -15   2   84.67    6.08
  -8 -15   2   -1.33    1.29
  -8 -15   2   -0.46    0.95
  -8 -15   2    1.86    1.40
  -8 -15   2   -0.01    0.62
  -7 -15   2    0.11    1.32
  -7 -15   2    0.66    1.43
  -7 -15   2   -0.04    0.92
  -7 -15   2    2.04    0.93
  -6 -15   2   -0.65    0.84
  -6 -15   2    0.73    1.39
  -6 -15   2    0.91    1.56
  -6 -15   2   -0.28    0.79
  -5 -15   2    2.16    0.93
  -5 -15   2    3.31    1.49
  -5 -15   2    2.73    1.52
  -5 -15   2    2.01    0.88
  -5 -15   2    1.26    1.34
  -4 -15   2    0.26    1.37
  -4 -15   2   -1.50    0.60
  -4 -15   2   -0.36    0.52
  -3 -15   2    2.03    1.28
  -3 -15   2    1.88    0.95
  -2 -15   2    1.80    0.96
  -2 -15   2    1.78    1.43
  -1 -15   2    7.08    1.83
  -1 -15   2    4.51    1.25
   0  15  -2   88.28    5.56
   0 -15   2   91.12    7.18
   0 -15   2   91.11    6.58
  -1  15  -2   -2.83    1.96
  -1  15  -2    0.13    1.19
  -1  15  -2    2.94    1.32
   1 -15   2    1.35    1.10
   1 -15   2   -0.89    1.09
  -2  15  -2  253.65   15.10
  -2  15  -2  261.58   15.01
   2 -15   2  240.58   15.23
   2 -15   2  252.37   16.02
  -3  15  -2    2.28    1.36
  -3  15  -2    6.05    1.93
   3 -15   2    2.60    1.65
   3 -15   2    3.85    1.64
  -4  15  -2   55.08    5.22
  -4  15  -2   57.15    5.26
   4 -15   2   60.13    7.30
   4 -15   2   49.42    5.23
  -5  15  -2   -2.92    1.47
  -5  15  -2   -1.63    0.97
  -5  15  -2   -0.13    1.61
  -5  15  -2   -1.21    2.33
   5 -15   2    0.05    1.62
   5 -15   2    1.86    1.73
  -6  15  -2   80.44    7.04
  -6  15  -2   62.24    8.58
  -6  15  -2   83.30    5.71
  -6  15  -2   82.87    6.78
   6 -15   2   82.27    6.90
   6 -15   2   72.92    6.68
  -7  15  -2    5.84    2.32
  -7  15  -2   -0.17    2.11
  -7  15  -2    7.49    3.99
   7 -15   2    5.17    2.21
   7 -15   2    5.25    1.99
  -8  15  -2    1.01    3.20
  -8  15  -2    2.63    1.96
  -8  15  -2    0.85    2.05
  -8  15  -2    0.51    1.74
   8 -15   2    0.99    1.69
   8 -15   2    1.74    1.74
  -9  15  -2   -2.83    1.83
  -9  15  -2   -3.37    2.96
   9 -15   2    1.04    1.90
   9 -15   2   -0.92    1.41
 -10  15  -2   -3.66    3.48
 -10  15  -2   -2.42    1.98
 -10  15  -2    0.30    2.42
  10 -15   2   -1.98    1.61
  10 -15   2   -2.93    1.61
 -11  15  -2   -5.36    2.19
 -11  15  -2   -4.72    2.20
 -11  15  -2    4.26    3.93
 -11  15  -2   -0.70    2.42
  11 -15   2    0.37    2.30
  11 -15   2   -1.75    1.70
 -12 -14   2    4.18    1.48
 -12 -14   2    5.06    1.90
 -12 -14   2    1.82    1.61
 -12 -14   2    5.33    2.13
 -11 -14   2    5.08    1.66
 -11 -14   2    4.96    1.82
 -11 -14   2    4.95    1.42
 -11 -14   2    3.30    1.82
 -10 -14   2   10.56    1.87
 -10 -14   2    5.96    1.92
 -10 -14   2    9.82    2.35
 -10 -14   2    9.14    1.79
  -9 -14   2   39.57    3.53
  -9 -14   2   41.33    4.62
  -9 -14   2   35.04    3.76
  -9 -14   2   31.84    3.61
  -8 -14   2   19.39    1.45
  -8 -14   2   15.67    2.82
  -8 -14   2   15.21    2.54
  -7 -14   2   76.22    5.05
  -7 -14   2   74.34    6.34
  -7 -14   2   69.26    5.16
  -7 -14   2   63.81    4.99
  -7 -14   2   69.82    4.30
  -7 -14   2   70.47    5.77
  -6 -14   2   73.41    5.17
  -6 -14   2   78.81    4.65
  -6 -14   2   76.25    5.22
  -6 -14   2   74.59    5.94
  -6 -14   2   63.71    4.75
  -6 -14   2   78.61    6.48
  -5 -14   2    2.15    1.39
  -5 -14   2    3.19    1.41
  -5 -14   2    1.81    0.85
  -5 -14   2    1.57    1.54
  -4 -14   2   -0.84    0.67
  -4 -14   2    1.68    1.24
  -4 -14   2   -0.20    0.60
  -3 -14   2   23.94    3.02
  -3 -14   2   20.17    1.50
  -3 -14   2   25.47    2.47
  -3 -14   2   17.47    1.55
  -2 -14   2    3.69    1.41
  -1 -14   2   11.38    2.23
  -1 -14   2   11.50    1.75
   0  14  -2  115.79    6.96
   0  14  -2  114.74    7.61
   0  14  -2  109.05    6.87
   0 -14   2  118.61    8.46
   0 -14   2  117.96    7.67
  -1  14  -2   62.88    5.08
  -1  14  -2   74.19    5.19
  -1  14  -2   71.92    5.43
   1 -14   2   67.02    5.87
   1 -14   2   78.27    5.65
   2 -14   2   15.50    2.39
   2 -14   2   14.26    2.63
  -3  14  -2    4.83    1.42
  -3  14  -2    2.60    1.59
   3 -14   2    3.57    1.73
   3 -14   2    6.29    1.56
  -4  14  -2  312.74   18.39
  -4  14  -2  313.13   16.91
  -4  14  -2  314.73   18.50
   4 -14   2  307.26   18.60
   4 -14   2  304.29   18.93
  -5  14  -2    6.49    3.48
  -5  14  -2    9.37    2.42
  -5  14  -2    6.96    1.85
   5 -14   2    7.63    2.20
   5 -14   2    7.31    2.03
  -6  14  -2   55.75    4.65
  -6  14  -2   60.39    7.86
  -6  14  -2   63.80    5.70
  -6  14  -2   53.83    5.51
   6 -14   2   53.24    5.42
   6 -14   2   47.01    7.03
  -7  14  -2   41.82    4.84
  -7  14  -2   37.92    3.86
   7 -14   2   39.30    4.66
  -8  14  -2   -2.36    1.29
  -8  14  -2    0.86    2.91
  -8  14  -2   -3.16    1.57
   8 -14   2   -1.86    1.43
   8 -14   2   -0.08    1.46
  -9  14  -2   -0.21    1.78
  -9  14  -2   -2.11    2.71
  -9  14  -2   -0.50    1.27
  -9  14  -2   -0.01    1.95
   9 -14   2    1.54    1.63
   9 -14   2   -1.44    1.49
 -10  14  -2    0.45    3.66
 -10  14  -2    1.39    2.38
 -10  14  -2    5.81    2.44
 -10  14  -2    4.20    2.01
  10 -14   2    0.74    2.03
  10 -14   2    8.89    2.80
 -11  14  -2    7.38    2.57
 -11  14  -2    6.02    4.31
 -11  14  -2    8.74    2.66
 -11  14  -2    9.33    2.95
  11 -14   2   10.45    4.27
  11 -14   2    8.96    2.90
  12 -14   2    5.73    2.47
  12 -14   2   10.29    3.02
 -14 -13   2   -1.17    1.24
 -14 -13   2   -0.44    1.65
 -14 -13   2   -2.95    1.76
 -13 -13   2   -3.89    2.63
 -13 -13   2   -1.86    1.22
 -13 -13   2   -1.98    1.45
 -12 -13   2   -1.37    1.69
 -12 -13   2   -0.13    1.53
 -12 -13   2    1.61    1.33
 -11 -13   2   -0.41    1.40
 -11 -13   2    1.51    1.55
 -11 -13   2    0.04    1.05
 -11 -13   2   -0.12    1.05
 -10 -13   2   10.97    2.21
 -10 -13   2   15.00    2.28
 -10 -13   2   11.67    2.52
 -10 -13   2   12.48    1.92
  -9 -13   2   32.48    3.56
  -9 -13   2   35.24    3.21
  -9 -13   2   34.19    3.47
  -9 -13   2   27.43    3.92
  -8 -13   2   -0.66    0.84
  -8 -13   2   -1.14    1.27
  -8 -13   2    1.41    0.97
  -7 -13   2    0.33    1.12
  -7 -13   2    0.75    0.85
  -7 -13   2   -0.46    0.44
  -7 -13   2    0.42    0.47
  -7 -13   2    1.19    0.98
  -7 -13   2   -0.17    1.15
  -6 -13   2    2.21    0.99
  -6 -13   2    1.73    1.23
  -6 -13   2    3.35    1.50
  -5 -13   2   44.75    2.92
  -5 -13   2   39.65    3.81
  -5 -13   2   39.38    4.29
  -5 -13   2   36.62    3.17
  -4 -13   2    2.12    1.20
  -4 -13   2    1.85    0.80
  -4 -13   2    4.22    0.98
  -3 -13   2   20.35    2.10
  -3 -13   2   14.77    1.43
  -3 -13   2   22.67    2.73
  -3 -13   2   16.00    1.57
  -2 -13   2    5.71    1.23
  -2 -13   2    4.49    1.47
  -1 -13   2   46.51    4.37
  -1 -13   2   49.39    3.90
   0  13  -2    4.30    1.06
   0  13  -2    5.05    1.01
   0  13  -2    4.26    1.26
   0 -13   2    6.41    1.47
   0 -13   2    6.44    1.77
  -1  13  -2    6.85    1.49
  -1  13  -2   10.14    1.74
   1 -13   2    9.80    1.75
   1 -13   2   14.03    2.45
  -2  13  -2   38.20    3.59
  -2  13  -2   39.76    3.71
   2 -13   2   31.56    3.43
   2 -13   2   33.52    3.77
  -3  13  -2  243.37   14.45
  -3  13  -2  243.21   14.46
   3 -13   2  244.32   14.66
   3 -13   2  232.41   14.99
  -4  13  -2   63.78    4.27
  -4  13  -2   64.80    5.34
  -4  13  -2   73.96    8.01
  -4  13  -2   65.13    5.38
   4 -13   2   52.39    5.39
   4 -13   2   60.57    5.31
  -5  13  -2   33.52    3.86
  -5  13  -2   24.78    2.77
  -5  13  -2   25.14    4.98
  -5  13  -2   25.41    3.53
   5 -13   2   24.06    3.39
   5 -13   2   19.27    3.03
  -6  13  -2   -0.57    1.43
  -6  13  -2    0.38    2.42
  -6  13  -2    0.31    1.43
   6 -13   2   -0.67    1.16
   6 -13   2    1.51    1.43
  -7  13  -2   30.74    6.94
  -7  13  -2   50.83    5.26
  -7  13  -2   51.78    5.14
  -7  13  -2   40.41    3.99
   7 -13   2   41.85    4.75
  -8  13  -2    2.94    1.53
  -8  13  -2    3.33    1.96
  -8  13  -2    3.69    1.88
  -8  13  -2    4.13    3.23
   8 -13   2    3.35    1.63
   8 -13   2    0.38    1.53
  -9  13  -2    4.99    2.33
  -9  13  -2    8.37    3.73
  -9  13  -2    6.33    2.41
  -9  13  -2    4.86    1.73
   9 -13   2    8.34    4.02
   9 -13   2    8.54    2.23
 -10  13  -2    1.02    2.00
 -10  13  -2    0.57    3.19
 -10  13  -2    1.51    1.89
 -10  13  -2    0.81    1.75
  10 -13   2    0.52    1.75
  10 -13   2   -1.39    1.13
 -11  13  -2   13.04    4.65
 -11  13  -2    9.54    2.60
 -11  13  -2   17.96    3.45
 -11  13  -2   14.79    2.78
  11 -13   2   12.08    2.73
  11 -13   2   14.05    3.03
 -12  13  -2   -1.35    2.20
 -12  13  -2    3.08    3.23
 -12  13  -2   -1.50    4.12
  12 -13   2    3.98    2.42
 -14 -12   2   11.91    2.94
 -14 -12   2   12.25    2.84
 -14 -12   2   14.19    2.33
 -13 -12   2   -0.26    1.66
 -13 -12   2   -0.45    1.34
 -13 -12   2   -2.84    1.55
 -12 -12   2    9.07    3.13
 -12 -12   2    9.40    3.02
 -12 -12   2   10.28    2.36
 -12 -12   2   12.71    1.82
 -11 -12   2   -0.21    1.19
 -11 -12   2    2.37    1.56
 -11 -12   2    0.98    1.00
 -11 -12   2    0.09    1.08
 -10 -12   2   12.91    1.99
 -10 -12   2   14.98    2.48
 -10 -12   2   19.59    1.42
 -10 -12   2   17.67    2.56
 -10 -12   2   11.99    2.45
  -9 -12   2    1.67    1.13
  -9 -12   2    0.89    1.26
  -9 -12   2    1.37    1.06
  -9 -12   2    3.37    1.52
  -8 -12   2   24.32    3.38
  -8 -12   2   26.76    2.72
  -8 -12   2   32.23    3.80
  -7 -12   2    6.41    1.76
  -7 -12   2    3.32    0.53
  -7 -12   2    2.37    0.57
  -7 -12   2    0.97    1.08
  -7 -12   2    5.44    1.12
  -7 -12   2    3.68    1.41
  -6 -12   2   62.22    4.86
  -6 -12   2   61.70    4.45
  -6 -12   2   56.33    3.57
  -6 -12   2   64.93    5.25
  -6 -12   2   57.12    4.22
  -6 -12   2   52.94    3.48
  -5 -12   2    1.75    1.09
  -5 -12   2    1.12    0.52
  -5 -12   2    1.44    0.78
  -5 -12   2    0.64    1.11
  -5 -12   2    0.14    0.84
  -5 -12   2   -0.45    0.96
  -4 -12   2    1.02    0.59
  -4 -12   2   -0.56    0.81
  -4 -12   2    0.06    0.48
  -3 -12   2    4.74    0.82
  -3 -12   2    3.83    1.25
  -3 -12   2    4.23    0.84
  -2 -12   2    0.86    0.43
  -2 -12   2    1.55    0.42
  -2 -12   2    1.65    0.75
  -2 -12   2    1.86    0.96
  -1 -12   2   26.20    2.50
  -1 -12   2   26.54    3.10
   0  12  -2   10.03    1.59
   0  12  -2    7.33    1.22
   0  12  -2   12.62    1.69
   0 -12   2    7.57    1.68
   0 -12   2    9.34    1.56
  -1  12  -2  284.82   16.90
  -1  12  -2  307.68   17.16
  -1  12  -2  309.77   17.02
   1 -12   2  308.92   17.33
   1 -12   2  292.13   17.81
  -2  12  -2    5.64    1.42
  -2  12  -2    7.69    1.52
   2 -12   2    5.52    1.64
   2 -12   2    6.99    1.54
  -3  12  -2  141.26    7.77
  -3  12  -2  132.84    8.73
  -3  12  -2  144.69    9.26
  -3  12  -2  133.96   10.99
   3 -12   2  126.07    9.10
   3 -12   2  130.83    8.89
  -4  12  -2   17.54    2.03
  -4  12  -2   17.38    2.52
  -4  12  -2   12.58    2.33
  -4  12  -2   12.21    3.26
   4 -12   2   19.35    2.90
   4 -12   2   20.32    2.82
  -5  12  -2    0.84    0.99
  -5  12  -2    3.21    1.46
  -5  12  -2    3.01    2.85
  -5  12  -2    3.01    1.25
   5 -12   2    0.05    1.07
   5 -12   2    0.84    1.14
  -6  12  -2    1.99    1.55
  -6  12  -2    2.70    2.46
  -6  12  -2   -0.55    1.10
  -6  12  -2    3.46    1.76
   6 -12   2    1.18    1.15
   6 -12   2    0.55    1.24
  -7  12  -2  173.12   11.30
  -7  12  -2  168.92   13.95
  -7  12  -2  161.87   10.14
  -7  12  -2  160.99   10.88
   7 -12   2  144.24   10.72
   7 -12   2  165.03   10.97
  -8  12  -2    1.32    1.67
  -8  12  -2    1.71    1.84
  -8  12  -2    1.93    1.42
   8 -12   2    3.00    1.71
   8 -12   2    1.51    1.56
  -9  12  -2    1.27    1.62
  -9  12  -2    1.53    2.73
  -9  12  -2    3.99    1.60
   9 -12   2    1.75    1.65
   9 -12   2    1.79    2.04
 -10  12  -2   60.25    6.44
 -10  12  -2   62.60    5.70
 -10  12  -2   62.48    8.37
 -10  12  -2   62.46    6.25
  10 -12   2   62.13    6.20
  10 -12   2   64.01    5.70
 -11  12  -2    3.61    2.25
 -11  12  -2    8.08    2.70
 -11  12  -2    9.80    2.23
 -11  12  -2    7.43    4.07
  11 -12   2    6.34    2.34
  11 -12   2    3.85    2.04
 -12  12  -2   -0.28    3.63
 -12  12  -2   -4.06    1.84
 -12  12  -2    1.99    2.33
  12 -12   2    0.40    1.84
  12 -12   2   -3.91    1.65
 -13  12  -2   -1.44    2.14
 -13  12  -2    1.93    2.29
  13 -12   2   -2.57    2.04
  13 -12   2   -1.13    1.82
 -15 -11   2   -0.09    1.84
 -14 -11   2    3.74    1.49
 -14 -11   2    2.75    2.16
 -14 -11   2    2.36    2.33
 -13 -11   2   -2.24    1.36
 -13 -11   2    0.28    1.15
 -12 -11   2   90.23    7.03
 -12 -11   2   72.96    6.33
 -12 -11   2   76.66    5.41
 -11 -11   2   10.41    2.23
 -11 -11   2   11.91    1.67
 -11 -11   2    9.81    1.69
 -11 -11   2   10.93    2.35
 -11 -11   2    9.83    1.81
 -10 -11   2    0.38    0.89
 -10 -11   2    0.49    0.55
 -10 -11   2   -1.21    0.87
 -10 -11   2    0.43    1.21
 -10 -11   2   -0.28    1.26
  -9 -11   2    3.03    1.19
  -9 -11   2    5.66    1.71
  -9 -11   2    3.87    1.45
  -9 -11   2    5.43    1.39
  -8 -11   2   26.27    3.20
  -8 -11   2   23.03    2.77
  -8 -11   2   22.23    2.45
  -7 -11   2   66.87    5.11
  -7 -11   2   66.40    5.61
  -7 -11   2   72.51    6.35
  -7 -11   2   66.91    5.05
  -6 -11   2  152.84    8.59
  -6 -11   2  163.43    9.43
  -6 -11   2  166.08    9.74
  -6 -11   2  161.89    9.95
  -6 -11   2  152.77    8.64
  -5 -11   2    0.46    0.73
  -5 -11   2    0.71    0.95
  -5 -11   2    1.91    0.48
  -5 -11   2   -0.03    0.86
  -5 -11   2    1.08    0.72
  -5 -11   2    1.01    0.39
  -4 -11   2    1.08    0.56
  -4 -11   2   -0.22    0.47
  -4 -11   2   -0.80    0.66
  -4 -11   2   -0.19    0.58
  -4 -11   2   -0.62    0.72
  -3 -11   2    6.17    1.04
  -3 -11   2    7.29    1.06
  -2 -11   2   85.25    4.85
  -2 -11   2   79.42    4.87
  -2 -11   2   87.81    5.39
  -2 -11   2   85.12    6.54
   1  11  -2   14.63    1.12
  -1 -11   2   13.55    3.18
  -1 -11   2   11.47    1.67
   0  11  -2   84.82    5.49
   0  11  -2   88.09    5.56
   0  11  -2   90.36    5.87
   0 -11   2   92.42    6.43
   0 -11   2   91.27    5.92
  -1  11  -2  319.06   18.46
  -1  11  -2  305.60   17.36
  -1  11  -2  310.28   17.29
   1 -11   2  299.89   17.99
   1 -11   2  303.50   17.50
  -2  11  -2   49.45    4.03
  -2  11  -2   54.67    4.15
  -2  11  -2   50.37    3.02
   2 -11   2   47.33    4.03
   2 -11   2   44.02    4.24
  -3  11  -2   21.40    2.73
  -3  11  -2   21.64    1.94
  -3  11  -2   21.08    3.92
   3 -11   2   16.70    2.55
  -4  11  -2   36.22    5.28
  -4  11  -2   36.43    3.65
  -4  11  -2   38.72    3.83
   4 -11   2   35.16    3.69
   4 -11   2   38.83    3.88
  -5  11  -2  366.47   20.60
  -5  11  -2  381.86   21.62
  -5  11  -2  390.83   21.41
  -5  11  -2  358.73   23.80
   5 -11   2  362.63   21.48
   5 -11   2  365.38   21.63
  -6  11  -2    2.72    1.10
  -6  11  -2   -1.09    1.32
  -6  11  -2    1.64    2.10
  -6  11  -2    4.19    1.70
   6 -11   2    1.23    1.25
   6 -11   2    0.91    1.16
  -7  11  -2    8.41    2.86
  -7  11  -2    9.53    1.78
  -7  11  -2    7.09    1.95
  -7  11  -2   10.08    2.33
   7 -11   2    7.40    2.04
   7 -11   2   13.11    2.40
  -8  11  -2    1.63    2.41
  -8  11  -2   -2.04    1.49
  -8  11  -2    3.13    1.63
  -8  11  -2    0.02    1.18
   8 -11   2    0.05    1.29
   8 -11   2    0.27    1.48
  -9  11  -2    8.24    2.22
  -9  11  -2    4.59    1.88
  -9  11  -2    3.14    1.57
   9 -11   2    4.93    1.78
   9 -11   2    6.69    2.24
 -10  11  -2    5.02    2.10
 -10  11  -2    3.79    2.13
 -10  11  -2    0.02    1.45
 -10  11  -2    2.39    2.87
  10 -11   2    3.54    1.68
  10 -11   2    0.71    1.46
 -11  11  -2   11.19    4.29
 -11  11  -2    6.37    2.09
 -11  11  -2    6.67    2.31
 -11  11  -2    8.11    2.77
  11 -11   2    9.05    1.90
  11 -11   2   15.45    2.95
 -12  11  -2    2.71    2.04
 -12  11  -2    7.48    2.72
 -12  11  -2    0.07    3.58
 -12  11  -2    8.44    2.58
  12 -11   2    5.62    2.40
  12 -11   2    6.85    2.22
 -13  11  -2   -0.44    1.92
 -13  11  -2   -5.97    3.31
 -13  11  -2    3.14    2.24
  13 -11   2   -2.94    1.79
  13 -11   2   -2.02    1.78
 -15 -10   2   -0.38    1.66
 -15 -10   2    2.34    1.64
 -15 -10   2   -2.58    1.86
 -14 -10   2   13.70    3.13
 -14 -10   2   12.68    2.27
 -14 -10   2    8.65    2.53
 -13 -10   2    0.41    1.78
 -13 -10   2    1.30    1.73
 -13 -10   2    3.71    1.50
 -12 -10   2    0.21    1.56
 -12 -10   2   -0.76    1.03
 -12 -10   2   -1.13    0.80
 -12 -10   2   -0.07    1.84
 -11 -10   2   32.74    3.31
 -11 -10   2   31.60    2.85
 -11 -10   2   25.88    2.67
 -11 -10   2   33.58    3.95
 -11 -10   2   30.32    3.97
 -10 -10   2   29.45    2.47
 -10 -10   2   32.72    2.94
 -10 -10   2   34.30    3.85
 -10 -10   2   32.95    3.95
 -10 -10   2   36.38    3.29
  -9 -10   2    2.52    0.99
  -9 -10   2    1.49    1.07
  -9 -10   2    2.27    0.56
  -9 -10   2    1.57    1.01
  -8 -10   2   88.09    5.83
  -8 -10   2   88.60    6.60
  -8 -10   2   86.70    5.99
  -7 -10   2   38.54    3.34
  -7 -10   2   40.01    3.86
  -7 -10   2   34.32    3.50
  -7 -10   2   39.06    3.18
  -6 -10   2   33.88    3.36
  -6 -10   2   32.75    3.05
  -6 -10   2   38.58    2.94
  -6 -10   2   29.37    2.98
  -5 -10   2   -0.39    0.92
  -5 -10   2    1.27    0.87
  -5 -10   2    1.73    0.79
  -5 -10   2   -0.19    0.57
  -5 -10   2    0.04    0.87
  -5 -10   2    0.66    0.33
  -5 -10   2    0.71    0.40
  -4 -10   2   50.63    3.25
  -4 -10   2   54.30    4.19
  -4 -10   2   49.67    3.27
  -4 -10   2   58.43    3.76
  -4 -10   2   47.31    3.75
  -4 -10   2   59.14    4.71
  -3 -10   2    2.05    0.63
  -3 -10   2    2.77    1.01
  -3 -10   2    2.58    0.68
  -3 -10   2    3.58    0.82
  -3 -10   2    1.95    0.59
  -2 -10   2   -0.61    0.60
  -2 -10   2    0.37    0.38
  -2 -10   2    0.08    0.53
   1  10  -2  150.37    8.14
  -1 -10   2  152.61    8.79
  -1 -10   2  142.41    9.32
   0  10  -2   55.46    4.02
   0  10  -2   54.81    3.70
   0  10  -2   53.63    3.73
   0 -10   2   56.43    4.43
   0 -10   2   56.41    4.00
  -1  10  -2  119.50    7.58
  -1  10  -2  124.34    7.58
   1 -10   2  127.09    7.74
   1 -10   2  121.14    8.10
  -2  10  -2    3.29    1.01
  -2  10  -2    3.14    1.00
   2 -10   2    1.87    0.91
   2 -10   2    3.46    1.29
  -3  10  -2  164.02   10.14
  -3  10  -2  175.21   10.10
  -3  10  -2  169.23   12.11
  -3  10  -2  161.55    9.34
   3 -10   2  151.69   10.45
   3 -10   2  161.95   10.17
  -4  10  -2   89.40    6.82
  -4  10  -2   85.15    7.97
  -4  10  -2   95.01    6.69
  -4  10  -2   92.49    6.26
   4 -10   2   83.96    6.29
   4 -10   2   81.25    6.28
  -5  10  -2   -0.95    1.41
  -5  10  -2    0.67    1.03
  -5  10  -2    0.25    0.85
  -5  10  -2   -0.60    1.06
   5 -10   2    1.86    1.12
   5 -10   2   -0.90    0.72
  -6  10  -2    1.41    1.00
  -6  10  -2    0.56    1.26
  -6  10  -2   -1.39    1.65
  -6  10  -2    1.96    1.36
   6 -10   2    0.60    1.11
   6 -10   2    0.09    0.85
  -7  10  -2   36.11    3.95
  -7  10  -2   34.17    3.96
  -7  10  -2   35.13    5.54
  -7  10  -2   33.25    3.48
   7 -10   2   34.07    3.74
   7 -10   2   42.28    4.11
  -8  10  -2   46.39    4.88
  -8  10  -2   36.91    4.43
  -8  10  -2   43.27    4.04
   8 -10   2   41.80    4.29
   8 -10   2   50.52    4.80
  -9  10  -2   13.16    3.91
  -9  10  -2    8.21    1.99
  -9  10  -2    8.52    2.33
  -9  10  -2    9.53    2.35
   9 -10   2    9.30    2.27
   9 -10   2    8.49    2.09
 -10  10  -2   -1.92    5.26
 -10  10  -2    6.20    2.16
 -10  10  -2    2.70    1.62
  10 -10   2    2.29    1.67
  10 -10   2    2.50    1.51
 -11  10  -2    1.24    1.63
 -11  10  -2    0.96    1.93
 -11  10  -2   -1.87    1.28
 -11  10  -2    1.58    2.80
  11 -10   2    1.58    1.55
  11 -10   2    0.43    1.45
 -12  10  -2   -0.84    1.53
 -12  10  -2    0.82    2.85
 -12  10  -2    3.13    2.06
 -12  10  -2    1.44    1.60
  12 -10   2    1.25    1.78
  12 -10   2    1.25    1.66
 -13  10  -2   -1.57    1.61
 -13  10  -2    0.10    3.28
 -13  10  -2    2.87    2.02
 -13  10  -2   -3.41    1.69
  13 -10   2   -1.62    1.58
  13 -10   2   -0.57    1.81
 -14  10  -2   -1.61    2.03
 -14  10  -2   -3.89    3.37
 -14  10  -2   -1.09    2.28
 -14  10  -2   -2.36    1.74
  14 -10   2   -2.63    1.96
 -15  -9   2    7.77    2.03
 -15  -9   2    5.38    2.29
 -15  -9   2   11.31    3.01
 -14  -9   2   -1.45    1.58
 -14  -9   2    0.00    1.68
 -14  -9   2   -1.48    1.53
 -14  -9   2    0.68    1.51
 -13  -9   2    5.57    2.10
 -13  -9   2    2.73    1.36
 -13  -9   2    5.17    2.13
 -13  -9   2    3.99    1.07
 -12  -9   2   26.49    3.21
 -12  -9   2   24.06    2.72
 -12  -9   2   23.31    3.56
 -12  -9   2   32.36    3.99
 -11  -9   2    4.82    1.02
 -11  -9   2    4.55    1.29
 -11  -9   2    1.98    1.45
 -11  -9   2    4.14    1.79
 -10  -9   2   20.40    2.15
 -10  -9   2   18.01    1.99
 -10  -9   2   23.20    2.59
 -10  -9   2   20.84    3.14
  -9  -9   2   91.05    6.08
  -9  -9   2   93.48    5.33
  -9  -9   2   87.20    5.26
  -9  -9   2   88.08    5.96
  -9  -9   2   94.21    6.82
  -9  -9   2   95.20    6.81
  -8  -9   2    2.99    0.96
  -8  -9   2    3.81    1.01
  -8  -9   2    2.94    1.13
  -8  -9   2    2.69    0.44
  -7  -9   2    3.49    1.17
  -7  -9   2    4.81    1.13
  -7  -9   2    4.34    0.95
  -7  -9   2    4.00    1.23
  -6  -9   2    0.85    0.73
  -6  -9   2    2.55    1.05
  -6  -9   2    1.62    0.69
  -6  -9   2    0.25    0.63
  -5  -9   2   50.15    4.13
  -5  -9   2   45.81    3.39
  -5  -9   2   46.76    3.60
  -5  -9   2   44.45    3.64
  -4  -9   2  209.49   11.32
  -4  -9   2  196.92   10.64
  -4  -9   2  181.26   11.38
  -4  -9   2  199.23   11.64
  -4  -9   2  209.41   12.14
  -4  -9   2  185.37   10.66
  -3  -9   2   15.50    1.46
  -3  -9   2   19.00    2.16
  -3  -9   2   16.93    1.46
  -3  -9   2   19.47    1.83
  -2  -9   2    1.15    0.49
  -2  -9   2    0.74    0.71
  -2  -9   2    1.24    0.52
   1   9  -2   93.38    5.11
  -1  -9   2   78.25    6.09
  -1  -9   2   87.91    5.07
  -1  -9   2   99.33    6.25
  -1  -9   2   78.60    5.48
  -1  -9   2  102.62    5.90
   0   9  -2    5.14    0.86
   0   9  -2    4.62    0.96
   0   9  -2    5.16    1.47
   0  -9   2    5.14    1.23
   0  -9   2    5.12    1.00
  -1   9  -2   12.22    1.01
  -1   9  -2    8.23    1.28
  -1   9  -2    7.98    1.38
  -1   9  -2    8.67    1.33
   1  -9   2   11.65    1.76
   1  -9   2   11.53    1.58
   1  -9   2   10.27    0.93
  -2   9  -2  248.39   13.33
  -2   9  -2  217.66   14.98
  -2   9  -2  235.97   12.63
  -2   9  -2  224.71   13.31
   2  -9   2  230.25   13.39
   2  -9   2  235.84   13.74
   2  -9   2  218.32   12.47
  -3   9  -2   76.06    6.72
  -3   9  -2   63.37    4.38
  -3   9  -2   73.28    5.16
  -3   9  -2   75.04    5.05
   3  -9   2   67.59    5.17
   3  -9   2   64.98    4.98
  -4   9  -2   31.88    3.31
  -4   9  -2   32.31    2.70
  -4   9  -2   34.41    3.27
   4  -9   2   31.78    3.27
   4  -9   2   35.08    3.23
  -5   9  -2    6.45    2.44
  -5   9  -2    9.14    1.45
  -5   9  -2    9.10    1.69
  -5   9  -2   10.02    1.79
   5  -9   2   12.71    2.31
   5  -9   2    8.51    1.79
  -6   9  -2   13.12    2.10
  -6   9  -2   13.94    2.04
  -6   9  -2   13.90    3.01
  -6   9  -2   13.67    2.26
   6  -9   2   14.39    2.25
   6  -9   2   11.93    2.08
  -7   9  -2   89.35    8.58
  -7   9  -2   90.75    6.58
  -7   9  -2   80.45    6.60
  -7   9  -2   84.90    6.01
   7  -9   2   91.18    6.60
   7  -9   2   77.93    6.21
  -8   9  -2   77.14    5.88
  -8   9  -2   80.05    6.68
  -8   9  -2   85.14    6.45
  -8   9  -2   64.35    7.79
   8  -9   2   82.81    6.47
   8  -9   2   87.30    6.28
  -9   9  -2   18.58    4.09
  -9   9  -2   28.59    3.19
  -9   9  -2   19.21    3.28
  -9   9  -2   20.59    3.14
   9  -9   2   25.29    3.58
   9  -9   2   25.83    3.22
 -10   9  -2    2.00    2.51
 -10   9  -2   -1.24    1.24
 -10   9  -2    0.49    1.39
  10  -9   2    1.48    1.48
  10  -9   2   -0.39    1.25
 -11   9  -2   57.61    7.51
 -11   9  -2   57.28    5.92
 -11   9  -2   59.50    5.67
 -11   9  -2   48.89    5.29
  11  -9   2   57.01    5.63
  11  -9   2   55.93    5.09
 -12   9  -2   19.14    4.56
 -12   9  -2   30.46    4.05
 -12   9  -2   22.43    3.66
  12  -9   2   30.50    4.08
  12  -9   2   29.51    3.85
 -13   9  -2   19.34    3.44
 -13   9  -2   17.26    3.09
 -13   9  -2   14.25    4.50
  13  -9   2   21.44    3.46
  13  -9   2   19.57    3.04
 -14   9  -2    3.21    2.09
 -14   9  -2    6.11    4.71
 -14   9  -2    4.96    2.63
 -14   9  -2   -0.11    3.85
  14  -9   2    5.87    2.23
  14  -9   2    4.01    2.16
 -16  -8   2    2.32    2.13
 -15  -8   2   -2.59    1.51
 -15  -8   2    0.01    1.43
 -14  -8   2   11.78    2.82
 -14  -8   2   13.07    2.29
 -14  -8   2   16.89    3.30
 -13  -8   2   22.93    3.16
 -13  -8   2   17.14    2.50
 -13  -8   2   18.06    3.21
 -12  -8   2    6.24    1.56
 -12  -8   2    4.98    1.84
 -12  -8   2    4.91    1.69
 -12  -8   2    4.34    1.17
 -12  -8   2    3.33    0.82
 -11  -8   2   59.54    4.26
 -11  -8   2   66.11    5.50
 -11  -8   2   51.55    4.53
 -11  -8   2   58.64    5.42
 -10  -8   2  130.78    8.37
 -10  -8   2  133.16    7.90
 -10  -8   2  131.22    7.90
 -10  -8   2  120.43    7.75
 -10  -8   2  141.38    9.39
 -10  -8   2  150.59    9.27
  -9  -8   2   65.88    4.31
  -9  -8   2   60.01    4.51
  -9  -8   2   60.91    3.92
  -9  -8   2   69.73    5.42
  -9  -8   2   56.90    4.09
  -8  -8   2    0.31    0.87
  -8  -8   2    0.42    0.42
  -8  -8   2    0.40    0.62
  -8  -8   2   -0.01    0.81
  -8  -8   2    1.13    0.43
  -7  -8   2    3.15    1.05
  -7  -8   2    4.84    1.36
  -7  -8   2    3.81    0.89
  -7  -8   2    3.97    0.96
  -6  -8   2   35.71    2.77
  -6  -8   2   36.07    2.92
  -6  -8   2   35.30    3.29
  -6  -8   2   33.67    3.14
  -5  -8   2    3.66    0.83
  -5  -8   2    3.48    0.89
  -5  -8   2    2.72    1.00
  -5  -8   2    3.84    0.86
  -4  -8   2   37.69    2.94
  -4  -8   2   29.77    2.85
  -4  -8   2   35.01    2.04
  -4  -8   2   36.75    3.23
  -4  -8   2   34.66    2.07
  -3  -8   2  147.14    8.18
  -3  -8   2  149.64    8.15
  -3  -8   2  140.96    8.54
  -3  -8   2  151.96    8.69
  -3  -8   2  150.06    8.97
  -2  -8   2   40.34    2.79
  -2  -8   2   44.44    3.38
  -2  -8   2   41.75    2.73
  -2  -8   2   37.21    2.92
  -2  -8   2   41.10    2.75
   1   8  -2   29.15    1.86
  -1  -8   2   27.36    1.88
  -1  -8   2   21.41    2.67
  -1  -8   2   21.73    2.52
  -1  -8   2   27.17    2.15
  -1  -8   2   30.57    2.63
   0   8  -2  381.33   20.48
   0   8  -2  381.50   20.62
   0   8  -2  385.64   20.43
   0  -8   2  391.19   21.14
   0  -8   2  396.22   20.67
   0  -8   2  374.91   20.19
   0  -8   2  351.30   20.57
   0  -8   2  354.75   20.51
  -1   8  -2   22.38    1.57
  -1   8  -2   22.13    2.16
  -1   8  -2   20.44    2.01
   1  -8   2   16.79    1.89
   1  -8   2   18.38    1.37
   1  -8   2   20.83    2.25
   1  -8   2   21.75    2.09
  -2   8  -2  182.97   10.06
  -2   8  -2  160.00   10.45
  -2   8  -2  183.55   10.66
  -2   8  -2  190.95   12.30
  -2   8  -2  196.28   10.63
   2  -8   2  181.42   10.67
   2  -8   2  177.77    9.92
   2  -8   2  173.79   10.86
  -3   8  -2   68.87    4.92
  -3   8  -2   67.42    4.33
  -3   8  -2   75.56    6.39
  -3   8  -2   68.47    4.78
   3  -8   2   71.03    4.93
   3  -8   2   65.07    4.22
   3  -8   2   62.34    4.89
  -4   8  -2   74.01    6.72
  -4   8  -2   75.46    5.22
  -4   8  -2   71.23    5.33
  -4   8  -2   70.71    4.74
   4  -8   2   74.49    5.28
   4  -8   2   72.24    5.34
  -5   8  -2    1.15    1.64
  -5   8  -2    0.16    0.60
  -5   8  -2    1.61    0.89
  -5   8  -2   -0.03    0.79
   5  -8   2    1.29    0.96
   5  -8   2    0.65    0.82
  -6   8  -2   21.82    2.84
  -6   8  -2   21.04    3.77
  -6   8  -2   21.98    2.44
   6  -8   2   20.38    2.55
   6  -8   2   22.12    2.68
  -7   8  -2    3.94    1.26
  -7   8  -2    2.17    1.03
  -7   8  -2    0.30    1.66
  -7   8  -2    3.29    1.36
   7  -8   2    4.91    1.47
   7  -8   2    0.87    0.97
  -8   8  -2    4.65    2.22
  -8   8  -2    5.19    1.80
  -8   8  -2    2.84    1.16
  -8   8  -2    2.07    1.34
   8  -8   2    2.02    1.31
  -9   8  -2    2.56    2.48
  -9   8  -2    1.80    1.14
  -9   8  -2    2.15    1.35
  -9   8  -2    0.96    1.31
   9  -8   2   -1.23    1.24
   9  -8   2    0.16    1.08
 -10   8  -2   -0.64    1.37
 -10   8  -2   -1.06    1.41
 -10   8  -2    2.14    2.41
 -10   8  -2   -2.02    0.95
  10  -8   2    0.00    1.27
  10  -8   2   -0.39    1.08
 -11   8  -2    7.25    3.35
 -11   8  -2   11.63    2.57
 -11   8  -2    9.76    2.33
 -11   8  -2   13.18    2.62
  11  -8   2   10.27    2.08
  11  -8   2   10.80    3.37
 -12   8  -2    1.43    2.68
 -12   8  -2   -0.19    1.63
 -12   8  -2   -0.51    1.39
 -12   8  -2    0.62    1.49
  12  -8   2   -2.66    1.11
  12  -8   2   -2.37    1.18
 -13   8  -2   15.89    3.20
 -13   8  -2    9.73    4.13
 -13   8  -2   16.51    3.03
 -13   8  -2   11.14    2.52
  13  -8   2   20.61    3.28
  13  -8   2   16.02    2.70
 -14   8  -2   -0.82    1.78
 -14   8  -2   -0.11    1.74
 -14   8  -2    1.63    1.87
 -14   8  -2    3.85    3.33
  14  -8   2    1.19    1.82
  14  -8   2    1.76    1.79
 -15   8  -2   -1.71    2.44
 -15   8  -2   -1.03    2.22
 -15   8  -2    3.27    3.56
 -15   8  -2    3.45    2.16
  15  -8   2   -2.11    1.92
 -16  -7   2   13.91    3.23
 -16  -7   2   15.95    2.69
 -16  -7   2   15.12    3.77
 -15  -7   2    2.39    1.94
 -15  -7   2    3.68    1.46
 -15  -7   2    2.79    1.64
 -14  -7   2    4.04    1.84
 -14  -7   2    3.70    2.11
 -14  -7   2    0.73    1.29
 -13  -7   2   55.48    4.70
 -13  -7   2   70.00    6.12
 -13  -7   2   71.92    6.35
 -13  -7   2   55.56    4.97
 -12  -7   2   35.58    4.53
 -12  -7   2   40.28    4.45
 -12  -7   2   41.74    3.84
 -12  -7   2   39.35    3.42
 -11  -7   2  121.75    9.24
 -11  -7   2  123.54    8.33
 -11  -7   2  124.70    7.94
 -11  -7   2  132.84    7.42
 -11  -7   2  146.23    9.33
 -11  -7   2  129.77    7.48
 -10  -7   2   20.68    2.45
 -10  -7   2   22.66    1.87
 -10  -7   2   16.78    2.50
 -10  -7   2   15.51    2.72
  -9  -7   2    1.17    1.21
  -9  -7   2   -0.36    0.53
  -9  -7   2   -1.61    0.73
  -9  -7   2    0.13    0.63
  -9  -7   2    1.27    1.01
  -9  -7   2    1.66    0.66
  -8  -7   2    7.98    1.65
  -8  -7   2    4.78    0.71
  -8  -7   2    6.29    1.02
  -8  -7   2    4.33    1.45
  -8  -7   2    5.76    0.82
  -8  -7   2    4.16    1.23
  -7  -7   2    5.84    1.06
  -7  -7   2    9.21    0.80
  -7  -7   2    5.08    1.28
  -7  -7   2    8.22    1.47
  -7  -7   2    7.92    1.23
  -6  -7   2   55.26    4.04
  -6  -7   2   51.83    3.58
  -6  -7   2   51.15    4.08
  -6  -7   2   47.50    3.52
  -5  -7   2   73.78    4.54
  -5  -7   2   70.60    4.80
  -5  -7   2   68.50    4.58
  -5  -7   2   67.02    5.00
   4   7  -2   44.18    3.12
  -4  -7   2   43.88    3.22
  -4  -7   2   39.55    3.50
   3   7  -2   19.99    1.95
  -3  -7   2   20.16    2.04
  -3  -7   2   24.53    1.45
  -3  -7   2   21.98    1.99
  -3  -7   2   20.08    1.45
   2   7  -2   49.52    3.51
  -2  -7   2   45.47    3.17
  -2  -7   2   55.24    3.68
  -2  -7   2   46.77    3.03
  -2  -7   2   44.36    3.28
  -2  -7   2   52.70    3.05
   1   7  -2   60.85    3.33
   1   7  -2   52.64    3.94
  -1  -7   2   60.12    3.43
  -1  -7   2   53.48    3.56
  -1  -7   2   60.14    3.71
  -1  -7   2   57.46    4.04
  -1  -7   2   50.91    5.03
  -1  -7   2   52.05    3.56
   0   7  -2    2.22    0.63
   0   7  -2    1.97    0.53
   0   7  -2    1.80    0.54
   0   7  -2    1.48    0.37
   0  -7   2    2.36    0.85
   0  -7   2    0.96    0.32
   0  -7   2    0.44    0.48
   0  -7   2    1.67    0.56
   0  -7   2    0.76    0.55
  -1   7  -2  411.62   22.22
  -1   7  -2  437.20   21.81
  -1   7  -2  409.64   22.25
  -1   7  -2  442.10   22.29
   1  -7   2  399.69   21.68
   1  -7   2  378.06   22.24
   1  -7   2  414.19   22.65
   1  -7   2  369.89   23.17
   1  -7   2  406.84   22.30
  -2   7  -2   25.01    2.56
  -2   7  -2   28.83    3.49
  -2   7  -2   29.93    2.04
  -2   7  -2   30.45    2.55
  -2   7  -2   23.90    2.36
   2  -7   2   28.02    2.63
   2  -7   2   23.04    2.23
   2  -7   2   28.60    1.96
   2  -7   2   28.49    2.50
  -3   7  -2  145.17    8.34
  -3   7  -2  151.25   10.38
  -3   7  -2  157.35    8.82
  -3   7  -2  143.73    8.89
   3  -7   2  141.26    8.28
   3  -7   2  136.90    8.87
   3  -7   2  141.34    8.81
  -4   7  -2  211.40   12.10
  -4   7  -2  209.06   11.91
  -4   7  -2  205.28   11.54
  -4   7  -2  192.72   13.29
   4  -7   2  194.89   11.96
   4  -7   2  200.60   12.04
   4  -7   2  201.84   11.82
  -5   7  -2    2.25    1.12
  -5   7  -2    2.51    0.99
  -5   7  -2    1.14    0.66
  -5   7  -2    1.56    1.41
   5  -7   2    1.97    0.94
   5  -7   2    0.34    0.61
   5  -7   2    0.96    0.82
  -6   7  -2   35.74    3.17
  -6   7  -2   39.07    3.59
  -6   7  -2   36.03    4.60
   6  -7   2   39.26    3.43
  -7   7  -2    4.13    1.28
  -7   7  -2    2.46    0.98
  -7   7  -2    1.17    1.16
  -7   7  -2    1.95    1.54
   7  -7   2    1.89    1.00
   7  -7   2    1.78    0.89
  -8   7  -2  135.62    9.10
  -8   7  -2  150.72    9.45
  -8   7  -2  146.80    9.58
  -8   7  -2  130.32   10.86
   8  -7   2  144.81    9.14
   8  -7   2  137.80    9.27
  -9   7  -2    6.34    1.84
  -9   7  -2    6.60    1.91
  -9   7  -2   12.08    2.09
  -9   7  -2    7.30    2.73
   9  -7   2   12.50    2.40
   9  -7   2   10.51    1.90
 -10   7  -2    3.10    1.48
 -10   7  -2    3.90    1.45
 -10   7  -2    0.59    2.28
 -10   7  -2    2.98    1.38
  10  -7   2    2.06    1.50
 -11   7  -2    2.47    1.50
 -11   7  -2    1.25    1.65
 -11   7  -2   -0.82    2.15
 -11   7  -2   -1.44    1.15
  11  -7   2    1.06    1.50
  11  -7   2   -0.75    1.07
 -12   7  -2    2.43    2.76
 -12   7  -2    6.54    2.12
 -12   7  -2    3.91    2.12
 -12   7  -2    6.00    2.14
  12  -7   2    6.01    1.71
 -13   7  -2    2.35    2.69
 -13   7  -2    2.46    1.75
 -13   7  -2    1.09    1.74
 -13   7  -2   -2.40    1.67
  13  -7   2    1.85    1.55
  13  -7   2   -1.31    1.36
 -14   7  -2    6.90    2.80
 -14   7  -2    2.59    2.64
 -14   7  -2    0.32    1.89
 -14   7  -2    2.19    2.09
  14  -7   2    1.32    1.71
  14  -7   2    3.87    1.93
 -15   7  -2    2.00    3.80
 -15   7  -2    0.61    2.57
 -15   7  -2    0.34    2.99
 -15   7  -2    3.74    2.10
  15  -7   2   -0.62    1.78
 -16  -6   2    0.86    2.30
 -16  -6   2    2.27    2.12
 -16  -6   2   -0.42    1.30
 -16  -6   2    0.79    1.42
 -15  -6   2    0.97    3.03
 -15  -6   2    0.94    1.43
 -15  -6   2    3.78    1.65
 -15  -6   2    3.06    2.21
 -14  -6   2    6.47    2.34
 -14  -6   2    3.68    2.02
 -14  -6   2    4.57    1.71
 -14  -6   2    5.52    1.55
 -13  -6   2   74.84    5.86
 -13  -6   2   89.04    7.28
 -13  -6   2   85.33    7.14
 -13  -6   2   73.58    5.71
 -12  -6   2    6.69    1.45
 -12  -6   2    8.44    1.57
 -12  -6   2    5.77    1.94
 -12  -6   2    8.54    2.20
 -11  -6   2    6.55    1.91
 -11  -6   2    8.25    2.25
 -11  -6   2    9.00    1.38
 -11  -6   2    5.30    1.54
 -10  -6   2   16.44    2.90
 -10  -6   2   12.59    1.48
 -10  -6   2   17.86    2.09
 -10  -6   2   17.60    1.42
 -10  -6   2   12.99    1.94
 -10  -6   2   15.71    2.65
  -9  -6   2   84.77    5.94
  -9  -6   2   76.90    6.01
  -9  -6   2   70.53    4.90
  -9  -6   2   78.45    4.67
  -9  -6   2   77.75    4.99
  -9  -6   2   73.58    5.22
  -8  -6   2  110.17    7.06
  -8  -6   2  117.06    6.68
  -8  -6   2  117.89    7.86
  -8  -6   2  106.55    6.62
  -8  -6   2  121.96    7.67
  -8  -6   2  111.60    6.61
  -7  -6   2    5.37    1.36
  -7  -6   2    8.41    0.91
  -7  -6   2   10.99    1.71
  -7  -6   2    6.76    1.15
  -7  -6   2    8.21    1.18
  -7  -6   2    8.76    0.98
  -6  -6   2   42.85    2.35
  -6  -6   2   39.39    3.34
  -6  -6   2   36.96    2.90
  -6  -6   2   39.16    2.33
  -6  -6   2   41.83    3.41
  -6  -6   2   39.70    3.09
  -5  -6   2  507.65   28.17
  -5  -6   2  519.08   28.37
  -5  -6   2  523.14   27.83
  -4  -6   2  100.57    5.96
  -4  -6   2   96.38    6.42
  -4  -6   2  102.08    6.07
   3   6  -2   25.84    2.05
  -3  -6   2   26.13    2.15
  -3  -6   2   25.45    1.48
  -3  -6   2   23.15    2.31
   2   6  -2  154.69    8.75
  -2  -6   2  149.83    8.58
  -2  -6   2  155.13    8.25
  -2  -6   2  156.97    8.85
  -2  -6   2  139.32    9.35
  -2  -6   2  147.12    8.27
   1   6  -2  317.28   16.91
   1   6  -2  319.02   16.90
   1   6  -2  341.91   17.94
  -1  -6   2  331.85   17.66
  -1  -6   2  300.44   17.14
  -1  -6   2  302.96   17.06
  -1  -6   2  335.46   17.18
  -1  -6   2  297.89   17.22
   0   6  -2    2.56    0.61
   0   6  -2    2.32    0.56
   0  -6   2    3.06    0.63
   0  -6   2    2.15    0.39
   0  -6   2    3.03    0.61
   0  -6   2    2.41    0.78
   0  -6   2    2.13    0.92
   0  -6   2    2.10    0.56
  -1   6  -2  228.41   12.07
  -1   6  -2  203.94   12.20
  -1   6  -2  217.38   12.01
  -1   6  -2  230.94   12.24
  -1   6  -2  227.62   11.70
   1  -6   2  203.11   12.24
   1  -6   2  215.65   11.58
   1  -6   2  218.36   12.36
   1  -6   2  199.56   12.02
   1  -6   2  224.91   12.14
   1  -6   2  190.20   12.92
  -2   6  -2  144.64    8.05
  -2   6  -2  129.81    7.89
  -2   6  -2  123.61    7.96
  -2   6  -2  134.84    7.88
  -2   6  -2  135.93    7.54
  -2   6  -2  130.51    9.04
   2  -6   2  133.67    8.12
   2  -6   2  123.65    9.31
   2  -6   2  137.66    7.49
   2  -6   2  134.65    7.97
   2  -6   2  132.74    7.95
  -3   6  -2  174.86    9.66
  -3   6  -2  168.81   11.21
  -3   6  -2  172.96   10.11
  -3   6  -2  178.99    9.97
  -3   6  -2  154.50    9.95
   3  -6   2  180.94    9.65
   3  -6   2  165.20   10.00
   3  -6   2  171.20   10.14
   3  -6   2  161.75    9.76
  -4   6  -2   49.78    5.07
  -4   6  -2   51.41    3.52
  -4   6  -2   48.75    3.77
  -4   6  -2   49.60    3.86
   4  -6   2   45.79    3.77
   4  -6   2   46.50    3.76
   4  -6   2   56.04    3.84
  -5   6  -2   21.56    2.21
  -5   6  -2   25.19    2.54
  -5   6  -2   26.91    2.60
  -5   6  -2   27.32    3.62
   5  -6   2   19.87    2.32
   5  -6   2   23.83    2.46
   5  -6   2   23.08    2.23
  -6   6  -2    0.59    1.22
  -6   6  -2   -0.17    0.76
  -6   6  -2   -0.56    0.62
  -6   6  -2    0.98    0.95
   6  -6   2    1.52    0.86
   6  -6   2   -0.32    0.70
  -7   6  -2   67.33    5.06
  -7   6  -2   71.33    6.56
  -7   6  -2   63.99    5.19
  -7   6  -2   70.99    5.54
   7  -6   2   68.10    5.18
   7  -6   2   68.98    5.05
  -8   6  -2   12.86    2.06
  -8   6  -2    8.57    1.72
  -8   6  -2   14.51    2.35
  -8   6  -2   11.17    2.76
   8  -6   2   16.35    2.17
   8  -6   2   12.69    2.14
  -9   6  -2   33.10    3.64
  -9   6  -2   35.39    3.75
  -9   6  -2   33.67    4.89
  -9   6  -2   36.47    3.91
   9  -6   2   38.91    3.86
   9  -6   2   35.30    3.42
 -10   6  -2   19.17    2.83
 -10   6  -2   17.48    2.85
 -10   6  -2   14.58    3.66
  10  -6   2   21.00    2.88
  10  -6   2   17.93    2.51
 -11   6  -2  253.15   15.71
 -11   6  -2  250.48   15.84
 -11   6  -2  224.92   17.51
 -11   6  -2  261.57   16.07
  11  -6   2  275.94   15.25
  11  -6   2  254.36   15.57
 -12   6  -2   32.33    4.19
 -12   6  -2   32.81    4.59
 -12   6  -2   33.03    4.19
 -12   6  -2   23.06    5.00
  12  -6   2   38.09    4.19
  12  -6   2   37.25    4.13
 -13   6  -2    4.99    3.17
 -13   6  -2    4.19    1.82
 -13   6  -2    5.53    1.99
 -13   6  -2    4.70    2.00
  13  -6   2    5.66    3.18
 -14   6  -2    6.36    2.28
 -14   6  -2    4.42    3.18
 -14   6  -2    2.60    1.85
 -14   6  -2    6.52    2.37
  14  -6   2    2.14    1.66
  14  -6   2    8.06    2.08
 -15   6  -2    2.98    2.29
 -15   6  -2    6.24    2.50
 -15   6  -2   -0.56    2.91
 -15   6  -2    8.33    2.65
  15  -6   2    5.26    2.14
 -16  -5   2    1.45    1.38
 -16  -5   2   -3.03    2.15
 -15  -5   2    0.59    1.54
 -15  -5   2   -0.97    1.21
 -15  -5   2   -0.02    2.42
 -15  -5   2   -2.12    1.16
 -14  -5   2   13.92    2.65
 -14  -5   2   12.64    2.15
 -14  -5   2   18.35    2.52
 -14  -5   2    8.32    2.55
 -13  -5   2   31.80    3.65
 -13  -5   2   30.44    4.40
 -13  -5   2   32.56    4.47
 -13  -5   2   28.98    3.89
 -12  -5   2  250.45   15.54
 -12  -5   2  246.10   14.21
 -12  -5   2  235.38   14.41
 -12  -5   2  238.82   15.44
 -11  -5   2   10.69    2.28
 -11  -5   2    9.92    1.67
 -11  -5   2   10.16    1.73
 -10  -5   2   87.99    6.03
 -10  -5   2   92.92    5.88
 -10  -5   2   83.24    6.63
  -9  -5   2  123.39    8.50
  -9  -5   2  137.32    8.44
  -9  -5   2  122.13    7.46
  -9  -5   2  120.80    7.67
  -9  -5   2  125.09    8.52
  -9  -5   2  119.17    6.88
  -9  -5   2  119.56    6.97
  -8  -5   2   81.93    4.89
  -8  -5   2   85.43    6.18
  -8  -5   2   92.21    6.06
  -8  -5   2   81.72    5.22
  -8  -5   2   85.11    5.48
  -8  -5   2   78.80    5.09
  -7  -5   2    2.72    0.90
  -7  -5   2    2.19    0.57
  -7  -5   2    2.62    0.83
  -7  -5   2    2.32    0.53
  -7  -5   2    1.13    0.59
  -7  -5   2    1.70    0.92
  -6  -5   2   22.44    1.57
  -6  -5   2   22.14    1.78
  -6  -5   2   22.27    2.37
  -6  -5   2   24.09    2.42
  -6  -5   2   22.00    1.58
  -6  -5   2   24.58    2.02
   5   5  -2   46.70    3.88
  -5  -5   2   53.68    3.18
  -5  -5   2   54.66    3.52
  -5  -5   2   57.28    4.05
  -5  -5   2   59.11    3.68
  -5  -5   2   57.44    3.05
   4   5  -2   23.77    1.76
  -4  -5   2   21.59    1.80
  -4  -5   2   22.22    2.14
  -4  -5   2   21.15    1.82
   3   5  -2  224.52   12.50
  -3  -5   2  228.00   12.94
  -3  -5   2  227.53   12.59
   2   5  -2  230.41   12.60
  -2  -5   2  219.99   12.15
  -2  -5   2  230.26   12.13
  -2  -5   2  218.79   12.57
  -2  -5   2  236.84   12.68
   1   5  -2  195.77   10.65
   1   5  -2  205.96   11.23
   1   5  -2  206.33   10.69
  -1  -5   2  202.51   10.86
  -1  -5   2  193.62   10.98
  -1  -5   2  198.24   10.91
  -1  -5   2  194.60   10.87
   0   5  -2  109.52    6.10
   0   5  -2  109.50    6.12
   0   5  -2  112.77    6.23
   0   5  -2  106.35    5.97
   0  -5   2  100.22    6.14
   0  -5   2  104.71    6.43
   0  -5   2  111.86    6.18
   0  -5   2  104.54    6.16
   0  -5   2  101.18    5.91
  -1   5  -2  493.42   25.27
  -1   5  -2  472.23   25.45
  -1   5  -2  465.19   25.23
  -1   5  -2  475.49   25.29
  -1   5  -2  487.81   25.00
   1  -5   2  476.32   25.52
   1  -5   2  446.49   26.15
   1  -5   2  474.22   25.30
   1  -5   2  463.98   24.90
   1  -5   2  458.06   25.28
   1  -5   2  451.32   25.17
  -2   5  -2  262.02   14.49
  -2   5  -2  269.57   14.15
  -2   5  -2  272.22   14.42
  -2   5  -2  250.51   15.39
  -2   5  -2  265.05   14.58
   2  -5   2  258.86   14.46
   2  -5   2  254.50   14.33
   2  -5   2  251.04   14.05
   2  -5   2  258.97   14.58
   2  -5   2  252.34   14.45
  -3   5  -2  187.40   11.12
  -3   5  -2  198.85   11.25
  -3   5  -2  192.25   11.15
  -3   5  -2  205.47   12.33
  -3   5  -2  202.47   10.90
  -3   5  -2  200.64   11.11
   3  -5   2  199.34   11.25
   3  -5   2  189.59   11.00
   3  -5   2  174.57   11.10
   3  -5   2  201.67   11.21
   3  -5   2  208.25   10.91
   3  -5   2  169.16   11.83
  -4   5  -2    9.28    1.38
  -4   5  -2    9.08    2.03
  -4   5  -2    6.66    1.14
   4  -5   2    5.51    1.13
   4  -5   2    7.74    1.34
   4  -5   2    9.72    1.46
  -5   5  -2 1566.30   82.28
  -5   5  -2 1525.38   83.47
  -5   5  -2 1599.96   82.01
  -5   5  -2 1586.46   82.10
   5  -5   2 1497.87   82.13
   5  -5   2 1494.89   81.93
   5  -5   2 1552.43   82.06
  -6   5  -2  528.66   32.50
  -6   5  -2  564.23   31.40
  -6   5  -2  591.77   31.23
  -6   5  -2  588.62   31.25
   6  -5   2  566.52   31.08
   6  -5   2  577.62   31.30
  -7   5  -2   35.47    3.38
  -7   5  -2   41.78    3.61
  -7   5  -2   42.12    4.66
  -7   5  -2   39.87    3.68
   7  -5   2   37.15    3.28
   7  -5   2   45.19    3.65
  -8   5  -2    5.26    1.39
  -8   5  -2    8.86    1.76
  -8   5  -2    8.48    1.74
  -8   5  -2    9.36    2.44
   8  -5   2    5.84    1.36
   8  -5   2   10.60    1.80
  -9   5  -2  329.47   18.90
  -9   5  -2  295.70   18.44
  -9   5  -2  340.17   18.84
  -9   5  -2  280.30   20.00
   9  -5   2  323.30   18.16
   9  -5   2  341.19   18.65
 -10   5  -2    1.45    1.17
 -10   5  -2    3.13    1.52
 -10   5  -2    2.18    1.47
 -10   5  -2    2.77    2.35
  10  -5   2    1.55    1.03
  10  -5   2    2.10    1.25
 -11   5  -2   90.38    7.25
 -11   5  -2  102.33    7.54
 -11   5  -2   79.37    8.75
 -11   5  -2   99.21    7.43
  11  -5   2  102.23    7.15
  11  -5   2   97.89    6.69
 -12   5  -2    7.57    2.98
 -12   5  -2    8.15    2.21
 -12   5  -2    5.06    1.75
 -12   5  -2    7.13    1.91
  12  -5   2    5.07    1.65
  12  -5   2    6.26    1.74
 -13   5  -2   64.81    8.04
 -13   5  -2   61.48    6.38
 -13   5  -2   71.77    6.52
 -13   5  -2   64.76    6.15
  13  -5   2   69.43    5.90
  13  -5   2   76.48    5.65
 -14   5  -2    4.38    1.85
 -14   5  -2    4.05    2.10
 -14   5  -2   -2.09    2.54
 -14   5  -2    3.88    2.21
  14  -5   2    0.48    1.83
  14  -5   2    1.68    3.01
 -15   5  -2   66.39    6.65
 -15   5  -2   58.48    6.24
 -15   5  -2   62.97    6.33
 -15   5  -2   51.39    7.96
  15  -5   2   62.91    5.80
 -16   5  -2    5.29    3.47
 -16   5  -2   -1.51    1.72
  16  -5   2   -1.29    1.90
 -16  -4   2    2.05    2.45
 -16  -4   2    7.66    2.24
 -16  -4   2    4.64    1.87
 -15  -4   2    8.85    2.17
 -15  -4   2   10.55    4.95
 -15  -4   2    9.39    2.13
 -15  -4   2    9.70    2.95
 -14  -4   2   26.75    3.39
 -14  -4   2   20.02    2.98
 -14  -4   2   30.39    4.70
 -14  -4   2   23.00    3.83
 -13  -4   2    2.02    1.64
 -13  -4   2    1.20    1.19
 -13  -4   2   -0.47    1.53
 -13  -4   2    0.81    1.34
 -12  -4   2   90.03    7.43
 -12  -4   2   83.50    6.36
 -12  -4   2   94.25    6.52
 -12  -4   2   98.84    7.71
 -11  -4   2   36.80    3.49
 -11  -4   2   35.83    3.30
 -11  -4   2   32.30    3.96
 -11  -4   2   38.50    4.35
 -10  -4   2    6.94    1.83
 -10  -4   2    6.90    1.39
 -10  -4   2    7.12    1.44
  -9  -4   2   -0.05    0.66
  -9  -4   2   -0.79    0.56
  -9  -4   2    0.13    0.87
  -9  -4   2    1.42    0.78
  -8  -4   2    1.03    0.33
  -8  -4   2    1.23    0.92
  -8  -4   2    0.32    0.41
  -8  -4   2    1.40    0.79
  -8  -4   2    0.09    0.60
  -8  -4   2    1.29    0.70
  -7  -4   2   72.77    4.63
  -7  -4   2   74.49    4.85
  -7  -4   2   72.32    4.65
  -7  -4   2   73.11    4.30
  -7  -4   2   83.23    5.39
  -7  -4   2   72.50    5.39
  -6  -4   2  530.12   28.51
  -6  -4   2  521.52   28.49
  -6  -4   2  567.60   29.36
  -6  -4   2  542.54   28.87
  -6  -4   2  541.99   29.45
  -6  -4   2  512.65   28.43
   5   4  -2   83.26    5.84
  -5  -4   2   97.40    5.60
  -5  -4   2  100.05    6.02
  -5  -4   2   92.63    5.33
  -5  -4   2   90.98    5.17
   4   4  -2  394.15   22.89
  -4  -4   2  431.53   22.59
  -4  -4   2  418.86   22.96
  -4  -4   2  435.76   22.08
  -4  -4   2  416.24   22.45
   3   4  -2   37.32    2.50
  -3  -4   2   39.83    2.59
   2   4  -2  697.55   37.10
  -2  -4   2  730.28   37.28
  -2  -4   2  687.14   37.41
  -2  -4   2  688.17   36.68
  -2  -4   2  691.31   37.14
   1   4  -2 1700.60   87.97
   1   4  -2 1681.66   88.30
   1   4  -2 1706.17   87.97
   1   4  -2 1654.38   88.40
  -1  -4   2 1658.69   88.25
  -1  -4   2 1713.31   88.10
  -1  -4   2 1621.77   88.12
  -1  -4   2 1662.41   88.24
  -1  -4   2 1715.85   88.46
   0   4  -2   94.05    5.35
   0   4  -2   96.33    5.58
   0   4  -2   93.96    5.30
   0   4  -2   92.64    5.38
   0   4  -2   96.39    5.27
   0  -4   2   88.93    5.34
   0  -4   2   91.38    5.36
   0  -4   2   92.70    5.58
   0  -4   2   90.59    5.21
   0  -4   2   92.99    5.35
  -1   4  -2  199.09   12.38
  -1   4  -2  215.25   11.60
  -1   4  -2  210.68   11.59
  -1   4  -2  209.36   11.74
  -1   4  -2  210.04   11.63
  -1   4  -2  218.70   11.43
   1  -4   2  206.41   11.62
   1  -4   2  212.64   11.36
   1  -4   2  222.56   11.65
   1  -4   2  213.35   11.80
   1  -4   2  194.97   12.29
   1  -4   2  206.15   11.55
  -2   4  -2  166.64    9.08
  -2   4  -2  156.18    8.96
  -2   4  -2  138.24   10.19
  -2   4  -2  168.52    9.03
  -2   4  -2  160.61    8.77
   2  -4   2  148.85    8.85
   2  -4   2  151.81    9.01
   2  -4   2  162.86    8.74
  -3   4  -2   81.33    5.64
  -3   4  -2   84.32    5.37
  -3   4  -2   80.46    5.48
  -3   4  -2   85.94    6.29
  -3   4  -2   88.22    5.47
  -3   4  -2   91.43    5.30
   3  -4   2   92.23    5.49
   3  -4   2   92.60    5.30
   3  -4   2   85.18    5.28
   3  -4   2   87.60    5.47
   3  -4   2   89.67    5.77
  -4   4  -2  150.71    8.89
  -4   4  -2  161.97    8.74
  -4   4  -2  145.11    9.68
  -4   4  -2  148.19    8.68
  -4   4  -2  153.25    8.76
   4  -4   2  136.16    8.51
   4  -4   2  144.08    8.72
   4  -4   2  141.65    8.78
   4  -4   2  150.94    8.82
  -5   4  -2   56.87    3.92
  -5   4  -2   46.81    3.72
  -5   4  -2   54.15    4.83
  -5   4  -2   54.02    3.96
  -5   4  -2   50.05    3.99
   5  -4   2   51.24    3.72
   5  -4   2   49.02    3.78
   5  -4   2   54.07    3.91
  -6   4  -2   30.39    3.01
  -6   4  -2   31.95    2.91
  -6   4  -2   30.12    2.54
  -6   4  -2   32.42    2.81
  -6   4  -2   28.70    3.59
   6  -4   2   32.91    2.87
   6  -4   2   31.21    2.63
  -7   4  -2    2.17    1.01
  -7   4  -2    3.20    1.58
  -7   4  -2    1.78    0.85
   7  -4   2    2.35    0.88
   7  -4   2    1.30    0.81
  -8   4  -2   24.40    2.99
  -8   4  -2   27.65    3.99
  -8   4  -2   30.13    3.02
   8  -4   2   28.86    2.66
   8  -4   2   29.83    2.95
  -9   4  -2   64.31    5.07
  -9   4  -2   64.31    8.80
  -9   4  -2   66.12    5.35
  -9   4  -2   68.29    5.42
   9  -4   2   67.40    5.04
   9  -4   2   62.26    4.70
 -10   4  -2   54.36    5.02
 -10   4  -2   55.74    6.46
 -10   4  -2   69.98    5.53
 -10   4  -2   60.25    5.29
  10  -4   2   62.43    4.61
  10  -4   2   71.51    5.18
 -11   4  -2   60.39    7.04
 -11   4  -2   62.90    5.53
 -11   4  -2   67.17    5.87
 -11   4  -2   68.86    5.91
  11  -4   2   66.32    5.36
  11  -4   2   69.53    5.13
 -12   4  -2    3.23    1.79
 -12   4  -2    2.82    2.25
 -12   4  -2    1.00    1.42
 -12   4  -2    0.58    2.22
  12  -4   2    2.87    1.48
  12  -4   2    4.02    1.27
 -13   4  -2    9.16    2.37
 -13   4  -2   11.08    3.12
 -13   4  -2    8.31    1.99
 -13   4  -2    7.39    2.98
  13  -4   2   12.85    2.30
  13  -4   2   10.96    2.33
 -14   4  -2    3.39    2.08
 -14   4  -2    0.49    1.56
 -14   4  -2   -0.48    1.31
  14  -4   2    4.12    1.89
  14  -4   2    0.46    1.42
 -15   4  -2   18.46    4.44
 -15   4  -2   28.88    4.22
 -15   4  -2   20.31    3.18
 -16   4  -2    2.41    2.22
 -16   4  -2   -2.88    3.04
 -16   4  -2    3.19    2.29
  16  -4   2    4.93    2.13
 -16  -3   2   -2.08    2.23
 -16  -3   2    0.90    1.62
 -15  -3   2   -1.18    1.38
 -15  -3   2    0.24    1.87
 -15  -3   2    1.72    3.70
 -15  -3   2    2.54    1.56
 -14  -3   2   12.90    2.11
 -14  -3   2   11.00    2.86
 -14  -3   2   10.77    2.23
 -14  -3   2   12.16    2.78
 -13  -3   2    2.11    1.72
 -13  -3   2    0.87    1.23
 -13  -3   2    1.29    1.21
 -13  -3   2    2.49    1.74
 -12  -3   2    8.71    2.29
 -12  -3   2    7.35    1.72
 -12  -3   2   10.24    2.39
 -12  -3   2    8.28    2.26
 -11  -3   2    2.05    1.06
 -11  -3   2   -0.42    1.14
 -11  -3   2    2.04    1.08
 -11  -3   2    1.53    1.40
 -10  -3   2   93.51    6.45
 -10  -3   2  105.95    7.44
 -10  -3   2   98.07    6.55
  -9  -3   2   21.33    2.73
  -9  -3   2   25.30    2.99
  -9  -3   2   17.98    2.23
  -9  -3   2   22.66    2.35
  -8  -3   2   17.89    1.89
  -8  -3   2   13.82    1.92
  -8  -3   2   15.81    1.87
  -8  -3   2   12.73    2.13
  -8  -3   2   20.91    2.57
  -7  -3   2   11.76    1.87
  -7  -3   2   18.46    2.17
  -7  -3   2   14.95    0.98
  -7  -3   2   13.51    1.24
  -7  -3   2   12.61    1.51
  -7  -3   2   16.06    1.72
  -7  -3   2   13.52    1.63
  -6  -3   2  126.18    7.66
  -6  -3   2  122.23    7.50
  -6  -3   2  143.16    8.20
  -6  -3   2  138.94    7.52
  -6  -3   2  126.18    7.12
   5   3  -2   63.15    4.31
  -5  -3   2   64.09    3.89
  -5  -3   2   70.80    4.08
  -5  -3   2   64.49    4.03
  -5  -3   2   77.20    4.72
  -5  -3   2   74.04    4.34
  -4  -3   2  349.32   19.12
  -4  -3   2  348.81   18.87
  -4  -3   2  356.43   18.82
  -4  -3   2  362.65   19.48
   3   3  -2    7.01    1.02
  -3  -3   2    7.41    1.05
   2   3  -2 1083.71   56.95
  -2  -3   2 1097.93   56.67
  -2  -3   2 1062.64   57.27
  -2  -3   2 1074.95   56.98
  -2  -3   2 1088.11   56.71
   1   3  -2 1358.55   69.37
   1   3  -2 1305.68   69.68
   1   3  -2 1352.21   69.72
   1   3  -2 1320.28   69.38
  -1  -3   2 1275.53   69.46
  -1  -3   2 1309.07   69.66
  -1  -3   2 1329.00   69.71
  -1  -3   2 1344.09   69.62
  -1  -3   2 1320.66   69.43
   0   3  -2   46.27    2.93
   0   3  -2   47.40    2.75
   0   3  -2   45.36    2.76
   0   3  -2   44.28    2.78
   0   3  -2   46.48    2.84
   0  -3   2   43.62    2.79
   0  -3   2   45.00    2.74
   0  -3   2   43.83    2.93
   0  -3   2   47.30    2.77
   0  -3   2   41.62    2.76
  -1   3  -2   86.87    4.73
  -1   3  -2   80.29    4.58
  -1   3  -2   76.96    4.66
  -1   3  -2   74.67    4.74
  -1   3  -2   89.52    5.45
   1  -3   2   76.82    4.69
   1  -3   2   75.68    4.78
   1  -3   2   74.03    4.65
   1  -3   2   81.43    5.31
   1  -3   2   82.55    4.67
   1  -3   2   77.13    4.52
  -2   3  -2 4457.58  225.64
   2  -3   2 4124.69  225.47
  -3   3  -2   80.41    4.95
  -3   3  -2   81.65    4.85
  -3   3  -2   78.23    4.78
   3  -3   2   73.92    4.79
   3  -3   2   78.04    4.91
   3  -3   2   79.34    4.77
   3  -3   2   71.76    4.79
   3  -3   2   76.54    5.41
  -4   3  -2    2.94    0.74
  -4   3  -2    3.46    0.75
  -4   3  -2    2.34    0.72
  -4   3  -2    2.63    0.75
  -4   3  -2    2.09    0.72
  -4   3  -2    5.12    1.31
   4  -3   2    1.34    0.99
   4  -3   2    2.63    0.61
   4  -3   2    3.61    0.81
  -5   3  -2    2.15    1.06
  -5   3  -2    2.18    0.64
  -5   3  -2    1.43    0.64
  -5   3  -2    1.50    0.61
   5  -3   2    2.03    0.63
   5  -3   2    0.88    0.90
   5  -3   2    0.82    0.69
   5  -3   2    1.30    0.66
  -6   3  -2   32.87    2.80
  -6   3  -2   31.80    2.86
  -6   3  -2   23.43    3.26
  -6   3  -2   26.26    2.32
  -6   3  -2   30.50    2.72
   6  -3   2   30.39    2.66
   6  -3   2   27.27    2.35
  -7   3  -2   66.89    4.74
  -7   3  -2   62.10    4.43
  -7   3  -2   68.74    4.97
  -7   3  -2   67.25    4.93
  -7   3  -2   67.54    5.82
   7  -3   2   64.55    4.72
   7  -3   2   65.89    4.46
  -8   3  -2   64.26    4.82
  -8   3  -2   67.01    6.26
  -8   3  -2   49.60    5.32
  -8   3  -2   59.29    4.70
  -8   3  -2   53.13    4.04
   8  -3   2   60.97    4.20
   8  -3   2   61.78    4.48
  -9   3  -2   13.32    2.07
  -9   3  -2    7.44    1.94
  -9   3  -2    7.50    1.49
  -9   3  -2    8.23    1.74
   9  -3   2   10.46    1.56
   9  -3   2    9.95    1.59
 -10   3  -2    0.17    1.00
 -10   3  -2    4.04    1.25
 -10   3  -2    1.48    1.73
 -10   3  -2    2.77    1.12
  10  -3   2    2.13    1.11
  10  -3   2    3.28    1.20
 -11   3  -2  115.72    8.20
 -11   3  -2  115.16    8.36
 -11   3  -2  113.57    8.53
  11  -3   2  128.86    7.80
  11  -3   2  114.63    7.86
 -12   3  -2   65.73    5.60
 -12   3  -2   55.02    5.50
 -12   3  -2   51.29    4.95
 -12   3  -2   51.82    6.42
  12  -3   2   59.79    4.74
  12  -3   2   54.77    4.80
 -13   3  -2    3.68    1.73
 -13   3  -2    3.28    2.60
 -13   3  -2    7.70    2.12
 -13   3  -2    2.92    1.96
  13  -3   2    7.03    1.94
  13  -3   2    5.45    1.74
 -14   3  -2   13.12    2.63
 -14   3  -2   12.45    3.68
 -14   3  -2   15.28    3.10
 -14   3  -2   15.30    3.17
  14  -3   2   12.59    2.71
  14  -3   2   12.68    2.37
 -15   3  -2    2.99    1.97
 -15   3  -2    6.50    2.24
 -15   3  -2   -0.24    2.67
 -15   3  -2    8.35    2.48
  15  -3   2    5.18    1.81
 -16   3  -2    5.07    2.42
 -16   3  -2    4.97    2.27
 -16   3  -2    7.13    3.64
  16  -3   2    6.20    2.13
 -16  -2   2   -0.81    2.16
 -16  -2   2   -0.98    1.61
 -16  -2   2   -0.89    1.47
 -15  -2   2    1.24    2.43
 -15  -2   2    4.84    1.83
 -15  -2   2    4.95    1.72
 -15  -2   2    4.75    2.06
 -14  -2   2    0.00    1.48
 -14  -2   2   -1.64    1.31
 -14  -2   2   -0.07    1.73
 -14  -2   2   -1.19    1.25
 -13  -2   2   57.47    4.84
 -13  -2   2   55.71    4.78
 -13  -2   2   41.06    5.55
 -13  -2   2   53.65    5.47
 -12  -2   2   54.58    4.60
 -12  -2   2   61.37    4.98
 -12  -2   2   54.69    5.80
 -12  -2   2   55.83    5.51
  11   2  -2    5.93    0.77
 -11  -2   2    6.10    1.51
 -11  -2   2    7.51    1.74
 -11  -2   2    7.51    1.55
 -11  -2   2    5.67    1.95
  10   2  -2  182.14    9.48
 -10  -2   2  163.13   11.13
 -10  -2   2  164.84   10.36
 -10  -2   2  174.27   10.45
   9   2  -2  191.89   10.39
  -9  -2   2  201.12   12.16
  -9  -2   2  185.31   11.20
  -9  -2   2  184.30   11.16
  -9  -2   2  185.89   11.91
   8   2  -2   16.49    1.37
  -8  -2   2   18.14    2.08
  -8  -2   2   19.70    2.02
  -8  -2   2   17.14    2.48
   7   2  -2   20.80    1.51
  -7  -2   2   21.75    2.49
  -7  -2   2   21.95    2.10
  -7  -2   2   17.51    1.97
  -7  -2   2   18.47    1.92
  -7  -2   2   25.29    2.58
   6   2  -2  187.65   10.22
   6   2  -2  186.58   11.15
  -6  -2   2  211.51   11.35
  -6  -2   2  180.47   10.69
  -6  -2   2  181.88   10.69
   5   2  -2    3.99    0.77
   5   2  -2    5.30    0.55
   5   2  -2    4.48    0.97
  -5  -2   2    4.25    0.76
  -5  -2   2    5.86    0.86
  -5  -2   2    5.06    0.76
   4   2  -2 1067.76   57.00
   4   2  -2 1059.83   56.21
   4   2  -2 1118.58   56.75
  -4  -2   2 1039.26   56.50
  -4  -2   2 1065.13   56.50
  -4  -2   2 1109.75   56.69
  -4  -2   2 1052.31   56.26
   3   2  -2  295.32   17.18
  -3  -2   2  310.06   16.77
  -3  -2   2  333.17   16.99
  -3  -2   2  330.81   17.26
  -3  -2   2  307.79   16.72
   2   2  -2  145.46    8.48
   2   2  -2  153.32    8.17
  -2  -2   2  155.41    8.52
  -2  -2   2  155.05    8.07
  -2  -2   2  140.75    8.37
  -2  -2   2  152.47    8.18
   1   2  -2  689.35   36.24
   1   2  -2  686.95   35.89
   1   2  -2  671.06   36.08
   1   2  -2  694.23   35.92
  -1  -2   2  693.66   36.08
  -1  -2   2  659.60   36.26
  -1  -2   2  699.45   36.11
  -1  -2   2  689.83   35.94
  -1  -2   2  668.11   36.19
   0   2  -2  136.84    7.07
   0   2  -2  115.59    7.07
   0   2  -2  127.98    7.03
   0   2  -2  134.74    7.05
   0   2  -2  125.34    6.97
   0  -2   2  131.91    7.03
   0  -2   2  120.98    6.97
   0  -2   2  125.73    7.02
   0  -2   2  127.08    7.12
   0  -2   2  132.57    7.04
  -1   2  -2  287.76   15.85
  -1   2  -2  298.90   15.38
  -1   2  -2  298.09   15.41
  -1   2  -2  279.09   15.45
  -1   2  -2  288.47   15.44
  -1   2  -2  278.37   15.38
   1  -2   2  290.83   15.33
   1  -2   2  278.88   15.46
   1  -2   2  276.48   15.38
   1  -2   2  285.12   15.37
   1  -2   2  275.84   15.41
   1  -2   2  298.62   15.86
  -2   2  -2 1304.24   66.91
  -2   2  -2 1214.55   66.92
  -2   2  -2 1311.69   67.00
  -2   2  -2 1270.49   66.93
  -2   2  -2 1232.41   67.39
  -2   2  -2 1326.43   66.94
   2  -2   2 1158.94   67.29
   2  -2   2 1309.34   66.89
   2  -2   2 1249.56   66.93
   2  -2   2 1294.08   66.97
   2  -2   2 1297.40   66.89
   2  -2   2 1271.52   66.96
  -3   2  -2 3029.15  162.62
  -3   2  -2 3172.99  163.24
  -3   2  -2 3184.00  162.71
  -3   2  -2 3043.81  162.57
   3  -2   2 2857.65  163.04
   3  -2   2 3121.93  162.67
   3  -2   2 3149.02  162.54
   3  -2   2 3231.81  162.67
  -4   2  -2    6.52    0.98
  -4   2  -2    9.94    1.28
  -4   2  -2    9.67    1.18
  -4   2  -2    6.87    1.11
  -4   2  -2   11.04    1.33
   4  -2   2    8.72    1.13
   4  -2   2   11.40    1.13
   4  -2   2    8.96    1.09
   4  -2   2    8.17    1.43
  -5   2  -2   49.49    3.35
  -5   2  -2   51.35    4.27
  -5   2  -2   42.05    3.45
  -5   2  -2   55.48    3.71
  -5   2  -2   55.12    3.61
  -5   2  -2   52.01    3.66
   5  -2   2   48.87    3.48
   5  -2   2   50.70    3.68
   5  -2   2   50.61    3.84
   5  -2   2   46.72    3.48
   5  -2   2   47.14    4.00
   5  -2   2   49.01    3.34
  -6   2  -2  731.30   38.09
  -6   2  -2  729.14   38.24
  -6   2  -2  727.03   38.33
  -6   2  -2  634.25   38.81
  -6   2  -2  692.29   37.82
   6  -2   2  734.47   38.25
   6  -2   2  699.75   38.73
   6  -2   2  702.11   38.07
   6  -2   2  709.60   38.01
  -7   2  -2   57.76    4.50
  -7   2  -2   60.62    4.33
  -7   2  -2   57.67    4.41
  -7   2  -2   57.80    3.94
  -7   2  -2   49.83    5.00
   7  -2   2   62.13    4.04
   7  -2   2   62.43    4.23
  -8   2  -2   31.88    3.02
  -8   2  -2   34.78    4.07
  -8   2  -2   41.06    3.45
  -8   2  -2   37.53    3.41
  -8   2  -2   36.12    3.15
   8  -2   2   33.08    3.04
   8  -2   2   36.00    2.90
  -9   2  -2   54.87    3.99
  -9   2  -2   48.46    5.35
  -9   2  -2   56.23    4.56
  -9   2  -2   61.76    4.79
  -9   2  -2   61.70    4.90
   9  -2   2   66.14    4.52
   9  -2   2   61.11    4.25
 -10   2  -2   25.73    4.29
 -10   2  -2   29.57    3.39
 -10   2  -2   30.41    3.21
 -10   2  -2   22.75    2.41
 -10   2  -2   27.62    3.11
  10  -2   2   32.19    3.00
  10  -2   2   31.95    2.94
 -11   2  -2   13.57    2.97
 -11   2  -2   10.85    1.99
 -11   2  -2   16.14    2.55
 -11   2  -2   14.32    2.55
  11  -2   2   19.42    2.60
  11  -2   2   18.14    2.46
 -12   2  -2    0.49    1.28
 -12   2  -2   -1.05    0.92
 -12   2  -2    3.44    2.08
 -12   2  -2   -0.42    1.32
  12  -2   2   -0.87    0.99
  12  -2   2   -2.26    1.22
 -13   2  -2    8.10    2.26
 -13   2  -2    3.34    1.85
 -13   2  -2    5.43    2.70
 -13   2  -2    7.76    1.87
  13  -2   2    7.04    1.66
  13  -2   2    8.79    2.05
 -14   2  -2    2.09    2.47
 -14   2  -2    3.01    1.38
 -14   2  -2    5.90    2.11
 -14   2  -2    4.88    2.32
  14  -2   2    7.16    1.69
  14  -2   2    8.51    2.06
 -15   2  -2    4.93    2.28
 -15   2  -2   -1.06    1.32
 -15   2  -2   -0.04    1.75
  15  -2   2    0.48    1.42
 -16   2  -2    6.22    2.48
 -16   2  -2   -2.97    2.71
 -16   2  -2    0.60    1.97
  16  -2   2    0.85    1.86
 -16  -1   2   -3.76    2.05
 -16  -1   2   -0.07    1.87
 -16  -1   2    1.90    1.87
 -15  -1   2    3.20    2.46
 -15  -1   2    9.24    3.15
 -15  -1   2    5.27    2.20
 -15  -1   2    3.99    1.75
 -14  -1   2   -0.22    1.41
 -14  -1   2   -1.58    1.01
 -14  -1   2   -0.21    1.38
 -14  -1   2    1.22    2.04
  13   1  -2   14.09    1.81
 -13  -1   2   14.81    3.20
 -13  -1   2   12.16    2.65
 -13  -1   2   15.12    2.25
 -13  -1   2   11.22    2.26
  12   1  -2  240.04   12.75
 -12  -1   2  229.75   13.75
 -12  -1   2  227.70   13.88
 -12  -1   2  205.97   14.94
 -12  -1   2  228.11   14.70
  11   1  -2   34.12    2.68
  11   1  -2   31.98    3.52
 -11  -1   2   29.18    4.15
 -11  -1   2   29.07    3.14
 -11  -1   2   35.02    4.05
  10   1  -2   18.33    2.14
  10   1  -2   16.22    1.82
 -10  -1   2   17.55    2.38
 -10  -1   2   18.77    3.27
 -10  -1   2   17.91    2.38
 -10  -1   2   13.42    2.36
   9   1  -2   24.30    2.21
   9   1  -2   22.25    1.97
  -9  -1   2   20.63    3.07
  -9  -1   2   24.68    2.55
  -9  -1   2   20.03    2.28
  -9  -1   2   24.78    2.89
   8   1  -2    6.72    1.06
   8   1  -2    6.47    0.96
  -8  -1   2    8.41    1.31
  -8  -1   2    6.73    1.28
  -8  -1   2    6.31    1.65
  -8  -1   2    4.66    1.41
   7   1  -2   25.29    2.12
  -7  -1   2   24.77    2.34
  -7  -1   2   26.75    2.72
  -7  -1   2   27.75    2.36
  -7  -1   2   27.02    2.84
   6   1  -2   50.95    3.27
   6   1  -2   55.39    4.00
   6   1  -2   53.05    3.35
  -6  -1   2   53.75    4.04
  -6  -1   2   45.73    3.60
  -6  -1   2   46.95    3.41
  -6  -1   2   51.56    3.69
   5   1  -2   10.29    1.41
   5   1  -2    8.94    1.19
   5   1  -2   10.11    1.09
   5   1  -2   10.45    1.05
  -5  -1   2    9.91    1.17
  -5  -1   2    9.08    1.19
  -5  -1   2   10.79    1.30
  -5  -1   2   12.87    1.63
   4   1  -2  721.34   35.50
   4   1  -2  656.34   35.09
   4   1  -2  627.23   34.87
   4   1  -2  660.90   34.89
  -4  -1   2  668.98   35.07
  -4  -1   2  620.67   35.00
  -4  -1   2  663.74   35.09
   3   1  -2   31.51    2.03
   3   1  -2   27.75    1.84
   3   1  -2   30.63    2.25
   3   1  -2   27.11    1.82
  -3  -1   2   28.37    1.96
  -3  -1   2   31.60    2.24
  -3  -1   2   26.81    1.92
   2   1  -2  498.42   26.88
   2   1  -2  494.73   26.57
   2   1  -2  493.01   26.64
   2   1  -2  485.03   26.47
  -2  -1   2  501.33   26.48
  -2  -1   2  496.66   26.59
  -2  -1   2  534.86   26.70
  -2  -1   2  507.07   26.64
  -2  -1   2  522.29   26.90
   1   1  -2  655.00   34.38
   1   1  -2  658.18   34.35
   1   1  -2  635.14   34.57
   1   1  -2  637.37   34.63
   1   1  -2  660.45   34.47
  -1  -1   2  648.06   34.61
  -1  -1   2  679.07   34.43
   0   1  -2  421.80   21.14
   0   1  -2  383.99   21.09
   0  -1   2  409.24   21.15
   0  -1   2  385.45   21.07
   0  -1   2  389.18   21.04
  -1   1  -2  463.18   24.86
  -1   1  -2  476.51   24.88
  -1   1  -2  476.25   24.83
   1  -1   2  483.56   24.85
   1  -1   2  459.18   24.85
   1  -1   2  468.15   24.81
   1  -1   2  452.94   25.04
  -2   1  -2  799.96   41.48
  -2   1  -2  761.08   41.71
  -2   1  -2  791.12   41.44
  -2   1  -2  810.74   41.50
  -2   1  -2  808.08   41.43
  -2   1  -2  789.12   41.43
   2  -1   2  802.44   41.47
   2  -1   2  723.24   41.64
   2  -1   2  810.95   41.45
   2  -1   2  769.19   41.38
   2  -1   2  779.08   41.42
   2  -1   2  761.85   41.44
  -3   1  -2  108.83    6.28
  -3   1  -2  101.38    6.06
  -3   1  -2  104.78    6.18
  -3   1  -2  100.35    6.11
  -3   1  -2  112.86    6.61
  -3   1  -2  105.94    6.12
   3  -1   2  105.93    6.09
   3  -1   2  112.20    6.18
   3  -1   2  107.69    6.25
   3  -1   2  103.67    6.11
   3  -1   2  108.10    6.08
   3  -1   2  100.97    6.45
  -4   1  -2 1016.65   52.16
  -4   1  -2  949.12   52.05
  -4   1  -2 1015.77   52.08
  -4   1  -2  995.07   52.25
  -4   1  -2  964.84   51.94
  -4   1  -2  928.20   52.52
   4  -1   2 1035.02   52.31
   4  -1   2 1004.97   52.08
   4  -1   2  991.87   51.96
   4  -1   2  952.19   52.01
   4  -1   2  951.10   52.45
  -5   1  -2   25.96    2.21
  -5   1  -2   25.84    2.11
  -5   1  -2   26.18    1.96
  -5   1  -2   23.73    2.29
   5  -1   2   26.43    2.49
   5  -1   2   22.71    2.27
   5  -1   2   26.63    2.18
   5  -1   2   25.01    2.08
   5  -1   2   26.69    2.01
   5  -1   2   22.20    1.98
  -6   1  -2    8.57    1.29
  -6   1  -2    8.28    1.11
  -6   1  -2    9.89    1.34
  -6   1  -2    4.96    1.36
  -6   1  -2    6.60    1.23
   6  -1   2    7.91    1.15
   6  -1   2    9.66    1.71
   6  -1   2    7.42    1.18
   6  -1   2    7.36    1.13
  -7   1  -2  134.57    8.11
  -7   1  -2  114.45    8.61
  -7   1  -2  123.13    7.58
  -7   1  -2  135.32    8.38
  -7   1  -2  136.34    8.02
   7  -1   2  141.85    8.91
   7  -1   2  132.65    7.95
   7  -1   2  127.65    7.81
  -8   1  -2    2.79    0.90
  -8   1  -2    3.26    1.22
  -8   1  -2    5.36    1.16
  -8   1  -2    3.58    1.04
   8  -1   2    5.80    1.13
   8  -1   2    5.37    1.09
  -9   1  -2   71.77    4.73
  -9   1  -2   73.44    5.34
  -9   1  -2   74.11    5.68
  -9   1  -2   74.02    5.39
  -9   1  -2   62.39    5.89
   9  -1   2   76.03    5.10
   9  -1   2   80.44    5.12
 -10   1  -2  108.88    7.79
 -10   1  -2  107.49    7.36
 -10   1  -2   95.44    8.24
  10  -1   2  115.50    7.19
  10  -1   2  116.90    7.12
 -11   1  -2   37.62    3.95
 -11   1  -2   27.26    4.35
 -11   1  -2   38.33    2.98
 -11   1  -2   34.89    3.81
 -11   1  -2   32.11    3.51
  11  -1   2   36.61    3.30
  11  -1   2   41.32    3.65
 -12   1  -2    2.18    1.58
 -12   1  -2    1.42    1.66
 -12   1  -2   -0.20    1.10
 -12   1  -2    2.21    1.33
  12  -1   2    1.91    1.30
 -13   1  -2  105.37    7.56
 -13   1  -2   89.57    6.18
 -13   1  -2   86.26    8.47
 -13   1  -2  112.07    7.87
 -13   1  -2  105.64    8.11
  13  -1   2  111.70    6.99
  13  -1   2   91.23    7.01
 -14   1  -2    0.34    1.47
 -14   1  -2    3.20    2.44
 -14   1  -2   -0.43    1.68
 -14   1  -2    0.15    1.06
  14  -1   2    0.13    1.71
  14  -1   2   -1.14    1.16
 -15   1  -2    2.40    2.11
 -15   1  -2    2.64    2.16
 -15   1  -2    1.27    1.53
 -15   1  -2    0.68    1.57
 -16   1  -2   67.47    6.44
 -16   1  -2   64.83    6.37
 -16   1  -2   50.98    7.54
 -16   1  -2   74.19    6.84
 -16   0   2    3.39    1.88
 -16   0   2   -2.01    2.42
 -15   0   2    0.26    1.71
 -15   0   2    0.30    1.60
 -15   0   2   -0.84    2.29
 -15   0   2   -2.63    1.38
  14   0  -2   -0.19    0.89
 -14   0   2   -0.73    1.09
 -14   0   2    0.48    1.73
 -14   0   2   -0.41    1.25
 -14   0   2   -0.65    1.50
  13   0  -2    6.06    1.29
 -13   0   2    3.36    1.59
 -13   0   2    0.54    1.92
 -13   0   2    2.88    1.62
 -13   0   2    4.03    1.53
  12   0  -2    9.93    1.52
 -12   0   2    9.43    1.95
 -12   0   2    9.94    1.96
 -12   0   2    7.36    2.01
 -12   0   2    8.40    2.72
  11   0  -2    1.61    0.85
 -11   0   2    1.18    1.16
 -11   0   2    1.00    1.22
 -11   0   2    1.81    1.52
 -11   0   2    1.96    1.11
  10   0  -2   18.63    2.03
  10   0  -2   15.63    2.11
 -10   0   2   19.40    2.56
 -10   0   2   14.07    2.67
 -10   0   2   11.54    2.16
 -10   0   2   22.28    2.47
   9   0  -2    0.18    1.30
   9   0  -2    0.60    0.68
  -9   0   2    0.21    0.90
  -9   0   2    0.00    0.73
  -9   0   2   -1.53    0.85
  -9   0   2    0.60    0.61
   8   0  -2  128.78    7.67
   8   0  -2  137.48    7.93
  -8   0   2  121.39    8.75
  -8   0   2  126.36    8.45
  -8   0   2  128.97    7.86
  -8   0   2  124.64    7.96
   7   0  -2    0.52    0.49
  -7   0   2    1.02    0.92
  -7   0   2    0.00    0.48
  -7   0   2    0.98    0.61
   6   0  -2   68.88    4.32
   6   0  -2   77.07    4.59
  -6   0   2   64.05    4.99
  -6   0   2   63.60    4.34
  -6   0   2   63.05    4.46
  -6   0   2   65.76    4.52
  -6   0   2   71.54    4.90
   5   0  -2  214.47   12.30
   5   0  -2  241.49   12.51
  -5   0   2  207.13   12.42
  -5   0   2  240.14   13.06
  -5   0   2  211.63   12.32
   4   0  -2   10.83    1.13
   4   0  -2    9.89    1.10
  -4   0   2   11.66    1.14
  -4   0   2    9.14    1.17
  -4   0   2   12.97    1.31
   3   0  -2  178.23   10.59
   3   0  -2  195.14   10.68
   3   0  -2  211.21   11.00
   3   0  -2  200.56   10.63
  -3   0   2  170.31   10.63
  -3   0   2  191.77   10.60
  -3   0   2  190.12   10.72
  -3   0   2  216.64   11.05
   2   0  -2   41.92    2.49
   2   0  -2   40.26    2.64
   2   0  -2   47.57    2.88
   2   0  -2   43.93    2.68
   2   0  -2   45.95    2.64
  -2   0   2   44.22    2.61
  -2   0   2   39.83    2.69
  -2   0   2   49.04    2.91
  -2   0   2   38.61    2.67
   1   0  -2   17.13    1.14
   1   0  -2   14.97    1.15
   1   0  -2   17.72    1.27
  -1   0   2   18.12    1.23
  -1   0   2   20.79    1.40
   0   0  -2    0.02    0.09
   0   0  -2    0.06    0.09
   0   0   2   -0.05    0.07
   0   0   2    0.23    0.17
   0   0   2   -0.05    0.05
  -1   0  -2  838.18   43.68
  -1   0  -2  876.37   43.78
   1   0   2  824.15   43.64
   1   0   2  806.49   43.69
   1   0   2  808.11   43.74
  -2   0  -2  219.40   11.84
  -2   0  -2  215.05   11.85
  -2   0  -2  221.99   11.77
  -2   0  -2  222.03   11.73
  -2   0  -2  205.13   11.70
  -2   0  -2  218.30   11.77
   2   0   2  216.69   11.85
   2   0   2  223.73   11.75
   2   0   2  223.61   11.71
   2   0   2  220.06   11.81
   2   0   2  204.42   11.69
  -3   0  -2   67.50    4.28
  -3   0  -2   72.09    4.39
  -3   0  -2   70.43    4.12
  -3   0  -2   67.19    4.07
  -3   0  -2   62.59    4.05
  -3   0  -2   70.21    4.15
   3   0   2   71.34    4.16
   3   0   2   70.52    4.11
   3   0   2   67.93    4.28
   3   0   2   75.50    4.36
   3   0   2   62.17    4.01
   3   0   2   68.57    4.06
  -4   0  -2  113.57    7.43
  -4   0  -2  119.98    7.09
  -4   0  -2  124.90    7.18
  -4   0  -2  121.22    7.36
  -4   0  -2  120.83    7.03
   4   0   2  129.88    7.13
   4   0   2  122.91    7.05
   4   0   2  132.06    7.11
   4   0   2  132.78    7.16
  -5   0  -2  271.17   15.12
  -5   0  -2  277.96   15.30
  -5   0  -2  272.77   15.61
  -5   0  -2  264.51   15.35
  -5   0  -2  272.65   15.60
   5   0   2  281.35   15.26
   5   0   2  282.82   15.25
   5   0   2  283.07   15.22
   5   0   2  273.18   15.63
   5   0   2  295.69   15.30
  -6   0  -2   35.96    3.08
  -6   0  -2   34.80    3.25
  -6   0  -2   40.41    2.92
  -6   0  -2   29.57    2.63
  -6   0  -2   36.27    2.81
  -6   0  -2   35.80    2.50
[truncated: 2,414,016 more chars]
