# Supplementary material for: meso-α,α-5,15-Bis(o-nicotinamido­phen­yl)-10,20-diphen­ylporphyrin n-hexane monosolvate
Source: IUCrdata. 2023 Dec 22;8(Pt 12):x231085. doi: 10.1107/S2414314623010854 (PMC10833123; doi:10.1107/S2414314623010854)
Supplement: Supplementary file 2 [file x-08-x231085-Isup2.hkl]

data_I                                                                          
_shelx_title ' 2023011_sxt_002_0m_a.res in P-1'                                 
_shelx_refln_list_code          4                                               
_shelx_F_calc_maximum      381.90                                               
_exptl_crystal_F_000      1984.00                                               
_reflns_d_resolution_high  0.7892                                               
                                                                                
loop_                                                                           
 _space_group_symop_operation_xyz                                               
 'x, y, z'                                                                      
 '-x, -y, -z'                                                                   
                                                                                
_cell_length_a    13.4628                                                       
_cell_length_b    17.2828                                                       
_cell_length_c    21.7586                                                       
_cell_angle_alpha  84.624                                                       
_cell_angle_beta   84.857                                                       
_cell_angle_gamma  85.114                                                       
                                                                                
_shelx_F_squared_multiplier     1.000                                           
                                                                                
loop_                                                                           
 _refln_index_h                                                                 
 _refln_index_k                                                                 
 _refln_index_l                                                                 
 _refln_F_squared_calc                                                          
 _refln_F_squared_meas                                                          
 _refln_F_squared_sigma                                                         
 _refln_observed_status                                                         
   2   0   0       2112.24       2485.46        44.43 o                         
   3   0   0       1927.01       1995.54        34.60 o                         
   4   0   0      15242.09      15420.23       257.00 o                         
   5   0   0       2677.50       2522.68        46.74 o                         
   6   0   0       4011.72       4262.40        77.58 o                         
   7   0   0         32.83         52.06         3.73 o                         
   8   0   0        386.79        403.93        11.65 o                         
   9   0   0         56.69         53.93         4.96 o                         
  10   0   0        381.42        365.91        11.85 o                         
  11   0   0        412.85        429.21        15.74 o                         
  12   0   0          8.29         16.17         7.04 o                         
  13   0   0        126.50         89.33         9.10 o                         
  14   0   0        150.67        131.05        11.11 o                         
  15   0   0         99.32        103.47        12.93 o                         
  16   0   0         77.81         50.50        14.77 o                         
 -16   1   0          0.80        -10.25        10.25 o                         
 -15   1   0          1.82         -7.23         7.23 o                         
 -14   1   0         34.52         23.61         8.74 o                         
 -13   1   0       1003.25       1050.18        34.81 o                         
 -12   1   0          1.56          3.75         5.40 o                         
 -11   1   0        146.13        149.46         8.78 o                         
 -10   1   0        514.93        567.51        19.35 o                         
  -9   1   0          1.36          9.77         3.12 o                         
  -8   1   0          3.42          3.26         2.40 o                         
  -7   1   0        308.08        303.28        10.23 o                         
  -6   1   0       1044.51       1030.47        21.83 o                         
  -5   1   0       7310.63       6522.99       116.64 o                         
  -4   1   0       4874.11       3731.62        71.74 o                         
  -3   1   0          5.65        114.23         4.54 o                         
  -2   1   0      14345.70      12584.43       209.52 o                         
  -1   1   0        213.45        363.16        47.64 o                         
   2   1   0      16719.64      18535.96       687.64 o                         
   3   1   0      30756.32      35263.48      1387.10 o                         
   4   1   0       2420.83       2376.40        45.01 o                         
   5   1   0        449.98        408.44         9.11 o                         
   6   1   0       1461.32       1630.40        39.64 o                         
   7   1   0        452.78        339.91         9.49 o                         
   8   1   0         39.99         12.90         3.09 o                         
   9   1   0         19.13         10.03         2.75 o                         
  10   1   0       1001.91       1206.74        29.42 o                         
  11   1   0        266.28        304.91        12.01 o                         
  12   1   0        209.92        225.79        16.61 o                         
  13   1   0          1.68         -4.81         4.81 o                         
  14   1   0        163.38        130.90        11.25 o                         
  15   1   0         18.19          9.45         9.44 o                         
  16   1   0          5.30         12.46        11.29 o                         
 -16   2   0         42.53         12.04        11.56 o                         
 -15   2   0         78.60         67.96        17.28 o                         
 -14   2   0          9.42          1.92         9.63 o                         
 -13   2   0        117.77        105.76        11.28 o                         
 -12   2   0        770.54        774.34        34.05 o                         
 -11   2   0        328.27        267.22        24.83 o                         
 -10   2   0        935.54        949.90        37.62 o                         
  -9   2   0        645.30        702.09        21.41 o                         
  -8   2   0       2102.21       2073.15        46.65 o                         
  -7   2   0        824.75        847.96        21.56 o                         
  -6   2   0        173.12        185.51         9.28 o                         
  -5   2   0         12.90         26.66         2.49 o                         
  -4   2   0      10539.97      10630.79       170.72 o                         
  -3   2   0       2297.18       2233.82        37.60 o                         
  -2   2   0        992.90        935.13        17.31 o                         
  -1   2   0       1782.70       1152.86        20.30 o                         
   0   2   0       2028.83       1443.25        60.36 o                         
   2   2   0       1593.43       1702.34        41.53 o                         
   3   2   0       3217.93       3349.12        67.76 o                         
   4   2   0        154.39        163.71         6.89 o                         
   5   2   0       9500.87       8760.92       175.66 o                         
   6   2   0        673.93        642.18        13.94 o                         
   7   2   0        304.80        440.93        11.46 o                         
   8   2   0        190.51        130.26         5.66 o                         
   9   2   0        655.09        804.89        20.05 o                         
  10   2   0        401.38        431.36        12.79 o                         
  11   2   0        174.44        175.26        11.36 o                         
  12   2   0          9.02          8.78         6.52 o                         
  13   2   0        406.92        453.56        35.99 o                         
  14   2   0        981.91       1081.97        42.99 o                         
  15   2   0          2.40        -10.14        11.18 o                         
  16   2   0          3.12         -1.62         9.56 o                         
 -16   3   0         84.92         84.15        13.79 o                         
 -15   3   0         19.42         26.17         9.57 o                         
 -14   3   0         66.95         54.47        11.61 o                         
 -13   3   0         42.09         19.29         7.08 o                         
 -12   3   0        881.77        929.09        32.10 o                         
 -11   3   0        469.50        486.44        19.85 o                         
 -10   3   0       3825.29       3850.07        98.74 o                         
  -9   3   0        320.93        306.49        12.37 o                         
  -8   3   0         12.55          6.91         3.11 o                         
  -7   3   0       1843.82       1681.29        45.83 o                         
  -6   3   0       5914.47       5838.62       120.41 o                         
  -5   3   0        276.64        140.99         7.90 o                         
  -4   3   0        329.93        273.53         7.62 o                         
  -3   3   0      33045.86      32320.61       600.84 o                         
  -2   3   0        932.85        702.08        13.79 o                         
  -1   3   0       1311.58       1001.12        17.57 o                         
   0   3   0      11669.41      10757.78       179.38 o                         
   1   3   0         27.33         59.76         9.02 o                         
   2   3   0        272.86        260.41         9.13 o                         
   3   3   0       7587.74       7480.67       161.81 o                         
   4   3   0       2661.79       2350.28        48.67 o                         
   5   3   0        238.42        225.91         7.57 o                         
   6   3   0        101.52        167.51         6.73 o                         
   7   3   0       1424.54       1335.78        30.87 o                         
   8   3   0        687.01        761.53        24.61 o                         
   9   3   0          5.23         34.89         6.40 o                         
  10   3   0        177.64        171.46        13.64 o                         
  11   3   0         45.67         28.51         4.25 o                         
  12   3   0         37.57          6.47         6.81 o                         
  13   3   0        314.08        290.56        21.70 o                         
  14   3   0        312.13        352.37        23.17 o                         
  15   3   0          4.47          9.46        13.27 o                         
  16   3   0         46.71         56.41        15.62 o                         
 -16   4   0        172.71        181.95        23.37 o                         
 -15   4   0          2.10         -8.82         8.82 o                         
 -14   4   0         78.11         72.54        10.51 o                         
 -13   4   0         67.17         47.98         8.75 o                         
 -12   4   0         24.55         12.51         6.54 o                         
 -11   4   0       1388.12       1507.74        42.24 o                         
 -10   4   0       1067.72        995.20        38.75 o                         
  -9   4   0        553.04        561.00        17.81 o                         
  -8   4   0        352.17        319.54        13.28 o                         
  -7   4   0        552.58        764.29        23.02 o                         
  -6   4   0        748.09        739.05        19.92 o                         
  -5   4   0          0.98         12.00         2.79 o                         
  -4   4   0       4024.44       3258.98        57.59 o                         
  -3   4   0        831.50        885.98        17.78 o                         
  -2   4   0       8481.93       7322.82       123.97 o                         
  -1   4   0      19238.13      17798.79       282.95 o                         
   0   4   0      66662.66      78777.05      4136.07 o                         
   1   4   0        252.59        274.04        11.28 o                         
   2   4   0       1193.49        894.39        37.04 o                         
   3   4   0        825.92        699.91        21.43 o                         
   4   4   0       1371.22       1367.01        35.36 o                         
   5   4   0        825.16        879.85        23.66 o                         
   6   4   0        713.11        752.63        19.60 o                         
   7   4   0        103.24         94.85         6.08 o                         
   8   4   0        911.55        875.71        25.62 o                         
   9   4   0        114.93         85.52         5.69 o                         
  10   4   0          3.46         -0.55         2.79 o                         
  11   4   0        113.62        101.85         6.19 o                         
  12   4   0          0.07         -2.62         6.08 o                         
  13   4   0          2.50         -4.16         7.61 o                         
  14   4   0        198.76        176.32        16.79 o                         
  15   4   0        648.73        647.42        31.75 o                         
  16   4   0          0.55        -12.24        12.24 o                         
 -16   5   0          7.68         -6.05        12.96 o                         
 -15   5   0         61.54         42.51        11.13 o                         
 -14   5   0          0.86         -4.21         9.53 o                         
 -13   5   0       1196.00       1521.16        60.94 o                         
 -12   5   0         22.41         17.22         6.73 o                         
 -11   5   0        288.90        352.74        18.10 o                         
 -10   5   0       1895.06       2082.36        54.39 o                         
  -9   5   0          0.06         11.30         4.70 o                         
  -8   5   0         20.28         33.28         5.14 o                         
  -7   5   0        810.73        806.26        24.47 o                         
  -6   5   0        605.66        550.29        16.40 o                         
  -5   5   0         21.90         49.65         4.66 o                         
  -4   5   0        921.25        815.52        20.73 o                         
  -3   5   0        764.40        794.75        16.58 o                         
  -2   5   0        148.31         48.11         2.76 o                         
  -1   5   0        531.37        530.93        10.88 o                         
   0   5   0       9066.24       7585.78       134.83 o                         
   1   5   0       1018.04        885.57        19.79 o                         
   2   5   0       4401.40       3263.20       102.44 o                         
   3   5   0       1041.67        889.71        26.84 o                         
   4   5   0       1012.73        886.43        27.63 o                         
   5   5   0        439.07        462.59        15.11 o                         
   6   5   0       2065.89       2203.19        50.18 o                         
   7   5   0       1206.87       1026.89        23.95 o                         
   8   5   0        686.10        648.49        18.48 o                         
   9   5   0       1545.79       1489.39        37.06 o                         
  10   5   0        868.58        904.54        24.79 o                         
  11   5   0          0.14         -2.95         2.95 o                         
  12   5   0         37.62         31.05         3.78 o                         
  13   5   0         31.52         11.11         7.32 o                         
  14   5   0        249.27        315.70        20.65 o                         
  15   5   0         73.51         62.63        11.94 o                         
  16   5   0         88.20         59.34        11.53 o                         
 -15   6   0         58.15         52.11        12.14 o                         
 -14   6   0         30.16         25.43         8.38 o                         
 -13   6   0         42.10         26.90         8.73 o                         
 -12   6   0       1954.53       2193.41        83.59 o                         
 -11   6   0         55.04         48.73         7.37 o                         
 -10   6   0         25.63         12.22         5.70 o                         
  -9   6   0        464.71        452.63        18.49 o                         
  -8   6   0         29.67         53.34         7.97 o                         
  -7   6   0       1010.06        980.01        30.08 o                         
  -6   6   0       3785.39       3816.25        89.06 o                         
  -5   6   0          0.69          6.21         5.12 o                         
  -4   6   0       1180.36       1120.43        28.18 o                         
  -3   6   0      14956.74      13341.33       251.04 o                         
  -2   6   0        196.89        156.31         5.59 o                         
  -1   6   0        158.45        177.97         6.77 o                         
   0   6   0        594.22        554.33        11.94 o                         
   1   6   0        395.45        263.81         6.53 o                         
   2   6   0        206.08        318.43         9.72 o                         
   3   6   0        162.87        144.96        21.27 o                         
   4   6   0        278.68        314.08        12.40 o                         
   5   6   0        302.43        322.77        13.06 o                         
   6   6   0        171.00        184.02        10.46 o                         
   7   6   0       1827.82       1802.11        42.18 o                         
   8   6   0         57.81         74.02         4.90 o                         
   9   6   0        708.22        607.50        20.11 o                         
  10   6   0          0.35          5.54         5.24 o                         
  11   6   0        643.34        737.94        25.15 o                         
  12   6   0        263.76        256.34        12.29 o                         
  13   6   0        619.58        772.11        32.09 o                         
  14   6   0         55.42         38.48        12.29 o                         
  15   6   0         80.29         88.42        12.47 o                         
  16   6   0         71.42         76.94        14.83 o                         
 -15   7   0          1.51          5.97        11.69 o                         
 -14   7   0        324.66        518.32        30.09 o                         
 -13   7   0         57.54         33.38         9.61 o                         
 -12   7   0        246.94        297.42        24.24 o                         
 -11   7   0       1128.15       1196.85        37.21 o                         
 -10   7   0       1401.81       1422.20        41.38 o                         
  -9   7   0       1246.97       1228.55        36.27 o                         
  -8   7   0       1256.84       1333.30        40.40 o                         
  -7   7   0        590.21        555.73        19.68 o                         
  -6   7   0         97.09         70.69         7.60 o                         
  -5   7   0        191.53        213.26        10.75 o                         
  -4   7   0          4.69          3.46         3.00 o                         
  -3   7   0        871.94        757.05        19.84 o                         
  -2   7   0        646.21        642.69        16.80 o                         
  -1   7   0        795.11        646.27        15.31 o                         
   0   7   0        926.52        926.02        20.53 o                         
   1   7   0       9199.47       8032.69       135.24 o                         
   2   7   0       1860.24       1852.56        42.33 o                         
   3   7   0         93.04         86.64        15.42 o                         
   4   7   0      15228.71      15961.76       422.49 o                         
   5   7   0         93.19        103.29         7.31 o                         
   6   7   0        245.13        215.87        10.94 o                         
   7   7   0        437.89        442.92        17.61 o                         
   8   7   0          3.50         21.11         3.65 o                         
   9   7   0        966.10       1103.45        29.23 o                         
  10   7   0        723.23        632.61        18.85 o                         
  11   7   0        293.23        360.20        15.28 o                         
  12   7   0        352.90        238.69        25.39 o                         
  13   7   0        152.72        162.49        10.90 o                         
  14   7   0        258.13        205.50        18.61 o                         
  15   7   0          3.05         -6.55         8.42 o                         
  16   7   0         76.28         68.63        16.38 o                         
 -15   8   0         24.48         30.38        12.81 o                         
 -14   8   0         10.90         -1.60         8.95 o                         
 -13   8   0        182.54        141.84        12.56 o                         
 -12   8   0          0.40         -6.22         6.83 o                         
 -11   8   0        801.78        896.82        34.86 o                         
 -10   8   0         15.36         -5.54         5.54 o                         
  -9   8   0        605.73        646.99        24.23 o                         
  -8   8   0         54.56         49.61         6.68 o                         
  -7   8   0        302.46        249.88        18.09 o                         
  -6   8   0        473.53        558.49        19.72 o                         
  -5   8   0          4.57         14.97         3.87 o                         
  -4   8   0          4.22         30.22         5.03 o                         
  -3   8   0        925.96        879.93        24.78 o                         
  -2   8   0          7.27         22.61         2.87 o                         
  -1   8   0       2524.05       2224.00        57.06 o                         
   0   8   0        432.28        511.50        17.76 o                         
   1   8   0       2017.89       1584.23        36.73 o                         
   2   8   0        222.08        204.39         7.90 o                         
   3   8   0       5153.12       5152.03       137.91 o                         
   4   8   0          7.20         12.35         3.33 o                         
   5   8   0         50.21         35.89         4.57 o                         
   6   8   0        437.83        500.65        19.04 o                         
   7   8   0          0.74         26.64         4.42 o                         
   8   8   0        436.65        514.37        20.45 o                         
   9   8   0       2456.96       2697.17        62.76 o                         
  10   8   0       1411.05       1601.81        48.95 o                         
  11   8   0        211.82        224.58        16.03 o                         
  12   8   0         20.97          5.11         5.02 o                         
  13   8   0        377.21        448.56        30.24 o                         
  14   8   0         28.81         31.47         8.13 o                         
  15   8   0         72.02         64.70        13.56 o                         
  16   8   0        117.58        109.13        17.00 o                         
 -14   9   0         72.27         68.61        11.35 o                         
 -13   9   0        150.68        119.98        12.32 o                         
 -12   9   0        121.83         96.97        10.98 o                         
 -11   9   0        137.73        135.61        12.40 o                         
 -10   9   0        106.51         50.43         9.89 o                         
  -9   9   0        728.35        809.52        28.32 o                         
  -8   9   0       2220.24       2373.10        61.51 o                         
  -7   9   0        924.72        969.74        30.68 o                         
  -6   9   0          0.04         -0.56         4.36 o                         
  -5   9   0        601.84        664.88        21.99 o                         
  -4   9   0        975.06       1117.54        35.31 o                         
  -3   9   0        491.07        517.03        17.12 o                         
  -2   9   0       1210.54       1398.49        34.06 o                         
  -1   9   0          9.86         18.10         3.42 o                         
   0   9   0        135.60        177.38        10.03 o                         
   1   9   0        959.29       1040.79        28.99 o                         
   2   9   0       2587.75       2447.51        55.45 o                         
   3   9   0       1909.66       1936.08        48.78 o                         
   4   9   0         17.05         13.03         2.89 o                         
   5   9   0        559.20        672.36        23.72 o                         
   6   9   0         17.42         23.91         4.36 o                         
   7   9   0        301.10        277.95        13.99 o                         
   8   9   0        105.13         85.56         7.70 o                         
   9   9   0          0.05         38.88         4.08 o                         
  10   9   0         18.03         15.82         4.63 o                         
  11   9   0          1.21          2.56         4.41 o                         
  12   9   0        734.42        755.20        28.18 o                         
  13   9   0         93.23         77.02         9.88 o                         
  14   9   0         23.30         -8.66         8.66 o                         
  15   9   0          1.50          0.64        10.30 o                         
 -14  10   0        170.14        189.99        17.93 o                         
 -13  10   0         19.68         27.12         9.33 o                         
 -12  10   0          0.57         -8.09         8.09 o                         
 -11  10   0        166.04        158.11        13.59 o                         
 -10  10   0       1147.07       1352.73        51.87 o                         
  -9  10   0        143.63        141.32        11.47 o                         
  -8  10   0          3.98         20.17         6.87 o                         
  -7  10   0        144.38        116.55         9.92 o                         
  -6  10   0         65.88         58.11         6.90 o                         
  -5  10   0        240.82        285.67        14.83 o                         
  -4  10   0        388.07        336.74        14.61 o                         
  -3  10   0        429.01        404.39        15.39 o                         
  -2  10   0         19.49         46.61         5.84 o                         
  -1  10   0        424.52        487.66        18.91 o                         
   0  10   0        270.24        307.10        10.95 o                         
   1  10   0        472.07        391.68        13.57 o                         
   2  10   0        410.10        481.50        20.42 o                         
   3  10   0       1234.92       1245.58        30.20 o                         
   4  10   0       1058.00        989.09        29.99 o                         
   5  10   0        209.54        198.60        11.16 o                         
   6  10   0        229.38        289.57        14.18 o                         
   7  10   0       2207.97       2200.45        65.24 o                         
   8  10   0          1.44         20.32         5.19 o                         
   9  10   0        230.75        201.24        15.07 o                         
  10  10   0       1311.59       1410.17        35.84 o                         
  11  10   0        763.49        787.65        26.04 o                         
  12  10   0        117.06        101.99        10.05 o                         
  13  10   0        134.63        106.88         9.73 o                         
  14  10   0        212.44        150.80        19.92 o                         
  15  10   0         10.55          8.58        13.80 o                         
 -13  11   0          7.91         -9.20         9.20 o                         
 -12  11   0         22.85         19.73         9.16 o                         
 -11  11   0          2.62          7.14         8.02 o                         
 -10  11   0        803.51        900.74        32.86 o                         
  -9  11   0        256.54        202.50        18.41 o                         
  -8  11   0       1685.87       1864.88        51.81 o                         
  -7  11   0        433.61        408.44        19.94 o                         
  -6  11   0       1491.01       1663.13        45.72 o                         
  -5  11   0        189.36        141.96        11.34 o                         
  -4  11   0         10.24         14.56         4.51 o                         
  -3  11   0         13.68         22.27         4.61 o                         
  -2  11   0        167.58        149.37        11.59 o                         
  -1  11   0        284.45        291.05        14.04 o                         
   0  11   0         51.26        152.26         9.15 o                         
   1  11   0        287.54        251.60        13.75 o                         
   2  11   0         58.39         39.16         7.96 o                         
   3  11   0          4.84         10.12         2.85 o                         
   4  11   0         22.15          6.25         3.05 o                         
   5  11   0         18.50         27.90         3.00 o                         
   6  11   0        104.22        116.50        11.41 o                         
   7  11   0         23.88         16.86         5.62 o                         
   8  11   0       4562.10       4769.14       133.78 o                         
   9  11   0       1131.86       1252.73        42.90 o                         
  10  11   0        306.50        255.09        16.65 o                         
  11  11   0        264.33        326.90        20.57 o                         
  12  11   0          0.01         -3.20         6.29 o                         
  13  11   0        131.66        140.70        12.48 o                         
  14  11   0          1.51         -9.50         9.50 o                         
  15  11   0          6.05         28.38        14.27 o                         
 -13  12   0          5.52        -10.94        10.94 o                         
 -12  12   0          5.88         -7.48         8.78 o                         
 -11  12   0         63.83         69.42        11.00 o                         
 -10  12   0          0.31         -1.62         7.67 o                         
  -9  12   0        100.62         84.28        10.36 o                         
  -8  12   0          6.18         -7.32         7.32 o                         
  -7  12   0         53.71         34.69        10.24 o                         
  -6  12   0          1.81         25.73         7.09 o                         
  -5  12   0        430.89        523.79        20.37 o                         
  -4  12   0         84.54         76.19         7.34 o                         
  -3  12   0         33.83         45.48         4.71 o                         
  -2  12   0       1090.96        931.07        31.07 o                         
  -1  12   0       1119.92       1109.88        34.70 o                         
   0  12   0       1244.28       1532.41        41.89 o                         
   1  12   0        587.07        555.59        31.79 o                         
   2  12   0         87.81         98.95        15.69 o                         
   3  12   0        311.69        365.36        21.55 o                         
   4  12   0        452.93        465.71        16.38 o                         
   5  12   0        472.32        504.75        17.30 o                         
   6  12   0          3.02          2.61         2.43 o                         
   7  12   0         20.67         31.54         6.61 o                         
   8  12   0        984.31       1028.40        42.81 o                         
   9  12   0        436.39        496.64        22.37 o                         
  10  12   0         17.15          7.65         7.57 o                         
  11  12   0         20.23          6.81         9.29 o                         
  12  12   0         92.38         89.39        10.44 o                         
  13  12   0        107.10         54.91        10.43 o                         
  14  12   0          7.80         -5.52        16.47 o                         
 -12  13   0          8.82        -13.39        13.39 o                         
 -11  13   0          1.26         -8.46         8.46 o                         
 -10  13   0        497.54        617.80        34.82 o                         
  -9  13   0        302.54        318.42        28.74 o                         
  -8  13   0         36.31         14.27         7.29 o                         
  -7  13   0        496.16        507.27        29.90 o                         
  -6  13   0        211.78        214.13        15.88 o                         
  -5  13   0        524.41        482.76        20.47 o                         
  -4  13   0        372.22        344.73        15.10 o                         
  -3  13   0          0.38         -5.49         5.49 o                         
  -2  13   0        147.29        124.22        10.28 o                         
  -1  13   0         83.84         80.08         8.55 o                         
   0  13   0         50.90        130.93         9.84 o                         
   1  13   0          0.06          0.41         6.23 o                         
   2  13   0        494.00        463.29        28.71 o                         
   3  13   0         40.38         33.17         5.77 o                         
   4  13   0        909.30        950.15        30.85 o                         
   5  13   0        348.98        300.54        13.57 o                         
   6  13   0        201.84        104.82         6.86 o                         
   7  13   0          5.85         -4.35         4.35 o                         
   8  13   0         29.83         24.37         6.99 o                         
   9  13   0         56.56         67.14         8.35 o                         
  10  13   0        781.98        836.37        35.68 o                         
  11  13   0        356.03        431.51        22.12 o                         
  12  13   0        117.23         99.16        13.67 o                         
  13  13   0          7.67        -12.32        12.32 o                         
  14  13   0         28.57         -2.26        14.92 o                         
 -12  14   0         63.89         50.90        15.86 o                         
 -11  14   0          0.19        -11.92        11.92 o                         
 -10  14   0        205.17        207.75        17.96 o                         
  -9  14   0         14.47         16.11         8.64 o                         
  -8  14   0        297.19        302.94        35.84 o                         
  -7  14   0        196.84        220.03        19.50 o                         
  -6  14   0        521.92        623.62        25.00 o                         
  -5  14   0         49.20          1.53         5.89 o                         
  -4  14   0          2.57         -1.50         6.95 o                         
  -3  14   0       1373.80       1442.36        47.72 o                         
  -2  14   0         19.91         12.83         7.41 o                         
  -1  14   0        270.10        286.91        14.84 o                         
   0  14   0         93.83        222.10        17.85 o                         
   1  14   0        210.77        172.58        18.80 o                         
   2  14   0        221.85        191.38        29.06 o                         
   3  14   0         72.00         80.65        11.50 o                         
   4  14   0        565.90        574.33        20.59 o                         
   5  14   0        503.96        562.45        18.92 o                         
   6  14   0          3.09          5.48         3.29 o                         
   7  14   0         16.28          1.26         4.35 o                         
   8  14   0        318.70        308.21        17.28 o                         
   9  14   0        144.13        152.11        12.39 o                         
  10  14   0         13.52         -6.59         6.59 o                         
  11  14   0          0.92         -8.28         8.28 o                         
  12  14   0          1.29         -9.04         9.04 o                         
  13  14   0         13.70         -9.97         9.97 o                         
 -11  15   0         69.83         55.78        12.78 o                         
 -10  15   0          5.44         -2.23        12.76 o                         
  -9  15   0         55.42         68.94        14.23 o                         
  -8  15   0         42.72         50.40        10.47 o                         
  -7  15   0          8.40          5.53         9.76 o                         
  -6  15   0        475.92        502.71        26.02 o                         
  -5  15   0        149.02        108.04         9.03 o                         
  -4  15   0         26.69         21.32         9.00 o                         
  -3  15   0         89.43         79.97        10.42 o                         
  -2  15   0        574.77        608.74        27.31 o                         
  -1  15   0         40.50          4.07         5.69 o                         
   0  15   0          9.56         38.96         6.48 o                         
   1  15   0        373.49        361.80        28.08 o                         
   2  15   0       1476.54       1566.41        73.07 o                         
   3  15   0       1218.73       1246.00        60.29 o                         
   4  15   0         45.38         36.79         7.49 o                         
   5  15   0       1871.79       1938.30        67.77 o                         
   6  15   0        853.09        930.07        26.37 o                         
   7  15   0       2046.26       2129.58        65.08 o                         
   8  15   0          1.78         -7.10         7.10 o                         
   9  15   0         19.55         14.84        11.97 o                         
  10  15   0          6.80         -6.35         6.35 o                         
  11  15   0        105.14         78.25        10.32 o                         
  12  15   0        147.48        142.60        14.95 o                         
  13  15   0         16.06         -9.30         9.30 o                         
 -10  16   0         95.45         51.28        14.11 o                         
  -9  16   0         28.00         -2.54        10.92 o                         
  -8  16   0          8.31         -9.52        19.81 o                         
  -7  16   0        209.07        240.97        20.82 o                         
  -6  16   0        109.57        122.49        15.16 o                         
  -5  16   0         83.55         49.87        10.81 o                         
  -4  16   0       1006.42       1189.39        42.00 o                         
  -3  16   0          5.78         17.08         8.74 o                         
  -2  16   0       1130.77       1227.93        47.04 o                         
  -1  16   0          0.81         -6.16         6.16 o                         
   0  16   0        917.07        992.41        54.71 o                         
   1  16   0        300.68        294.37        30.74 o                         
   2  16   0        630.60        656.08        39.37 o                         
   3  16   0        184.35        134.12        16.44 o                         
   4  16   0       1061.21       1066.00        53.61 o                         
   5  16   0        275.50        275.70        14.32 o                         
   6  16   0        216.64        225.30        12.85 o                         
   7  16   0        192.05        147.65         9.95 o                         
   8  16   0         19.60         41.24        10.27 o                         
   9  16   0        146.68        154.51        16.97 o                         
  10  16   0         53.87         44.78         8.79 o                         
  11  16   0        222.29        188.56        20.66 o                         
  12  16   0         53.23         60.17        12.03 o                         
  -9  17   0         11.64         -8.28        12.98 o                         
  -8  17   0        111.20        122.07        15.76 o                         
  -7  17   0          4.34         -0.01        14.58 o                         
  -6  17   0        243.03        280.72        28.97 o                         
  -5  17   0          8.74          4.98        10.46 o                         
  -4  17   0        321.31        279.85        36.30 o                         
  -3  17   0         40.01         25.59         9.58 o                         
  -2  17   0         96.52        117.70        18.69 o                         
  -1  17   0         45.01         44.74         8.41 o                         
   0  17   0         61.61         18.88        10.74 o                         
   1  17   0          1.35          7.47        10.29 o                         
   2  17   0        306.47        358.84        61.69 o                         
   3  17   0         10.80         -4.98         8.87 o                         
   4  17   0        110.80         56.65        11.90 o                         
   5  17   0         45.48         56.33        10.46 o                         
   6  17   0        361.24        412.28        22.19 o                         
   7  17   0         28.60         -4.50         7.73 o                         
   8  17   0         37.27         26.32         7.56 o                         
   9  17   0         18.09         -8.12         8.12 o                         
  10  17   0          0.02         -7.99         7.99 o                         
  11  17   0         64.96         58.51        15.18 o                         
  -8  18   0         57.34         36.55        19.19 o                         
  -7  18   0        262.54        289.93        30.46 o                         
  -6  18   0          1.67         -2.98        10.60 o                         
  -5  18   0         18.23         10.66        10.83 o                         
  -4  18   0          1.47          5.23        21.38 o                         
  -3  18   0        692.60        870.41        37.05 o                         
  -2  18   0          9.17         -6.65         9.07 o                         
  -1  18   0        400.50        479.90        24.45 o                         
   0  18   0         99.70         55.17        14.55 o                         
   1  18   0        151.49        148.14        32.73 o                         
   2  18   0        188.38        142.61        18.55 o                         
   3  18   0         56.12         34.19        12.86 o                         
   4  18   0         73.51        136.17        34.89 o                         
   5  18   0        284.84        348.51        32.51 o                         
   6  18   0        269.73        283.42        18.66 o                         
   7  18   0          5.53         -4.61        13.41 o                         
   8  18   0        140.30        127.24        39.35 o                         
   9  18   0         35.57         33.14         9.50 o                         
  10  18   0         19.37          5.46        14.04 o                         
  -7  19   0        151.25        129.34        38.65 o                         
  -6  19   0         39.94         43.32        13.14 o                         
  -5  19   0        138.68        139.33        17.40 o                         
  -4  19   0         10.80         -7.15        12.89 o                         
  -3  19   0        294.31        411.10        35.23 o                         
  -2  19   0          2.73          9.24        10.35 o                         
  -1  19   0        119.04        202.19        24.23 o                         
   0  19   0         68.33         79.22        17.64 o                         
   1  19   0        246.94        212.09        32.18 o                         
   2  19   0        157.26        141.42        24.77 o                         
   3  19   0         48.00         39.64        12.69 o                         
   4  19   0         22.59          7.73        10.10 o                         
   5  19   0         14.20         20.31         7.68 o                         
   6  19   0          6.43          2.28        15.41 o                         
   7  19   0          5.57         -5.07        10.16 o                         
   8  19   0          7.04         -8.81         8.81 o                         
   9  19   0         26.68          4.35        14.75 o                         
  -5  20   0          0.65         -0.66        12.12 o                         
  -4  20   0          4.16        -12.46        12.46 o                         
  -3  20   0          6.38        -10.76        10.76 o                         
  -2  20   0         63.27         19.62        16.82 o                         
  -1  20   0        213.14        264.60        32.12 o                         
   0  20   0         30.22          1.43        18.19 o                         
   1  20   0          3.79         11.57        20.92 o                         
   2  20   0         22.51         -2.39        12.40 o                         
   3  20   0          1.80         -9.99         9.99 o                         
   4  20   0         95.16         95.18        16.85 o                         
   5  20   0         15.31         30.60        23.81 o                         
   6  20   0          0.37        -13.41        13.41 o                         
   7  20   0          6.23          7.23        21.14 o                         
  -3  21   0          0.03         -6.16        12.79 o                         
  -2  21   0         14.86          5.33        14.34 o                         
  -1  21   0          0.99        -13.41        13.41 o                         
   0  21   0          9.11        -11.49        11.49 o                         
   2  21   0         74.67         40.29        21.15 o                         
   3  21   0          0.93         -6.78        11.38 o                         
   4  21   0         75.43         78.90        31.38 o                         
   5  21   0         49.72         40.40        18.64 o                         
  -5 -21   1         37.02         57.09        22.26 o                         
  -4 -21   1          0.26        -26.71        26.71 o                         
  -2 -21   1         11.83         -6.23        17.03 o                         
  -1 -21   1         10.59        -12.14        29.32 o                         
   0 -21   1          9.23        -10.08        19.42 o                         
   1 -21   1         24.47        -17.14        17.14 o                         
   2 -21   1          0.39        -13.35        13.35 o                         
   3 -21   1         77.23         94.60        30.05 o                         
  -7 -20   1         24.13         15.30        16.23 o                         
  -6 -20   1         12.69         -3.70        19.66 o                         
  -5 -20   1          8.87         -7.80         7.80 o                         
  -4 -20   1          5.59         -8.30        11.91 o                         
  -3 -20   1         51.31         54.09        15.40 o                         
  -2 -20   1         27.90         38.33        15.29 o                         
  -1 -20   1          6.85         14.13        12.69 o                         
   0 -20   1        135.03         91.49        25.60 o                         
   1 -20   1          0.30         -5.12        17.69 o                         
   2 -20   1          6.49        -18.05        18.05 o                         
   3 -20   1          6.06        -11.46        14.48 o                         
   4 -20   1         39.17          4.22        20.77 o                         
   5 -20   1         38.11         18.87        13.52 o                         
  -9 -19   1          0.23         -1.80        14.59 o                         
  -8 -19   1         68.24         59.64        16.23 o                         
  -7 -19   1          8.20         -7.44         7.44 o                         
  -6 -19   1         40.21         39.58        10.71 o                         
  -5 -19   1         33.90          7.36         7.35 o                         
  -4 -19   1         20.78         -6.71        10.77 o                         
  -3 -19   1         76.55         76.46        24.15 o                         
  -2 -19   1         50.20         78.01        26.49 o                         
  -1 -19   1        216.36        158.87        21.61 o                         
   0 -19   1          0.05        -10.44        10.44 o                         
   1 -19   1        119.87         90.32        18.42 o                         
   2 -19   1        182.77        141.40        17.85 o                         
   3 -19   1          0.14          6.02        10.34 o                         
   4 -19   1         18.19        -14.10        14.10 o                         
   5 -19   1         24.45         -1.96        17.94 o                         
   6 -19   1         51.26         76.83        15.51 o                         
 -10 -18   1         13.20         -9.33         9.33 o                         
  -9 -18   1         46.85         38.06        11.01 o                         
  -8 -18   1          7.09        -11.35        17.14 o                         
  -7 -18   1        106.83        117.14        13.47 o                         
  -6 -18   1         98.15         57.04         8.58 o                         
  -5 -18   1         26.31         23.67         7.65 o                         
  -4 -18   1         20.75         31.01         9.22 o                         
  -3 -18   1         58.60         73.78        23.48 o                         
  -2 -18   1        172.86        144.96        25.38 o                         
  -1 -18   1        228.49        204.23        23.12 o                         
   0 -18   1         79.20         51.95        20.48 o                         
   1 -18   1        662.91        644.87        28.43 o                         
   2 -18   1        122.17        164.50        19.39 o                         
   3 -18   1         57.54        109.61        13.10 o                         
   4 -18   1         62.64         56.54        11.57 o                         
   5 -18   1        370.15        501.17        50.36 o                         
   6 -18   1        141.02        116.60        15.23 o                         
   7 -18   1        166.72        137.52        33.28 o                         
   8 -18   1          1.43        -11.96        11.96 o                         
 -11 -17   1          0.03        -10.99        10.99 o                         
 -10 -17   1         36.71         -3.24        16.19 o                         
  -9 -17   1          3.48         -7.44         7.44 o                         
  -8 -17   1        147.71        150.67        13.17 o                         
  -7 -17   1          0.75         -5.81         5.81 o                         
  -6 -17   1         10.17        -10.88        12.50 o                         
  -5 -17   1        196.87        193.81        14.41 o                         
  -4 -17   1          6.13          1.45        13.91 o                         
  -3 -17   1         45.35         21.96        10.85 o                         
  -2 -17   1        853.93       1006.66        55.15 o                         
  -1 -17   1        147.96        125.01        23.15 o                         
   0 -17   1          5.82         13.54        11.85 o                         
   1 -17   1       1027.00       1121.71        40.52 o                         
   2 -17   1       1038.85       1290.03        55.33 o                         
   3 -17   1        592.45        586.82        29.52 o                         
   4 -17   1        663.11        892.54        39.86 o                         
   5 -17   1         24.58          8.79         9.96 o                         
   6 -17   1        142.26        153.73        18.77 o                         
   7 -17   1          6.47         20.57        12.93 o                         
   8 -17   1        152.29        163.95        17.36 o                         
   9 -17   1         30.39         24.38        12.75 o                         
 -12 -16   1        365.00        479.60        25.46 o                         
 -11 -16   1        131.01        107.48        11.61 o                         
 -10 -16   1        174.93        193.49        19.11 o                         
  -9 -16   1         76.78         58.60         9.13 o                         
  -8 -16   1        210.66        161.37        15.06 o                         
  -7 -16   1         15.42          2.79         6.04 o                         
  -6 -16   1        538.70        599.88        24.10 o                         
  -5 -16   1        150.03        117.93        13.83 o                         
  -4 -16   1        849.57        898.97        47.44 o                         
  -3 -16   1          0.00         -4.44        14.41 o                         
  -2 -16   1        187.51        188.41        27.89 o                         
  -1 -16   1         58.00         29.93        17.03 o                         
   0 -16   1        135.32        118.12        17.68 o                         
   1 -16   1        598.02        654.41        50.74 o                         
   2 -16   1        318.04        450.25        31.41 o                         
   3 -16   1        327.39        336.66        22.12 o                         
   4 -16   1        653.94        704.86        32.62 o                         
   5 -16   1          1.42         -6.59        12.09 o                         
   6 -16   1         33.50          7.86         9.84 o                         
   7 -16   1          0.71        -10.51        10.51 o                         
   8 -16   1         57.23         26.25        11.96 o                         
   9 -16   1          0.03        -10.75        10.75 o                         
  10 -16   1         25.43        -16.88        20.70 o                         
 -13 -15   1         42.11         -0.56        19.36 o                         
 -12 -15   1         35.83          5.48        12.43 o                         
 -11 -15   1        113.64        100.73        11.11 o                         
 -10 -15   1         31.64         34.89         7.95 o                         
  -9 -15   1          0.73         -6.60         6.60 o                         
  -8 -15   1        627.69        630.68        24.20 o                         
  -7 -15   1        493.30        561.00        20.36 o                         
  -6 -15   1        200.46        251.67        13.60 o                         
  -5 -15   1        450.81        524.68        23.89 o                         
  -4 -15   1        351.50        369.55        15.05 o                         
  -3 -15   1        168.17        121.24        14.77 o                         
  -2 -15   1        316.89        380.70        27.90 o                         
  -1 -15   1         61.86         76.89        15.08 o                         
   0 -15   1       1684.02       1494.13        47.95 o                         
   1 -15   1        664.92        745.81        36.42 o                         
   2 -15   1          8.24         10.02         7.36 o                         
   3 -15   1         87.65         65.92         9.96 o                         
   4 -15   1         21.01         29.93         9.47 o                         
   5 -15   1          1.90          9.74        10.93 o                         
   6 -15   1        271.86        236.71        15.31 o                         
   7 -15   1        280.67        323.11        26.58 o                         
   8 -15   1         11.78         37.48        10.28 o                         
   9 -15   1          5.87         -8.50         8.50 o                         
  10 -15   1         67.98         44.28        11.47 o                         
  11 -15   1          0.03        -11.08        11.08 o                         
 -13 -14   1         32.37         18.89        11.94 o                         
 -12 -14   1         21.69         15.60         8.33 o                         
 -11 -14   1         47.52         19.56         8.10 o                         
 -10 -14   1        252.43        288.73        18.81 o                         
  -9 -14   1        365.11        375.46        20.67 o                         
  -8 -14   1        768.79        840.48        23.74 o                         
  -7 -14   1        742.96        897.75        24.97 o                         
  -6 -14   1        132.13        102.97        10.25 o                         
  -5 -14   1         29.01         34.82         5.60 o                         
  -4 -14   1        565.89        611.07        21.72 o                         
  -3 -14   1        746.77        797.80        42.02 o                         
  -2 -14   1        553.50        669.81        37.87 o                         
  -1 -14   1        867.11        730.60        40.74 o                         
   0 -14   1        178.12        129.36         9.78 o                         
   1 -14   1          1.75          2.20         5.75 o                         
   2 -14   1       1069.90       1110.23        39.63 o                         
   3 -14   1       1861.44       1988.85        63.67 o                         
   4 -14   1         84.36         92.73        10.64 o                         
   5 -14   1         16.23         16.97         8.97 o                         
   6 -14   1        261.09        371.06        28.72 o                         
   7 -14   1          6.29         10.01         9.58 o                         
   8 -14   1          0.99         -6.98         6.98 o                         
   9 -14   1         88.46         66.29        10.31 o                         
  10 -14   1        103.12         61.49        11.07 o                         
  11 -14   1         17.85          0.38        10.45 o                         
  12 -14   1          0.57        -11.84        11.84 o                         
 -14 -13   1         36.83          2.57        11.35 o                         
 -13 -13   1         88.70         87.43        16.51 o                         
 -12 -13   1         48.29         42.26        10.32 o                         
 -11 -13   1        424.93        508.05        24.21 o                         
 -10 -13   1         32.38         30.67         8.76 o                         
  -9 -13   1        196.17        225.05        15.92 o                         
  -8 -13   1        380.93        346.18        18.98 o                         
  -7 -13   1        298.93        256.93        12.06 o                         
  -6 -13   1         21.30         22.60         3.86 o                         
  -5 -13   1         17.96          4.52         3.88 o                         
  -4 -13   1         78.23         41.88         9.91 o                         
  -3 -13   1        477.14        411.04        15.33 o                         
  -2 -13   1          4.75         -5.90         5.90 o                         
  -1 -13   1        311.67        326.68        24.12 o                         
   0 -13   1        174.27        220.35        11.41 o                         
   1 -13   1        427.51        464.22        18.43 o                         
   2 -13   1         77.52         69.16         8.53 o                         
   3 -13   1        165.57        136.48        11.46 o                         
   4 -13   1        221.07        148.41        12.69 o                         
   5 -13   1       1487.78       1494.37        42.51 o                         
   6 -13   1         28.28         29.73         8.39 o                         
   7 -13   1       2103.12       2447.89        72.32 o                         
   8 -13   1        326.11        407.79        22.01 o                         
   9 -13   1         14.44         -3.38         7.44 o                         
  10 -13   1         59.00         25.65         9.42 o                         
  11 -13   1        169.58        186.28        17.32 o                         
  12 -13   1          3.90        -12.65        13.55 o                         
 -14 -12   1          3.01         -4.03         9.51 o                         
 -13 -12   1         63.10         33.28        10.63 o                         
 -12 -12   1        252.50        242.75        19.89 o                         
 -11 -12   1        157.81        142.91        12.31 o                         
 -10 -12   1        218.77        210.41        17.69 o                         
  -9 -12   1          8.85          4.71         6.79 o                         
  -8 -12   1        130.40        126.82        12.59 o                         
  -7 -12   1        311.65        300.47        16.32 o                         
  -6 -12   1         61.48         36.34         4.96 o                         
  -5 -12   1         72.09         51.34         4.78 o                         
  -4 -12   1          1.77          3.77         3.75 o                         
  -3 -12   1        824.21        839.49        27.59 o                         
  -2 -12   1         92.10         55.94         8.99 o                         
  -1 -12   1        703.07        786.45        65.92 o                         
   0 -12   1        209.73        250.64        11.79 o                         
   1 -12   1        649.68        631.60        21.79 o                         
   2 -12   1       1262.79       1276.64        42.74 o                         
   3 -12   1        370.28        322.13        13.93 o                         
   4 -12   1         11.97          6.62         5.39 o                         
   5 -12   1       1490.59       1509.88        43.57 o                         
   6 -12   1          5.87         -5.15         5.15 o                         
   7 -12   1        341.47        327.23        22.29 o                         
   8 -12   1        211.31        192.15        17.06 o                         
   9 -12   1        138.19        132.65        12.17 o                         
  10 -12   1        163.88        149.31        13.07 o                         
  11 -12   1        206.81        190.02        14.77 o                         
  12 -12   1          4.14         -9.64         9.64 o                         
  13 -12   1         63.05         55.45        13.65 o                         
 -15 -11   1         29.97         30.77        14.60 o                         
 -14 -11   1        119.24        114.24        15.70 o                         
 -13 -11   1         73.16         36.35        11.25 o                         
 -12 -11   1         60.79         32.63         7.75 o                         
 -11 -11   1        424.05        545.49        24.74 o                         
 -10 -11   1        162.09        101.16         6.46 o                         
  -9 -11   1         14.31          9.64         5.05 o                         
  -8 -11   1        193.34        209.52        13.86 o                         
  -7 -11   1        337.07        392.53        18.22 o                         
  -6 -11   1       1349.31       1428.97        45.47 o                         
  -5 -11   1        361.14        361.02        11.07 o                         
  -4 -11   1       2758.13       2815.17        80.31 o                         
  -3 -11   1        397.80        369.48        17.16 o                         
  -2 -11   1        106.66        160.30         7.81 o                         
  -1 -11   1         71.57         74.13        13.36 o                         
   0 -11   1        584.12        575.82        19.08 o                         
   1 -11   1       1712.36       1595.21        49.56 o                         
   2 -11   1         85.65         89.76         8.33 o                         
   3 -11   1         45.84         35.87         5.48 o                         
   4 -11   1          4.54         -2.57         5.13 o                         
   5 -11   1        144.84        103.57         8.63 o                         
   6 -11   1        250.20        255.18        18.23 o                         
   7 -11   1         49.62         33.82         6.93 o                         
   8 -11   1         29.80         26.48         7.24 o                         
   9 -11   1         56.55         41.12         8.46 o                         
  10 -11   1         12.91         10.08        10.61 o                         
  11 -11   1          4.25          1.34         7.64 o                         
  12 -11   1          4.76          0.92         9.05 o                         
  13 -11   1         41.42         51.58        11.48 o                         
 -15 -10   1        143.82        140.40        17.57 o                         
 -14 -10   1          0.72         -6.62         8.87 o                         
 -13 -10   1         80.79         47.94         9.88 o                         
 -12 -10   1        135.65        146.60        12.40 o                         
 -11 -10   1          6.65         -0.74         4.68 o                         
 -10 -10   1       1673.25       1838.81        54.45 o                         
  -9 -10   1         50.76         89.76         7.21 o                         
  -8 -10   1       1981.19       2235.24        78.71 o                         
  -7 -10   1         96.02         83.76         8.06 o                         
  -6 -10   1          1.45         14.66         4.43 o                         
  -5 -10   1        162.39        141.93        10.01 o                         
  -4 -10   1          7.00          9.07         2.61 o                         
  -3 -10   1         79.87         89.17         6.85 o                         
  -2 -10   1          0.17          4.82         2.10 o                         
  -1 -10   1         99.59         85.91         6.68 o                         
   0 -10   1       1196.04       1242.68        31.18 o                         
   1 -10   1       1213.97       1065.41        31.22 o                         
   2 -10   1       3966.04       4157.34        95.80 o                         
   3 -10   1         21.56         17.63         4.44 o                         
   4 -10   1       1305.61       1413.70        39.28 o                         
   5 -10   1        220.75        276.30        15.56 o                         
   6 -10   1       1079.79       1141.68        33.96 o                         
   7 -10   1         23.57         14.18         5.69 o                         
   8 -10   1        150.66        133.04        10.79 o                         
   9 -10   1        386.65        476.67        21.52 o                         
  10 -10   1          1.06         -3.88         6.68 o                         
  11 -10   1        169.97        140.42        13.15 o                         
  12 -10   1         29.07         15.93         8.44 o                         
  13 -10   1         88.47         45.64        10.23 o                         
  14 -10   1         50.46         47.65        12.48 o                         
 -15  -9   1        686.08        977.02        47.65 o                         
 -14  -9   1        143.79        140.94        13.47 o                         
 -13  -9   1        191.78        130.54        11.99 o                         
 -12  -9   1         79.45         58.93         7.12 o                         
 -11  -9   1        444.75        533.37        21.73 o                         
 -10  -9   1        125.81        108.78         9.91 o                         
  -9  -9   1       1473.73       1493.33        37.04 o                         
  -8  -9   1        144.38        155.20        11.18 o                         
  -7  -9   1          2.32          7.56         4.17 o                         
  -6  -9   1        369.60        298.23        14.21 o                         
  -5  -9   1        247.40        258.55        12.89 o                         
  -4  -9   1       1201.63       1076.09        29.18 o                         
  -3  -9   1        250.53        266.67        11.45 o                         
  -2  -9   1        736.43        693.70        18.51 o                         
  -1  -9   1        399.50        441.82        26.28 o                         
   0  -9   1         39.77         43.07         4.01 o                         
   1  -9   1        318.46        333.64        11.78 o                         
   2  -9   1        571.16        747.07        20.38 o                         
   3  -9   1       2178.38       2287.03        55.82 o                         
   4  -9   1        184.52        189.16        12.52 o                         
   5  -9   1        174.77        169.36        11.28 o                         
   6  -9   1        121.13        113.14        11.50 o                         
   7  -9   1        108.28        105.56         8.95 o                         
   8  -9   1       1656.89       1759.25        48.18 o                         
   9  -9   1         92.69         84.30         9.14 o                         
  10  -9   1        418.77        300.90        18.68 o                         
  11  -9   1         88.36         99.68        10.97 o                         
  12  -9   1          0.01          7.61         7.62 o                         
  13  -9   1        140.60        164.39        13.80 o                         
  14  -9   1         24.08         18.70         9.82 o                         
 -16  -8   1         74.68         58.27        15.78 o                         
 -15  -8   1          4.83         -7.27        10.63 o                         
 -14  -8   1        181.16        198.08        15.54 o                         
 -13  -8   1        408.68        425.73        22.48 o                         
 -12  -8   1         50.08         38.85         7.64 o                         
 -11  -8   1          1.47          3.08         4.92 o                         
 -10  -8   1         40.44         41.54         5.41 o                         
  -9  -8   1       3124.11       3131.29        72.30 o                         
  -8  -8   1         85.81         69.94         4.53 o                         
  -7  -8   1       2394.86       2482.44        72.25 o                         
  -6  -8   1        270.66        215.88        11.57 o                         
  -5  -8   1        496.63        468.09        18.08 o                         
  -4  -8   1         22.74         25.19         4.99 o                         
  -3  -8   1       1071.71       1096.33        29.09 o                         
  -2  -8   1          0.01         13.09         2.08 o                         
  -1  -8   1       4876.42       4414.82        89.93 o                         
   0  -8   1       9627.50       8609.81       187.56 o                         
   1  -8   1       1746.44       1768.59        47.85 o                         
   2  -8   1       5902.18       5717.30       110.48 o                         
   3  -8   1        121.49        131.07         7.73 o                         
   4  -8   1       2537.58       2261.19        55.86 o                         
   5  -8   1         69.53         77.60         6.67 o                         
   6  -8   1         23.92         29.58         6.19 o                         
   7  -8   1        173.38        160.91        10.85 o                         
   8  -8   1        568.04        622.51        22.76 o                         
   9  -8   1        182.02        126.60        10.40 o                         
  10  -8   1          2.37         -0.47         6.80 o                         
  11  -8   1        201.77        259.52        25.25 o                         
  12  -8   1         40.83         50.21         8.97 o                         
  13  -8   1          1.00         -7.25         7.25 o                         
  14  -8   1         36.82         47.51        10.49 o                         
  15  -8   1          6.58          0.97        11.36 o                         
 -16  -7   1         10.53         12.22        19.41 o                         
 -15  -7   1         25.13         -6.78         8.00 o                         
 -14  -7   1         13.95          2.50         7.56 o                         
 -13  -7   1        290.94        295.66        23.78 o                         
 -12  -7   1        128.08        108.72         9.69 o                         
 -11  -7   1         89.94         98.62         6.85 o                         
 -10  -7   1        379.61        376.09        32.20 o                         
  -9  -7   1         45.95         65.13         5.99 o                         
  -8  -7   1         19.08          3.75         2.53 o                         
  -7  -7   1        819.90        811.38        27.77 o                         
  -6  -7   1         51.42         48.87         5.33 o                         
  -5  -7   1        470.41        557.79        20.07 o                         
  -4  -7   1          0.00         48.39         4.88 o                         
  -3  -7   1        694.80        816.48        30.11 o                         
  -2  -7   1       1196.94       1060.32        25.67 o                         
  -1  -7   1        747.30        632.55        13.63 o                         
   0  -7   1        253.92        204.39         8.11 o                         
   1  -7   1       5043.97       4648.97        84.64 o                         
   2  -7   1        804.85        696.52        18.39 o                         
   3  -7   1          7.74         33.52         3.73 o                         
   4  -7   1        374.59        444.96        17.10 o                         
   5  -7   1       1532.27       1442.01        38.00 o                         
   6  -7   1        370.46        356.38        18.01 o                         
   7  -7   1       4030.69       4131.85        97.32 o                         
   8  -7   1         14.29         15.97         5.19 o                         
   9  -7   1        326.65        258.82        14.82 o                         
  10  -7   1        973.23        917.88        30.72 o                         
  11  -7   1        672.25        642.48        28.47 o                         
  12  -7   1        210.23        189.65        16.45 o                         
  13  -7   1         12.80         -6.68         7.41 o                         
  14  -7   1        364.97        548.36        27.00 o                         
  15  -7   1        150.62        109.79        14.53 o                         
 -16  -6   1        150.44         74.46        13.27 o                         
 -15  -6   1         40.92         48.66        14.60 o                         
 -14  -6   1          0.78         -5.08         7.32 o                         
 -13  -6   1          0.76          0.26         7.32 o                         
 -12  -6   1         53.04         60.61         8.62 o                         
 -11  -6   1         32.53         14.92         3.54 o                         
 -10  -6   1        857.96        836.20        25.12 o                         
  -9  -6   1       2773.65       2797.83        79.67 o                         
  -8  -6   1        532.36        574.27        16.69 o                         
  -7  -6   1        701.43        698.76        20.43 o                         
  -6  -6   1        232.54        196.33        12.22 o                         
  -5  -6   1        143.05        162.66         9.03 o                         
  -4  -6   1       6214.94       5949.50       160.52 o                         
  -3  -6   1       1317.99       1315.04        45.50 o                         
  -2  -6   1        188.28        138.39         6.59 o                         
  -1  -6   1       1112.21       1025.23        21.41 o                         
   0  -6   1        162.99        175.27         5.28 o                         
   1  -6   1       4347.36       3307.40        61.30 o                         
   2  -6   1       2406.11       1898.81        33.07 o                         
   3  -6   1        931.78        746.41        16.01 o                         
   4  -6   1        110.66         69.26         5.52 o                         
   5  -6   1          0.94         26.89         5.13 o                         
   6  -6   1       1855.35       1834.46        46.81 o                         
   7  -6   1        318.95        412.33        17.94 o                         
   8  -6   1         38.87         17.88         4.92 o                         
   9  -6   1         96.05         46.95         7.90 o                         
  10  -6   1        157.21        160.27        12.67 o                         
  11  -6   1        279.51        398.37        19.24 o                         
  12  -6   1       1514.58       1666.87        58.59 o                         
  13  -6   1         61.99        101.84        12.40 o                         
  14  -6   1          0.65         -7.85         7.85 o                         
  15  -6   1        331.48        466.65        33.10 o                         
 -16  -5   1          7.88        -12.53        12.53 o                         
 -15  -5   1          0.87          8.56        11.90 o                         
 -14  -5   1         19.30         13.62         7.22 o                         
 -13  -5   1        280.77        258.63        26.81 o                         
 -12  -5   1       1454.27       1569.98        52.60 o                         
 -11  -5   1        137.75         90.57         9.54 o                         
 -10  -5   1         91.88         58.01         6.70 o                         
  -9  -5   1         29.54         73.24         5.36 o                         
  -8  -5   1        197.52        157.07         8.62 o                         
  -7  -5   1         49.75         66.60         4.79 o                         
  -6  -5   1         98.01        136.79         5.27 o                         
  -5  -5   1       1140.29        964.78        30.09 o                         
  -4  -5   1         47.81        124.85         8.02 o                         
  -3  -5   1       2165.23       1724.30        68.95 o                         
  -2  -5   1       1852.00       1724.73        55.21 o                         
  -1  -5   1       4641.60       4289.91        93.90 o                         
   0  -5   1       1728.39       1344.71        24.42 o                         
   1  -5   1       1066.45        778.92        14.73 o                         
   2  -5   1       1947.41       1729.02        30.26 o                         
   3  -5   1       1141.54        967.47        18.56 o                         
   4  -5   1       2822.00       3307.35        62.19 o                         
   5  -5   1       1362.63       1607.13        37.46 o                         
   6  -5   1        226.42        315.05        12.98 o                         
   7  -5   1        518.06        695.46        22.08 o                         
   8  -5   1        448.14        428.05        17.68 o                         
   9  -5   1       4051.87       4197.28        99.29 o                         
  10  -5   1       1919.62       2046.53        56.61 o                         
  11  -5   1       1765.72       1961.53        52.82 o                         
  12  -5   1        375.72        431.94        20.37 o                         
  13  -5   1         36.89         23.68         7.54 o                         
  14  -5   1        160.71        163.03        16.10 o                         
  15  -5   1          6.23         16.74        10.18 o                         
  16  -5   1         19.46         -1.80        19.38 o                         
 -16  -4   1         81.56         43.54        13.32 o                         
 -15  -4   1        175.71        143.35        14.47 o                         
 -14  -4   1         87.01         83.00        11.25 o                         
 -13  -4   1        240.63        230.39        20.30 o                         
 -12  -4   1        186.39        204.90        17.95 o                         
 -11  -4   1         19.96         20.32         6.24 o                         
 -10  -4   1        154.09        175.68        13.07 o                         
  -9  -4   1        240.38        230.14         9.47 o                         
  -8  -4   1         79.13        106.59         6.15 o                         
  -7  -4   1          3.47         19.35         2.51 o                         
  -6  -4   1        604.25        587.03        14.83 o                         
  -5  -4   1        144.89        113.13         4.18 o                         
  -4  -4   1       4089.27       3621.06       113.34 o                         
  -3  -4   1         26.61        187.44         7.79 o                         
  -2  -4   1      15465.77      14076.60       525.03 o                         
  -1  -4   1       4206.55       3665.87        80.11 o                         
   0  -4   1       2693.72       2220.19        38.50 o                         
   1  -4   1       2583.97       1905.10        30.94 o                         
   2  -4   1       2763.44       2270.36        38.26 o                         
   3  -4   1       5224.31       5346.20        91.63 o                         
   4  -4   1          1.05         27.88         2.43 o                         
   5  -4   1       1083.77        957.10        23.86 o                         
   6  -4   1       1461.20       1405.56        33.60 o                         
   7  -4   1        386.00        328.68        12.13 o                         
   8  -4   1        529.40        508.40        20.58 o                         
   9  -4   1          0.05          2.33         3.96 o                         
  10  -4   1        367.27        393.94        16.75 o                         
  11  -4   1        806.33        814.35        27.41 o                         
  12  -4   1        137.09        127.36        11.45 o                         
  13  -4   1          1.56         -4.59         8.11 o                         
  14  -4   1        140.70        125.81        11.34 o                         
  15  -4   1         11.61          4.29         9.05 o                         
  16  -4   1         58.10         48.67        13.04 o                         
 -16  -3   1          5.46         -9.22        11.50 o                         
 -15  -3   1          0.80         -5.00        10.17 o                         
 -14  -3   1         32.56         34.21         9.10 o                         
 -13  -3   1        753.91        818.13        40.26 o                         
 -12  -3   1          0.63         -6.49         6.49 o                         
 -11  -3   1       1780.94       1930.46        61.70 o                         
 -10  -3   1        686.86        753.24        29.20 o                         
  -9  -3   1        655.58        660.19        21.01 o                         
  -8  -3   1        867.93        788.92        20.50 o                         
  -7  -3   1         40.21         66.28         3.95 o                         
  -6  -3   1       2288.21       2176.59        46.49 o                         
  -5  -3   1       2801.99       2854.29        55.44 o                         
  -4  -3   1        199.54        250.28         8.32 o                         
  -3  -3   1        400.71        448.69        14.67 o                         
  -2  -3   1       5966.40       5690.42       174.86 o                         
  -1  -3   1        347.82        520.04        12.51 o                         
   0  -3   1        565.09        579.71        11.03 o                         
   1  -3   1      15355.76      14535.95       221.20 o                         
   2  -3   1       3682.32       2782.80        48.14 o                         
   3  -3   1      31396.04      32669.52       519.46 o                         
   4  -3   1       6594.59       5702.92        97.98 o                         
   5  -3   1       1004.99        933.95        20.31 o                         
   6  -3   1       2543.75       2764.91        65.00 o                         
   7  -3   1        425.26        324.02        11.47 o                         
   8  -3   1       3250.21       3375.20        96.58 o                         
   9  -3   1         32.45         10.52         3.74 o                         
  10  -3   1         66.41         76.95         6.30 o                         
  11  -3   1        197.15        158.98        10.97 o                         
  12  -3   1          0.01         -5.54         5.54 o                         
  13  -3   1        448.79        520.24        23.13 o                         
  14  -3   1        170.46        149.39        12.09 o                         
  15  -3   1          5.30          7.92         8.78 o                         
  16  -3   1          6.68         -8.99         8.99 o                         
 -16  -2   1          0.53         -9.39         9.39 o                         
 -15  -2   1          0.78         -7.47         7.47 o                         
 -14  -2   1        101.81         60.50        10.23 o                         
 -13  -2   1          0.58         -6.64         6.67 o                         
 -12  -2   1          1.51         10.46         7.08 o                         
 -11  -2   1         24.60         35.27         4.88 o                         
 -10  -2   1         13.81         26.67         4.31 o                         
  -9  -2   1          2.83          5.16         2.61 o                         
  -8  -2   1       1357.53       1523.28        37.21 o                         
  -7  -2   1         45.74         55.27         4.20 o                         
  -6  -2   1       5296.77       4364.93        97.06 o                         
  -5  -2   1         43.17        113.61         4.44 o                         
  -4  -2   1        199.62        267.02         7.36 o                         
  -3  -2   1       1901.03       1768.42        39.62 o                         
  -2  -2   1        172.85        125.39         4.68 o                         
  -1  -2   1       1564.59       1005.90        39.52 o                         
   0  -2   1         42.96         94.19         3.16 o                         
   1  -2   1       3736.84       3098.72        50.35 o                         
   2  -2   1       4651.63       3640.74        56.82 o                         
   3  -2   1        631.80        750.00        13.63 o                         
   4  -2   1       1436.04       1700.39        29.54 o                         
   5  -2   1        919.40       1076.78        19.41 o                         
   6  -2   1         53.78         29.11         3.21 o                         
   7  -2   1        322.80        389.66        12.68 o                         
   8  -2   1        336.23        354.91        15.27 o                         
   9  -2   1        108.74        130.70        10.70 o                         
  10  -2   1        624.80        593.93        19.41 o                         
  11  -2   1        489.32        502.35        26.57 o                         
  12  -2   1          3.47         -3.13         6.14 o                         
  13  -2   1        526.96        517.08        25.14 o                         
  14  -2   1         23.08          6.87         7.49 o                         
  15  -2   1        471.86        639.81        32.81 o                         
  16  -2   1        102.03         71.76        20.29 o                         
 -16  -1   1          6.89          3.81        10.60 o                         
 -15  -1   1        253.17        210.64        20.89 o                         
 -14  -1   1        106.91        111.61        13.08 o                         
 -13  -1   1         91.66        100.54         8.21 o                         
 -12  -1   1        354.85        350.30        15.69 o                         
 -11  -1   1       1500.90       1576.85        44.71 o                         
 -10  -1   1       1112.54       1055.05        29.35 o                         
  -9  -1   1          8.84          6.81         3.58 o                         
  -8  -1   1       1314.05       1209.04        34.74 o                         
  -7  -1   1        420.84        320.88        10.75 o                         
  -6  -1   1        185.26        188.65         6.40 o                         
  -5  -1   1        121.00        185.65         5.18 o                         
  -4  -1   1        421.35        491.76        11.80 o                         
  -3  -1   1         84.70         90.88         3.43 o                         
  -2  -1   1       1236.19       1159.36        24.07 o                         
  -1  -1   1       9307.93       8598.74       319.69 o                         
   2  -1   1       5789.47       4801.96        73.95 o                         
   3  -1   1      73146.75     147169.56     14416.38 o                         
   4  -1   1       8043.74       8266.92       146.85 o                         
   5  -1   1         32.14         46.82         2.73 o                         
   6  -1   1        997.39        918.07        19.93 o                         
   7  -1   1       1364.62       1330.23        30.72 o                         
   8  -1   1         74.79         66.33         5.17 o                         
   9  -1   1        286.28        207.11        10.09 o                         
  10  -1   1          4.82         -0.93         4.27 o                         
  11  -1   1       1263.00       1292.96        39.40 o                         
  12  -1   1        954.06       1053.27        32.48 o                         
  13  -1   1         89.28         51.36        14.20 o                         
  14  -1   1          2.63         -6.51         6.51 o                         
  15  -1   1        649.27        781.04        34.52 o                         
  16  -1   1          1.08        -11.45        11.45 o                         
 -16   0   1        114.72         73.88        13.70 o                         
 -15   0   1         36.03         16.67         8.93 o                         
 -14   0   1        105.89        113.66        10.65 o                         
 -13   0   1        498.73        556.92        23.75 o                         
 -12   0   1        563.54        572.26        25.09 o                         
 -11   0   1         38.76         43.41         6.03 o                         
 -10   0   1         17.94          6.04         5.12 o                         
  -9   0   1         31.81         38.22         3.70 o                         
  -8   0   1        870.55        898.98        22.19 o                         
  -7   0   1          5.64          5.21         1.91 o                         
  -6   0   1       2878.03       2690.05        50.08 o                         
  -5   0   1          4.22          7.37         1.65 o                         
  -4   0   1        248.48        301.50         9.12 o                         
  -3   0   1       4356.06       3741.53        70.89 o                         
  -2   0   1        820.64        624.10        13.78 o                         
   2   0   1       2364.80       2191.54        34.19 o                         
   3   0   1        611.75        802.27        14.30 o                         
   4   0   1         10.63         61.49         3.59 o                         
   5   0   1        760.48        580.88        12.83 o                         
   6   0   1       1175.96       1370.00        28.69 o                         
   7   0   1          0.11         -2.00         2.00 o                         
   8   0   1       1352.02       1337.91        29.40 o                         
   9   0   1       3077.77       3074.33        64.43 o                         
  10   0   1        103.01         82.90         5.65 o                         
  11   0   1       2104.81       2120.45        53.90 o                         
  12   0   1          3.55         -3.95         3.95 o                         
  13   0   1         37.37         20.85         7.79 o                         
  14   0   1          7.53          2.64         6.93 o                         
  15   0   1         33.01          0.62         8.39 o                         
  16   0   1          5.87        -11.18        11.18 o                         
 -16   1   1         53.99         34.92        16.45 o                         
 -15   1   1          7.70        -10.45        10.45 o                         
 -14   1   1         12.20         -0.41         6.92 o                         
 -13   1   1         20.97          9.88         8.15 o                         
 -12   1   1       1279.31       1329.61        51.80 o                         
 -11   1   1         11.01         -2.34         3.13 o                         
 -10   1   1       1113.04       1058.51        32.19 o                         
  -9   1   1         18.39         13.46         3.73 o                         
  -8   1   1       1078.39       1076.31        26.65 o                         
  -7   1   1        709.98        580.43        14.77 o                         
  -6   1   1        146.88        128.55         5.65 o                         
  -5   1   1      18374.72      19099.20       318.37 o                         
  -4   1   1        330.56        304.59         8.25 o                         
  -3   1   1        212.77        246.68         9.96 o                         
  -2   1   1        142.84         82.62         4.15 o                         
  -1   1   1       3579.01       4011.55       146.68 o                         
   2   1   1       4138.38       3448.08        64.79 o                         
   3   1   1      24472.49      26703.18       626.94 o                         
   4   1   1       9114.81       8093.96       136.00 o                         
   5   1   1        938.55        646.49        13.18 o                         
   6   1   1       7623.40       8151.38       178.15 o                         
   7   1   1         14.52         16.80         2.61 o                         
   8   1   1         19.02         35.44         3.89 o                         
   9   1   1          0.00          0.09         3.61 o                         
  10   1   1         13.19         10.02         4.91 o                         
  11   1   1       1286.37       1305.03        35.35 o                         
  12   1   1        454.94        404.23        15.49 o                         
  13   1   1          2.68         -5.56         5.56 o                         
  14   1   1         22.49         -0.64         7.82 o                         
  15   1   1        723.29        942.13        46.25 o                         
  16   1   1          6.43         -5.62        11.44 o                         
  17   1   1         53.76         32.50        27.60 o                         
 -16   2   1         99.51         91.35        15.29 o                         
 -15   2   1         27.60          3.77        10.19 o                         
 -14   2   1        146.21        140.02        13.36 o                         
 -13   2   1       1824.84       1975.31        63.13 o                         
 -12   2   1        312.69        332.51        17.15 o                         
 -11   2   1        213.15        179.48        18.25 o                         
 -10   2   1        353.36        406.97        13.90 o                         
  -9   2   1         29.92         21.23         3.58 o                         
  -8   2   1          0.03         12.26         2.85 o                         
  -7   2   1       1854.44       1774.05        42.67 o                         
  -6   2   1       6659.38       6715.26       128.46 o                         
  -5   2   1       1395.96       1237.49        26.53 o                         
  -4   2   1       5596.78       4731.53        81.08 o                         
  -3   2   1      25357.99      26848.53       445.70 o                         
  -2   2   1      12500.97      10786.99       189.58 o                         
  -1   2   1      11806.96      12347.92       216.35 o                         
   0   2   1       8180.14       7660.51       232.94 o                         
   1   2   1       3307.14       2640.83       139.21 o                         
   2   2   1       9700.82       9230.98       217.13 o                         
   3   2   1       2745.70       2813.50        57.33 o                         
   4   2   1       3933.19       3860.91        73.77 o                         
   5   2   1         51.66         42.20         2.68 o                         
   6   2   1       3153.33       3006.68        58.91 o                         
   7   2   1        141.28        158.56         6.06 o                         
   8   2   1        450.53        422.40        12.02 o                         
   9   2   1        216.62        323.64        12.19 o                         
  10   2   1        560.60        569.08        16.75 o                         
  11   2   1        266.72        264.31        11.65 o                         
  12   2   1       2543.82       2563.07        61.83 o                         
  13   2   1          0.08         -7.98         7.98 o                         
  14   2   1        255.97        283.09        23.98 o                         
  15   2   1          3.17         -8.97         8.97 o                         
  16   2   1          6.30         12.21        17.12 o                         
  17   2   1         17.45         39.06        28.71 o                         
 -16   3   1         91.06         99.77        15.05 o                         
 -15   3   1        203.92        172.36        14.89 o                         
 -14   3   1         71.67         36.49         9.35 o                         
 -13   3   1         12.70         11.57         7.28 o                         
 -12   3   1        335.86        428.45        22.53 o                         
 -11   3   1        277.29        359.12        15.56 o                         
 -10   3   1        385.54        385.67        15.33 o                         
  -9   3   1        169.00        159.22         9.60 o                         
  -8   3   1        438.00        383.55        21.97 o                         
  -7   3   1        963.84        811.17        21.13 o                         
  -6   3   1        173.68        210.24         8.41 o                         
  -5   3   1        816.52        759.86        18.39 o                         
  -4   3   1       1238.74        925.67        19.23 o                         
  -3   3   1       7067.28       5905.51       100.60 o                         
  -2   3   1       1515.06       1410.46        28.34 o                         
  -1   3   1         30.94         96.26         3.70 o                         
   0   3   1       1440.94        800.21        15.08 o                         
   1   3   1       8857.94       7914.11       170.22 o                         
   2   3   1        541.08        936.40        30.72 o                         
   3   3   1      17514.62      17706.82       379.51 o                         
   4   3   1       1525.54       1540.35        33.04 o                         
   5   3   1        990.65        920.99        22.43 o                         
   6   3   1        570.03        524.35        14.07 o                         
   7   3   1         32.40         49.75         4.49 o                         
   8   3   1          1.22         17.29         3.92 o                         
   9   3   1        958.30        925.65        31.40 o                         
  10   3   1        209.92        178.61        16.02 o                         
  11   3   1         18.14         15.82         4.60 o                         
  12   3   1        570.61        577.77        21.56 o                         
  13   3   1          4.88          8.56         7.23 o                         
  14   3   1        391.47        355.88        22.92 o                         
  15   3   1          1.30         -0.44         8.49 o                         
  16   3   1         93.19         63.71        14.74 o                         
 -16   4   1         33.87         15.71        13.80 o                         
 -15   4   1          4.09         -8.10         8.10 o                         
 -14   4   1         17.86          9.57         8.50 o                         
 -13   4   1        382.71        317.04        32.05 o                         
 -12   4   1        127.86        100.41        10.01 o                         
 -11   4   1        804.84        928.15        32.67 o                         
 -10   4   1        367.78        379.96        14.45 o                         
  -9   4   1          0.40         -3.24         3.24 o                         
  -8   4   1          0.00         16.73         4.62 o                         
  -7   4   1       4580.48       5022.72       113.20 o                         
  -6   4   1       2470.85       2049.18        46.09 o                         
  -5   4   1       7573.04       7863.17       160.72 o                         
  -4   4   1        848.88        671.88        14.14 o                         
  -3   4   1       6304.62       6133.02       110.28 o                         
  -2   4   1        589.34        575.49        11.98 o                         
  -1   4   1      19926.32      18687.91       328.15 o                         
   0   4   1      26291.50      27686.14       484.83 o                         
   1   4   1      57267.61      65967.64      3462.55 o                         
   2   4   1         17.41        247.85        13.06 o                         
   3   4   1      13612.93      13956.05       367.85 o                         
   4   4   1       3953.80       3983.40        96.39 o                         
   5   4   1       4915.82       4914.06        99.60 o                         
   6   4   1        334.64        372.39        10.74 o                         
   7   4   1       6353.51       6085.09       146.72 o                         
   8   4   1       1834.22       1837.92        45.09 o                         
   9   4   1        948.71        981.31        36.18 o                         
  10   4   1         25.86         10.48         4.17 o                         
  11   4   1         29.37         50.44         7.33 o                         
  12   4   1          3.24          7.31         3.58 o                         
  13   4   1         21.99          7.04         6.97 o                         
  14   4   1        272.89        215.47        21.22 o                         
  15   4   1        336.37        389.78        31.10 o                         
  16   4   1          0.90        -11.00        13.74 o                         
 -16   5   1         16.03         -1.48        13.47 o                         
 -15   5   1          9.39         11.86         9.23 o                         
 -14   5   1          0.01         -7.95         7.95 o                         
 -13   5   1        428.12        539.65        26.37 o                         
 -12   5   1         18.72          2.47         5.70 o                         
 -11   5   1        579.30        589.59        23.62 o                         
 -10   5   1        152.26        130.14         9.56 o                         
  -9   5   1        576.52        514.78        19.06 o                         
  -8   5   1       3738.43       3946.66        92.77 o                         
  -7   5   1       1783.94       1627.64        38.72 o                         
  -6   5   1        809.48        734.36        20.11 o                         
  -5   5   1      10782.19      10973.70       222.66 o                         
  -4   5   1       4102.30       4078.31        79.90 o                         
  -3   5   1        170.91        153.18         5.45 o                         
  -2   5   1          0.28         13.63         1.83 o                         
  -1   5   1         29.60         35.93         2.33 o                         
   0   5   1        364.16        250.89         8.92 o                         
   1   5   1       2769.69       2098.40        43.50 o                         
   2   5   1       2956.27       2459.29        95.33 o                         
   3   5   1      11796.86      11680.73       356.34 o                         
   4   5   1       6083.74       5194.78       140.09 o                         
   5   5   1        357.75        296.03        14.87 o                         
   6   5   1       2862.90       2738.54        57.36 o                         
   7   5   1         98.67         51.79         4.63 o                         
   8   5   1       1236.38       1261.90        45.05 o                         
   9   5   1        923.37        931.58        28.60 o                         
  10   5   1         13.43          6.45         4.82 o                         
  11   5   1        301.92        282.18        12.00 o                         
  12   5   1         83.30        103.07         9.56 o                         
  13   5   1        259.18        301.54        12.66 o                         
  14   5   1         84.93         66.80         9.71 o                         
  15   5   1        103.42         86.49        12.20 o                         
  16   5   1         22.26         10.39         8.94 o                         
 -15   6   1          4.63        -10.70        13.30 o                         
 -14   6   1         53.74         52.26        10.00 o                         
 -13   6   1        128.89        118.29        14.51 o                         
 -12   6   1        503.35        651.31        25.12 o                         
 -11   6   1         61.59         56.37        10.22 o                         
 -10   6   1         37.31         16.29         6.45 o                         
  -9   6   1          0.04          9.16         4.95 o                         
  -8   6   1        931.87        981.73        29.52 o                         
  -7   6   1        206.95        204.11        12.68 o                         
  -6   6   1        822.16        819.57        24.69 o                         
  -5   6   1          0.07          4.20         3.16 o                         
  -4   6   1        854.33        862.92        20.89 o                         
  -3   6   1       2433.23       2044.07        39.66 o                         
  -2   6   1       1537.55       1390.77        25.19 o                         
  -1   6   1        629.87        678.13        13.94 o                         
   0   6   1         11.53         30.98         2.26 o                         
   1   6   1        879.82        580.93        12.03 o                         
   2   6   1        344.27        393.52        10.74 o                         
   3   6   1        446.51        425.76        16.67 o                         
   4   6   1          7.47         15.08         3.19 o                         
   5   6   1        611.60        733.71        23.84 o                         
   6   6   1        142.87        152.97         8.63 o                         
   7   6   1         31.09         30.96         2.59 o                         
   8   6   1        112.22         84.88         5.13 o                         
   9   6   1        243.40        208.39         9.38 o                         
  10   6   1         44.67         37.81         4.99 o                         
  11   6   1         93.60         60.42         6.53 o                         
  12   6   1        109.74        102.15        10.50 o                         
  13   6   1        113.67        129.89        10.39 o                         
  14   6   1         86.21         87.66        12.57 o                         
  15   6   1        495.16        641.66        31.31 o                         
  16   6   1         35.77         -0.73        16.64 o                         
 -15   7   1        129.36        116.31        17.12 o                         
 -14   7   1          0.73         -5.27         7.95 o                         
 -13   7   1        162.82        139.29        12.02 o                         
 -12   7   1        200.14        161.85        16.25 o                         
 -11   7   1          0.00          6.26         6.29 o                         
 -10   7   1          6.93         10.83         5.52 o                         
  -9   7   1       1788.82       1797.58        48.64 o                         
  -8   7   1        251.22        235.95        12.90 o                         
  -7   7   1        659.91        630.64        21.81 o                         
  -6   7   1        926.58        933.13        34.65 o                         
  -5   7   1        576.80        560.60        18.61 o                         
  -4   7   1       1865.95       1902.59        47.25 o                         
  -3   7   1       8076.38       7632.44       155.83 o                         
  -2   7   1        350.75        386.49        12.10 o                         
  -1   7   1          3.47         14.65         2.37 o                         
   0   7   1        983.65        931.03        19.60 o                         
   1   7   1          4.45         17.88         2.85 o                         
   2   7   1       1919.78       1865.81        42.97 o                         
   3   7   1         70.78        135.73        24.88 o                         
   4   7   1       4102.38       4229.14       134.86 o                         
   5   7   1        926.95        828.36        26.73 o                         
   6   7   1        318.98        364.25        14.73 o                         
   7   7   1        735.74        680.62        23.91 o                         
   8   7   1       1118.37       1336.32        34.35 o                         
   9   7   1        146.11        209.63        11.24 o                         
  10   7   1       1944.60       1999.41        52.73 o                         
  11   7   1        504.75        566.66        22.67 o                         
  12   7   1          5.10         -4.50         4.71 o                         
  13   7   1        281.71        379.80        25.70 o                         
  14   7   1          6.14         -0.11         7.06 o                         
  15   7   1          8.05          5.56         8.35 o                         
  16   7   1         29.72        -10.12        11.47 o                         
 -15   8   1         74.94         66.99        11.60 o                         
 -14   8   1        109.71        136.85        13.02 o                         
 -13   8   1         63.82         32.19         8.72 o                         
 -12   8   1        195.29        151.79        14.76 o                         
 -11   8   1         79.11         56.24        10.33 o                         
 -10   8   1        433.58        482.93        21.36 o                         
  -9   8   1         10.93          8.53         6.15 o                         
  -8   8   1          6.09          4.34         4.81 o                         
  -7   8   1        487.76        523.63        19.57 o                         
  -6   8   1        247.33        236.94        12.23 o                         
  -5   8   1        252.16        253.22        11.71 o                         
  -4   8   1        280.07        296.42        12.91 o                         
  -3   8   1        385.21        371.97        12.03 o                         
  -2   8   1          4.40         20.64         2.46 o                         
  -1   8   1        136.39        128.99         7.66 o                         
   0   8   1      13018.70      11734.29       236.12 o                         
   1   8   1       1835.38       2012.22        46.97 o                         
   2   8   1      18001.65      17534.86       377.26 o                         
   3   8   1        363.01        410.31        11.89 o                         
   4   8   1        870.91       1057.93        45.50 o                         
   5   8   1        682.39        759.80        25.34 o                         
   6   8   1       1172.89       1360.70        41.63 o                         
   7   8   1          6.19          7.36         3.51 o                         
   8   8   1         19.64         17.35         2.94 o                         
   9   8   1        795.10        849.80        23.74 o                         
  10   8   1       5974.24       6187.19       151.76 o                         
  11   8   1         84.40        118.50         9.38 o                         
  12   8   1         20.99         15.87         5.34 o                         
  13   8   1        285.12        284.13        14.71 o                         
  14   8   1        210.98        281.64        19.03 o                         
  15   8   1        190.27        182.05        15.89 o                         
  16   8   1        125.87        129.04        19.31 o                         
 -14   9   1        307.46        369.39        29.85 o                         
 -13   9   1        246.79        282.76        20.38 o                         
 -12   9   1         11.11         -7.34         7.34 o                         
 -11   9   1          8.08         -6.91         7.24 o                         
 -10   9   1         46.39         47.38         8.76 o                         
  -9   9   1         14.32          6.99         5.87 o                         
  -8   9   1        173.83        170.93        14.58 o                         
  -7   9   1         71.57         67.97         7.88 o                         
  -6   9   1        155.86        137.23         9.31 o                         
  -5   9   1       1220.16       1374.49        37.39 o                         
  -4   9   1       1677.43       1670.71        48.24 o                         
  -3   9   1         62.13         54.76         5.43 o                         
  -2   9   1         49.29         23.67         3.75 o                         
  -1   9   1        697.26        759.22        19.77 o                         
   0   9   1        710.74        686.11        19.86 o                         
   1   9   1       1296.71        976.36        29.95 o                         
   2   9   1        184.91        233.76         8.91 o                         
   3   9   1        168.59        170.94         7.17 o                         
   4   9   1          1.06          6.22         1.85 o                         
   5   9   1         53.96         42.10         5.01 o                         
   6   9   1        513.97        456.55        18.04 o                         
   7   9   1          4.91          9.17         4.11 o                         
   8   9   1        669.18        751.49        27.01 o                         
   9   9   1        587.10        571.50        18.07 o                         
  10   9   1         54.20         57.07         5.95 o                         
  11   9   1          0.02         -3.97         3.97 o                         
  12   9   1          0.45          3.88         6.02 o                         
  13   9   1         46.13         26.74         6.37 o                         
  14   9   1          8.10         -6.80         6.80 o                         
  15   9   1         19.47         11.32        14.38 o                         
  16   9   1         11.06          4.01        23.59 o                         
 -14  10   1         74.17         75.54        13.92 o                         
 -13  10   1          0.00         -9.09         9.09 o                         
 -12  10   1         35.67         23.11         9.25 o                         
 -11  10   1          1.00         -7.22         7.22 o                         
 -10  10   1        215.08        154.30        14.59 o                         
  -9  10   1        203.24        174.93        14.67 o                         
  -8  10   1       1123.90       1189.80        36.45 o                         
  -7  10   1         75.17         92.31         8.62 o                         
  -6  10   1         15.03          4.27         4.57 o                         
  -5  10   1       1799.37       1848.44        48.34 o                         
  -4  10   1        356.21        344.12        18.28 o                         
  -3  10   1        684.11        645.78        18.96 o                         
  -2  10   1        358.82        432.17        17.45 o                         
  -1  10   1       1088.45        988.00        27.04 o                         
   0  10   1          6.20          3.33         2.59 o                         
   1  10   1        427.10        406.40        19.89 o                         
   2  10   1       1629.06       1632.33        48.94 o                         
   3  10   1       4551.14       4421.20       107.33 o                         
   4  10   1          1.04          7.21         2.27 o                         
   5  10   1        320.48        317.16        14.21 o                         
   6  10   1        350.98        374.33        16.23 o                         
   7  10   1        416.46        447.29        18.66 o                         
   8  10   1        314.32        330.23        15.82 o                         
   9  10   1       1311.15       1572.09        49.90 o                         
  10  10   1         17.73         21.62         4.33 o                         
  11  10   1        947.76        962.90        32.96 o                         
  12  10   1        725.58        833.07        32.18 o                         
  13  10   1         11.44         10.84         5.49 o                         
  14  10   1        105.39         92.83        14.70 o                         
  15  10   1        112.40         96.66        15.18 o                         
 -13  11   1         29.13         12.46        10.40 o                         
 -12  11   1        118.47        103.96        12.71 o                         
 -11  11   1          0.04         -7.08         7.08 o                         
 -10  11   1         80.42         65.33        10.40 o                         
  -9  11   1        155.41        133.74        11.47 o                         
  -8  11   1       1405.71       1497.59        43.56 o                         
  -7  11   1        300.66        326.14        17.37 o                         
  -6  11   1         12.26         12.15         5.09 o                         
  -5  11   1         62.57         50.07         6.42 o                         
  -4  11   1       2335.61       2478.56        61.50 o                         
  -3  11   1        208.17        228.13        10.10 o                         
  -2  11   1        653.79        625.56        25.74 o                         
  -1  11   1         97.83         74.36         6.16 o                         
   0  11   1       3010.19       2891.18        67.04 o                         
   1  11   1        703.81        575.54        27.66 o                         
   2  11   1        315.80        212.75        15.10 o                         
   3  11   1        496.67        491.21        16.59 o                         
   4  11   1        209.63        187.78         8.51 o                         
   5  11   1       1697.32       1678.36        40.13 o                         
   6  11   1        891.80        827.61        28.86 o                         
   7  11   1         68.24         55.70         6.59 o                         
   8  11   1        429.75        528.89        22.05 o                         
   9  11   1         23.84         45.38         6.54 o                         
  10  11   1        779.01        930.73        29.74 o                         
  11  11   1        587.28        685.97        31.02 o                         
  12  11   1         36.00         24.27         7.16 o                         
  13  11   1        379.59        436.95        35.68 o                         
  14  11   1        138.15        138.59        16.86 o                         
  15  11   1         22.01         -0.98        10.97 o                         
 -13  12   1          3.37         -9.63         9.63 o                         
 -12  12   1         64.86         45.19        11.86 o                         
 -11  12   1          0.00         -8.02         8.02 o                         
 -10  12   1        222.91        214.99        18.43 o                         
  -9  12   1        148.12        174.12        15.47 o                         
  -8  12   1         32.25         27.12         8.53 o                         
  -7  12   1        446.87        493.37        21.05 o                         
  -6  12   1       3578.52       4005.32        96.80 o                         
  -5  12   1        198.39        156.67        10.66 o                         
  -4  12   1       1043.59       1098.43        28.92 o                         
  -3  12   1        172.56        148.29        10.19 o                         
  -2  12   1          3.51          5.49         4.86 o                         
  -1  12   1       1046.38       1137.81        31.72 o                         
   0  12   1        924.68        781.38        21.79 o                         
   1  12   1        721.60        753.84        30.83 o                         
   2  12   1       1561.24       1558.78        93.94 o                         
   3  12   1        135.60        106.55         7.13 o                         
   4  12   1        116.81        110.42        10.20 o                         
   5  12   1        192.98        187.34         8.52 o                         
   6  12   1       1718.71       1530.18        37.31 o                         
   7  12   1        673.47        687.41        26.09 o                         
   8  12   1        197.49        225.03        14.37 o                         
   9  12   1        145.94        172.30        13.61 o                         
  10  12   1        539.41        664.23        27.04 o                         
  11  12   1          0.66         -5.50         5.50 o                         
  12  12   1        185.12        282.89        22.10 o                         
  13  12   1          4.77         -8.60         8.60 o                         
  14  12   1         24.15         -1.53         9.76 o                         
 -12  13   1         46.51         45.50        16.76 o                         
 -11  13   1         23.90         36.73        10.27 o                         
 -10  13   1        625.80        714.04        29.61 o                         
  -9  13   1        815.75        980.41        35.62 o                         
  -8  13   1        226.66        206.32        14.86 o                         
  -7  13   1          0.00          4.99         7.28 o                         
  -6  13   1        517.47        523.82        21.46 o                         
  -5  13   1        881.96        848.41        27.96 o                         
  -4  13   1        486.21        526.32        17.37 o                         
  -3  13   1         14.99         19.87         7.64 o                         
  -2  13   1          0.44         17.92         5.69 o                         
  -1  13   1        124.91        113.84         9.85 o                         
   0  13   1         10.93         20.45         4.79 o                         
   1  13   1       1312.28       1297.85        61.02 o                         
   2  13   1         36.69         12.61        10.51 o                         
   3  13   1        110.18        164.07        20.26 o                         
   4  13   1       1057.42        937.92        27.49 o                         
   5  13   1         14.73          7.20         3.25 o                         
   6  13   1       3080.39       2936.96        76.68 o                         
   7  13   1        133.77        134.37        10.36 o                         
   8  13   1         89.33         70.29         8.22 o                         
   9  13   1         15.77          8.86         5.38 o                         
  10  13   1         51.78         47.69         7.76 o                         
  11  13   1          3.82          4.89         5.79 o                         
  12  13   1         82.09         34.81        10.66 o                         
  13  13   1          9.32         -9.15         9.15 o                         
  14  13   1          0.16        -12.02        12.02 o                         
 -12  14   1         36.13         24.83        17.39 o                         
 -11  14   1         34.85         35.37        12.00 o                         
 -10  14   1         73.78         40.09        16.43 o                         
  -9  14   1        362.22        417.66        28.81 o                         
  -8  14   1         20.94         16.88         8.18 o                         
  -7  14   1        548.36        740.73        31.72 o                         
  -6  14   1         26.98         18.58         7.01 o                         
  -5  14   1         10.73         -4.10         5.64 o                         
  -4  14   1        601.28        639.33        27.38 o                         
  -3  14   1         43.93         40.67         8.06 o                         
  -2  14   1         31.48          9.64         6.06 o                         
  -1  14   1        369.99        377.09        18.67 o                         
   0  14   1        764.88        777.63        26.95 o                         
   1  14   1       1720.48       1705.24        77.70 o                         
   2  14   1        262.97        257.13        21.71 o                         
   3  14   1          1.43         -2.72         6.09 o                         
   4  14   1          6.04          6.93         3.84 o                         
   5  14   1        212.93        145.47         9.79 o                         
   6  14   1         84.41         86.82         5.71 o                         
   7  14   1       1006.56       1073.25        31.22 o                         
   8  14   1        282.48        416.38        21.58 o                         
   9  14   1        176.28        177.42        13.58 o                         
  10  14   1        205.08        166.57        16.37 o                         
  11  14   1         96.32         62.75         9.09 o                         
  12  14   1        154.55        148.77        20.34 o                         
  13  14   1          4.66         -7.14         8.22 o                         
 -11  15   1          2.15        -10.79        10.79 o                         
 -10  15   1         36.60         20.11        11.80 o                         
  -9  15   1          0.38         -4.36         8.21 o                         
  -8  15   1        115.66         95.73        11.54 o                         
  -7  15   1        124.91         96.09        11.31 o                         
  -6  15   1          0.45         -5.70         6.20 o                         
  -5  15   1        153.25        146.90        15.47 o                         
  -4  15   1        164.46        139.53        12.29 o                         
  -3  15   1        429.09        504.98        26.16 o                         
  -2  15   1         55.26         39.24         8.39 o                         
  -1  15   1        425.75        415.85        20.28 o                         
   0  15   1        198.79        175.48        14.98 o                         
   1  15   1       1163.42       1044.64        54.35 o                         
   2  15   1        470.63        599.74        36.51 o                         
   3  15   1       2167.31       1916.42        85.11 o                         
   4  15   1        229.67        233.57        20.51 o                         
   5  15   1        737.76        785.84        25.02 o                         
   6  15   1        176.90        144.88         9.57 o                         
   7  15   1          2.09          2.27         4.47 o                         
   8  15   1        332.32        314.07        18.25 o                         
   9  15   1        302.78        295.11        17.84 o                         
  10  15   1        192.40        223.00        20.85 o                         
  11  15   1         98.56         76.85         9.98 o                         
  12  15   1         59.36         47.11        10.88 o                         
  13  15   1        129.01        117.85        14.82 o                         
 -10  16   1         68.19         89.20        17.28 o                         
  -9  16   1         34.17         28.93        12.32 o                         
  -8  16   1          3.13        -10.13        10.13 o                         
  -7  16   1        554.11        838.35        40.98 o                         
  -6  16   1        202.71        152.42        15.80 o                         
  -5  16   1         79.43         99.33        11.71 o                         
  -4  16   1        695.41        903.55        34.77 o                         
  -3  16   1         16.67         12.76         8.39 o                         
  -2  16   1         47.77         30.67        11.98 o                         
  -1  16   1         87.93         54.42         8.49 o                         
   0  16   1        258.11        312.88        21.69 o                         
   1  16   1         17.63         -1.32         9.89 o                         
   2  16   1        214.74        153.22        18.40 o                         
   3  16   1        242.68        150.42        22.05 o                         
   4  16   1        149.36        161.85        18.60 o                         
   5  16   1          0.00         -5.75         6.05 o                         
   6  16   1        357.36        437.60        17.17 o                         
   7  16   1        448.16        411.61        16.89 o                         
   8  16   1        336.08        446.66        29.49 o                         
   9  16   1          9.79         -0.18         6.43 o                         
  10  16   1         91.47         81.46         9.61 o                         
  11  16   1         29.02         12.15        10.03 o                         
  12  16   1         19.41         -3.05         9.15 o                         
  -9  17   1         30.52          7.86        13.76 o                         
  -8  17   1        115.65        121.22        15.32 o                         
  -7  17   1         61.67         87.25        14.57 o                         
  -6  17   1         74.09         87.19        12.52 o                         
  -5  17   1        100.52        123.39        13.61 o                         
  -4  17   1         26.16         28.24        11.21 o                         
  -3  17   1         40.28         30.06         9.68 o                         
  -2  17   1         62.17         97.61        13.71 o                         
  -1  17   1        858.52        954.72        35.70 o                         
   0  17   1        454.47        443.40        34.15 o                         
   1  17   1        983.14       1144.35        60.09 o                         
   2  17   1        500.90        608.11        47.63 o                         
   3  17   1          4.22          0.17        16.30 o                         
   4  17   1         66.15         26.01        12.74 o                         
   5  17   1        335.73        327.52        19.87 o                         
   6  17   1         55.24         32.77         6.83 o                         
   7  17   1         57.54         41.23         8.74 o                         
   8  17   1        313.03        377.91        21.23 o                         
   9  17   1         55.22         16.20        17.52 o                         
  11  17   1        239.32        290.21        23.30 o                         
  -8  18   1          5.50        -11.89        12.84 o                         
  -7  18   1         12.76         -3.70        17.19 o                         
  -6  18   1          1.35         13.38        10.45 o                         
  -5  18   1         12.27         -3.55         9.75 o                         
  -4  18   1        202.81        201.39        21.23 o                         
  -3  18   1         56.38         50.10        10.79 o                         
  -2  18   1        553.01        699.55        36.98 o                         
  -1  18   1         55.24         67.67        11.66 o                         
   0  18   1        132.57        115.98        24.71 o                         
   1  18   1         15.89          5.45        17.03 o                         
   2  18   1         51.17         27.42        12.49 o                         
   3  18   1        451.58        436.31        80.87 o                         
   4  18   1        160.74        280.96        28.16 o                         
   5  18   1          7.43          3.82         9.91 o                         
   6  18   1          3.27         -3.31         5.70 o                         
   7  18   1         96.26         73.14        11.43 o                         
   8  18   1         85.60         60.32         9.99 o                         
   9  18   1          0.12         -8.36         8.36 o                         
  10  18   1        326.86        607.05        46.01 o                         
  -7  19   1        114.51        111.20        24.09 o                         
  -6  19   1        425.53        647.08        41.18 o                         
  -5  19   1        190.26        209.82        18.80 o                         
  -4  19   1          1.48         -5.77        11.59 o                         
  -3  19   1        485.64        711.38        33.47 o                         
  -2  19   1        265.21        229.25        31.41 o                         
  -1  19   1         65.38        121.72        25.37 o                         
   0  19   1         52.71          9.14        12.03 o                         
   1  19   1          1.04         -0.73        11.17 o                         
   2  19   1        186.53        113.29        23.10 o                         
   3  19   1          0.15         -8.86         8.86 o                         
   4  19   1         10.58         -1.80        11.30 o                         
   5  19   1        135.24        110.57        10.66 o                         
   6  19   1          0.13        -11.51        11.51 o                         
   7  19   1         35.80         -8.91         8.91 o                         
   8  19   1        145.24        172.93        23.86 o                         
   9  19   1         14.43        -15.91        15.91 o                         
  -5  20   1          1.93         -4.60        13.93 o                         
  -4  20   1          2.55        -14.55        14.55 o                         
  -3  20   1          9.31         -9.93         9.93 o                         
  -2  20   1         77.51         95.40        24.76 o                         
  -1  20   1        148.97        150.86        22.24 o                         
   0  20   1          6.52          5.90        20.59 o                         
   1  20   1          0.16         -4.78        18.47 o                         
   2  20   1         35.09          6.12        13.40 o                         
   3  20   1        106.98        119.04        30.89 o                         
   4  20   1          0.12        -15.30        15.30 o                         
   5  20   1         21.54        -16.80        16.80 o                         
   6  20   1         51.69         15.99        29.43 o                         
   7  20   1        149.82        173.18        37.96 o                         
   8  20   1          2.40        -12.35        21.36 o                         
  -3  21   1        455.69        615.35        58.30 o                         
  -2  21   1         17.32         27.11        24.43 o                         
  -1  21   1         35.05         28.24        27.43 o                         
   0  21   1          2.65        -13.31        13.31 o                         
   2  21   1        126.66         64.78        24.49 o                         
   3  21   1        138.91        176.40        28.33 o                         
   4  21   1          2.22        -14.71        14.71 o                         
   5  21   1         68.61         80.24        31.05 o                         
  -3 -21   2         41.94         22.48        16.36 o                         
  -2 -21   2          9.31         23.59        17.58 o                         
  -1 -21   2         51.11         99.09        20.50 o                         
   0 -21   2         20.95        -10.71        13.65 o                         
   1 -21   2          1.96        -10.52        14.71 o                         
   2 -21   2         34.32         25.01        40.62 o                         
  -7 -20   2         87.16         56.69        11.54 o                         
  -6 -20   2        142.88        190.55        19.62 o                         
  -5 -20   2          0.30          4.02         8.61 o                         
  -4 -20   2          0.27         -6.01        22.92 o                         
  -3 -20   2         94.06         53.37        14.92 o                         
  -2 -20   2         20.60        -12.59        12.59 o                         
  -1 -20   2          4.05         10.25        15.47 o                         
   0 -20   2         32.21         35.05        21.48 o                         
   1 -20   2          0.01         76.67        27.82 o                         
   2 -20   2          6.96        -11.30        11.30 o                         
   3 -20   2         50.38         25.47        17.23 o                         
   4 -20   2          7.26        -16.89        16.89 o                         
   5 -20   2         23.03         -1.91        24.50 o                         
  -8 -19   2         30.22        -10.83        11.82 o                         
  -7 -19   2          5.61        -12.19        12.19 o                         
  -6 -19   2        222.64        183.90        20.89 o                         
  -5 -19   2         27.86         10.57        10.55 o                         
  -4 -19   2        167.83        141.68        18.20 o                         
  -3 -19   2         56.44         36.81        13.63 o                         
  -2 -19   2          1.96          3.45        18.58 o                         
  -1 -19   2         85.48         80.68        30.88 o                         
   0 -19   2         76.46         70.89        26.15 o                         
   1 -19   2         27.14         76.12        24.59 o                         
   2 -19   2        121.30        162.15        16.03 o                         
   3 -19   2         92.55        126.85        16.69 o                         
   4 -19   2         91.89         98.89        26.51 o                         
   5 -19   2         23.29         -3.68        12.50 o                         
   6 -19   2         41.18         61.09        20.66 o                         
 -10 -18   2        231.23        214.77        26.48 o                         
  -9 -18   2        188.29        173.75        17.44 o                         
  -8 -18   2         68.49         33.79        11.02 o                         
  -7 -18   2         30.17         22.40        15.34 o                         
  -6 -18   2         22.81          4.51         7.23 o                         
  -5 -18   2        155.60        124.39        14.24 o                         
  -4 -18   2         90.00         88.36        14.42 o                         
  -3 -18   2         13.97        -13.19        13.19 o                         
  -2 -18   2          1.28         -4.32         8.73 o                         
  -1 -18   2        125.48        115.27        24.77 o                         
   0 -18   2         94.30         84.54        15.40 o                         
   1 -18   2          5.42          4.17        10.21 o                         
   2 -18   2          1.86        -12.32        12.32 o                         
   3 -18   2        493.07        724.71        34.51 o                         
   4 -18   2         69.96         82.86        14.93 o                         
   5 -18   2        119.91        137.00        16.04 o                         
   6 -18   2         13.41         11.32        14.86 o                         
   7 -18   2        130.96        112.35        23.46 o                         
   8 -18   2          2.45        -17.36        17.36 o                         
 -11 -17   2         29.05          6.02         8.73 o                         
 -10 -17   2        378.00        424.82        26.31 o                         
  -9 -17   2         35.91         38.90        12.47 o                         
  -8 -17   2          5.40         -7.37         8.25 o                         
  -7 -17   2         77.30         35.61        10.91 o                         
  -6 -17   2         74.36         51.43         8.42 o                         
  -5 -17   2         49.68         50.21        16.25 o                         
  -4 -17   2          4.47        -13.58        13.58 o                         
  -3 -17   2        400.19        409.27        31.60 o                         
  -2 -17   2        137.52         85.82        22.82 o                         
  -1 -17   2          5.47          4.77        10.42 o                         
   0 -17   2        110.36         74.59        15.06 o                         
   1 -17   2        924.36       1110.39        46.83 o                         
   2 -17   2         43.37         44.76        10.91 o                         
   3 -17   2        254.12        215.94        20.21 o                         
   4 -17   2        266.98        297.27        37.22 o                         
   5 -17   2          0.00        -10.57        10.57 o                         
   6 -17   2         90.55         97.10        27.08 o                         
   7 -17   2         49.41         44.26        13.01 o                         
   8 -17   2         76.93         51.90        13.01 o                         
   9 -17   2        100.68         72.10        15.30 o                         
 -12 -16   2         92.41         88.08        13.17 o                         
 -11 -16   2        133.36        150.28        13.63 o                         
 -10 -16   2          8.88         -7.51         7.51 o                         
  -9 -16   2         13.13         37.39        11.26 o                         
  -8 -16   2        623.79        751.20        31.12 o                         
  -7 -16   2        458.36        548.25        24.17 o                         
  -6 -16   2        351.78        468.97        19.01 o                         
  -5 -16   2       1480.41       1567.03        61.36 o                         
  -4 -16   2          6.70          7.55         8.77 o                         
  -3 -16   2        239.75        314.98        25.94 o                         
  -2 -16   2         14.58         23.10         9.68 o                         
  -1 -16   2         74.51         60.53        13.30 o                         
   0 -16   2         44.15          6.25        11.35 o                         
   1 -16   2         70.37         70.02        10.31 o                         
   2 -16   2        356.10        378.08        23.87 o                         
   3 -16   2          0.15         -7.37         7.37 o                         
   4 -16   2         85.98         74.31        11.94 o                         
   5 -16   2        211.91        160.28        14.94 o                         
   6 -16   2          3.97        -10.62        10.62 o                         
   7 -16   2          1.05          2.63         9.41 o                         
   8 -16   2          9.37        -13.17        18.24 o                         
   9 -16   2         54.80         24.78        11.05 o                         
  10 -16   2         10.29        -12.12        17.00 o                         
 -12 -15   2          8.44         -3.87         8.38 o                         
 -11 -15   2          2.06         -8.05         8.05 o                         
 -10 -15   2        129.28        116.72        11.95 o                         
  -9 -15   2        741.77        917.73        35.25 o                         
  -8 -15   2         16.84         -0.54         5.85 o                         
  -7 -15   2         16.09          8.29         6.03 o                         
  -6 -15   2          0.01         -0.06         5.60 o                         
  -5 -15   2         50.44         24.83         5.64 o                         
  -4 -15   2          0.01         -5.49         5.49 o                         
  -3 -15   2         27.65         21.63         8.49 o                         
  -2 -15   2         31.82         19.94         8.87 o                         
  -1 -15   2         55.26         62.28        14.30 o                         
   0 -15   2       1127.56       1003.51        40.80 o                         
   1 -15   2         35.92          3.69         9.14 o                         
   2 -15   2       2502.78       2826.41        85.82 o                         
   3 -15   2         58.48         39.63         8.94 o                         
   4 -15   2        495.83        613.26        31.12 o                         
   5 -15   2         12.54         -6.64         6.64 o                         
   6 -15   2        658.78        882.46        30.96 o                         
   7 -15   2         52.71         48.99        11.92 o                         
   8 -15   2         22.31         14.41         8.78 o                         
   9 -15   2          0.79        -10.19        10.19 o                         
  10 -15   2          6.33         -9.84         9.84 o                         
  11 -15   2          8.74        -13.14        13.14 o                         
 -12 -14   2         99.21         44.28         9.62 o                         
 -11 -14   2         49.86         51.48         9.20 o                         
 -10 -14   2         92.51        102.15        10.86 o                         
  -9 -14   2        385.55        411.06        22.54 o                         
  -8 -14   2        174.01        201.73        17.40 o                         
  -7 -14   2        813.72        786.93        23.46 o                         
  -6 -14   2        710.84        827.07        23.94 o                         
  -5 -14   2         37.99         23.79         6.62 o                         
  -4 -14   2          1.11         -0.65         6.98 o                         
  -3 -14   2        238.63        230.58        18.92 o                         
  -2 -14   2         83.49         41.07        15.69 o                         
  -1 -14   2        145.37        127.51        15.33 o                         
   0 -14   2       1169.70       1283.43        37.20 o                         
   1 -14   2        821.06        793.11        27.04 o                         
   2 -14   2        218.90        166.62        19.69 o                         
   3 -14   2         67.57         50.37         8.70 o                         
   4 -14   2       3299.21       3486.95        91.48 o                         
   5 -14   2         78.52         84.74        11.16 o                         
   6 -14   2        643.04        625.86        26.24 o                         
   7 -14   2        343.49        439.45        28.21 o                         
   8 -14   2          2.51         -7.71         7.71 o                         
   9 -14   2          2.53         -4.17         7.57 o                         
  10 -14   2         50.06         40.09        13.54 o                         
  11 -14   2        117.36         94.63        13.96 o                         
  12 -14   2         69.01         88.21        25.37 o                         
 -14 -13   2         14.91         -9.61         9.61 o                         
 -13 -13   2          0.04         -9.79         9.79 o                         
 -12 -13   2         25.53          1.75         9.60 o                         
 -11 -13   2         12.75          2.06         6.72 o                         
 -10 -13   2        146.39        141.49        12.25 o                         
  -9 -13   2        352.60        367.27        19.56 o                         
  -8 -13   2          3.66         -0.85         8.22 o                         
  -7 -13   2         14.88          2.78         3.01 o                         
  -6 -13   2          7.62         26.24         7.63 o                         
  -5 -13   2        487.87        454.07        19.11 o                         
  -4 -13   2         56.25         32.18         8.24 o                         
  -3 -13   2        194.42        194.54        19.69 o                         
  -2 -13   2         54.02         58.73        10.50 o                         
  -1 -13   2        478.24        536.63        32.43 o                         
   0 -13   2         61.88         57.49         6.14 o                         
   1 -13   2        120.79        110.88        12.08 o                         
   2 -13   2        363.84        400.63        20.71 o                         
   3 -13   2       2768.90       2703.74        82.08 o                         
   4 -13   2        597.62        702.11        24.33 o                         
   5 -13   2        256.86        283.14        15.53 o                         
   6 -13   2          3.02          1.50         7.21 o                         
   7 -13   2        399.79        497.96        38.22 o                         
   8 -13   2         21.31         31.17         8.14 o                         
   9 -13   2        103.04         74.38        10.99 o                         
  10 -13   2         20.86          3.36         7.74 o                         
  11 -13   2        124.88        152.65        13.80 o                         
  12 -13   2         23.62         12.70        15.92 o                         
 -14 -12   2        143.98        145.65        17.10 o                         
 -13 -12   2          2.02         -9.63         9.63 o                         
 -12 -12   2        132.66        124.95        13.37 o                         
 -11 -12   2         13.53          7.86         6.45 o                         
 -10 -12   2        170.04        188.53        15.94 o                         
  -9 -12   2         28.81         19.32         6.73 o                         
  -8 -12   2        237.39        307.74        23.07 o                         
  -7 -12   2         68.87         38.01         7.36 o                         
  -6 -12   2        713.59        650.41        18.95 o                         
  -5 -12   2          9.09          9.02         3.61 o                         
  -4 -12   2          2.45          2.58         4.59 o                         
  -3 -12   2         66.13         48.96         5.91 o                         
  -2 -12   2         31.25         15.57         2.98 o                         
  -1 -12   2        237.59        293.27        21.67 o                         
   0 -12   2        135.27        105.43         8.77 o                         
   1 -12   2       3705.06       3389.95        86.80 o                         
   2 -12   2        101.53         73.34         8.48 o                         
   3 -12   2       1448.97       1515.12        40.99 o                         
   4 -12   2        211.55        190.36        12.95 o                         
   5 -12   2         13.88         17.43         6.22 o                         
   6 -12   2         14.69         14.07         6.28 o                         
   7 -12   2       1666.90       1812.49        50.93 o                         
   8 -12   2         17.97         21.01         8.07 o                         
   9 -12   2         39.39         23.76         9.05 o                         
  10 -12   2        577.42        695.46        28.62 o                         
  11 -12   2         59.43         73.73        11.02 o                         
  12 -12   2          4.33        -12.88        12.88 o                         
  13 -12   2         21.36         -9.79        11.41 o                         
 -15 -11   2         21.09         -1.00        20.48 o                         
 -14 -11   2         33.68         34.14        12.08 o                         
 -13 -11   2          0.05         -9.73        14.02 o                         
 -12 -11   2        689.17        886.44        52.93 o                         
 -11 -11   2        160.04        118.62         9.42 o                         
 -10 -11   2          7.48          0.12         4.15 o                         
  -9 -11   2         87.90         49.91         7.79 o                         
  -8 -11   2        256.32        262.87        17.73 o                         
  -7 -11   2        812.62        757.20        30.46 o                         
  -6 -11   2       1873.98       1779.09        46.14 o                         
  -5 -11   2          0.54         11.57         2.68 o                         
  -4 -11   2          1.63         -1.22         2.88 o                         
  -3 -11   2        116.80         75.32         8.26 o                         
  -2 -11   2        862.71        940.27        29.57 o                         
  -1 -11   2        182.92        153.50         9.94 o                         
   0 -11   2        992.08        996.18        29.10 o                         
   1 -11   2       3306.46       3463.01        89.12 o                         
   2 -11   2        525.00        552.66        18.94 o                         
   3 -11   2        243.38        228.45        14.16 o                         
   4 -11   2        431.15        414.10        19.73 o                         
   5 -11   2       3955.62       4185.20        99.74 o                         
   6 -11   2         25.38         16.87         6.22 o                         
   7 -11   2        120.14        105.76         9.77 o                         
   8 -11   2         14.51          4.08         6.68 o                         
   9 -11   2         47.39         60.19         9.38 o                         
  10 -11   2         39.95         25.95         8.14 o                         
  11 -11   2         85.02        106.83        12.97 o                         
  12 -11   2         86.23         60.12        12.28 o                         
  13 -11   2          3.51        -13.58        13.58 o                         
 -15 -10   2          7.08         -1.20        13.62 o                         
 -14 -10   2        133.06        132.55        16.55 o                         
 -13 -10   2         42.89         21.28        10.64 o                         
 -12 -10   2          2.61         -6.21         6.21 o                         
 -11 -10   2        287.87        339.99        16.04 o                         
 -10 -10   2        363.72        364.88        15.70 o                         
  -9 -10   2         21.78         22.83         4.52 o                         
  -8 -10   2        912.06        979.12        39.38 o                         
  -7 -10   2        352.75        424.21        19.18 o                         
  -6 -10   2        329.61        379.02        17.10 o                         
  -5 -10   2          1.23          6.26         2.82 o                         
  -4 -10   2        587.25        589.44        20.16 o                         
  -3 -10   2         49.04         28.54         3.52 o                         
  -2 -10   2          0.46          0.19         3.06 o                         
  -1 -10   2       1545.74       1666.84        56.29 o                         
   0 -10   2        648.55        616.46        19.71 o                         
   1 -10   2       1317.95       1376.73        43.29 o                         
   2 -10   2         28.98         32.20         5.72 o                         
   3 -10   2       1844.69       1837.48        47.06 o                         
   4 -10   2        828.71        983.72        30.29 o                         
   5 -10   2          3.99          0.21         4.38 o                         
   6 -10   2         26.82          6.62         5.11 o                         
   7 -10   2        322.56        399.90        18.22 o                         
   8 -10   2        492.70        488.92        22.20 o                         
   9 -10   2        134.02        102.03        10.58 o                         
  10 -10   2         31.38         31.65        10.20 o                         
  11 -10   2         18.56          5.18         7.38 o                         
  12 -10   2         24.28         12.26         8.17 o                         
  13 -10   2          0.01         -8.34         8.34 o                         
  14 -10   2          2.01        -10.54        10.54 o                         
 -15  -9   2         86.39         89.70        16.32 o                         
 -14  -9   2          8.20         -6.28         8.74 o                         
 -13  -9   2         54.33         45.89         8.16 o                         
 -12  -9   2        289.62        292.88        18.45 o                         
 -11  -9   2         57.50         45.88         7.26 o                         
 -10  -9   2        229.52        226.94        13.13 o                         
  -9  -9   2       1006.02       1018.50        27.10 o                         
  -8  -9   2         44.19         32.69         3.93 o                         
  -7  -9   2         36.09         47.24         6.14 o                         
  -6  -9   2          3.98         13.16         4.93 o                         
  -5  -9   2        526.70        520.05        20.41 o                         
  -4  -9   2       2423.49       2212.77        51.63 o                         
  -3  -9   2        234.68        194.24         9.71 o                         
  -2  -9   2         16.29         11.96         3.55 o                         
  -1  -9   2        989.40       1012.99        42.12 o                         
   0  -9   2         65.12         55.91         5.21 o                         
   1  -9   2        130.17        115.95         6.92 o                         
   2  -9   2       2396.34       2592.95        56.67 o                         
   3  -9   2        767.36        776.24        23.66 o                         
   4  -9   2        372.69        368.75        15.58 o                         
   5  -9   2        133.52        105.79         8.29 o                         
   6  -9   2        180.45        150.04        10.16 o                         
   7  -9   2        951.18        955.61        30.24 o                         
   8  -9   2        886.94        901.65        29.70 o                         
   9  -9   2        263.93        265.71        17.70 o                         
  10  -9   2          6.11          2.74         7.15 o                         
  11  -9   2        512.05        623.31        26.03 o                         
  12  -9   2        316.62        304.62        23.99 o                         
  13  -9   2        201.43        211.02        16.97 o                         
  14  -9   2         51.74         45.56        11.72 o                         
 -16  -8   2         28.97         25.82        23.70 o                         
 -15  -8   2          0.29        -13.96        14.47 o                         
 -14  -8   2        155.84        153.57        17.42 o                         
 -13  -8   2        241.46        215.27        18.63 o                         
 -12  -8   2         56.84         49.82         6.15 o                         
 -11  -8   2        645.76        655.24        26.96 o                         
 -10  -8   2       1419.91       1496.94        38.10 o                         
  -9  -8   2        641.04        694.33        22.38 o                         
  -8  -8   2          4.29          5.90         2.74 o                         
  -7  -8   2         40.77         43.54         5.71 o                         
  -6  -8   2        382.32        393.05        16.77 o                         
  -5  -8   2         33.29         39.07         4.94 o                         
  -4  -8   2        367.95        388.49        12.40 o                         
  -3  -8   2       1588.34       1658.43        42.54 o                         
  -2  -8   2        408.39        456.25        14.40 o                         
  -1  -8   2        394.85        301.97        14.07 o                         
   0  -8   2       4645.54       4293.76        82.71 o                         
   1  -8   2        209.54        226.73         7.67 o                         
   2  -8   2       1962.59       2031.94        42.21 o                         
   3  -8   2        906.48        759.12        20.33 o                         
   4  -8   2        625.54        813.50        24.37 o                         
   5  -8   2          0.71          7.83         3.80 o                         
   6  -8   2        139.49        239.63        13.75 o                         
   7  -8   2         19.27         28.43         7.30 o                         
   8  -8   2         61.29         34.64         7.19 o                         
   9  -8   2         11.91         10.08         5.89 o                         
  10  -8   2          3.02         -5.71         5.71 o                         
  11  -8   2        117.52        119.89        11.80 o                         
  12  -8   2          5.89         -6.88         6.88 o                         
  13  -8   2        189.94        174.24        13.99 o                         
  14  -8   2          0.10         11.35         8.70 o                         
  15  -8   2          9.80          1.32        13.01 o                         
 -16  -7   2        169.88        168.83        20.17 o                         
 -15  -7   2         30.67         33.53        10.58 o                         
 -14  -7   2         58.10         28.03        11.78 o                         
 -13  -7   2        627.10        693.27        49.67 o                         
 -12  -7   2        386.05        440.65        22.16 o                         
 -11  -7   2       1383.58       1451.69        37.33 o                         
 -10  -7   2        220.33        223.84        17.76 o                         
  -9  -7   2         11.77          2.81         4.93 o                         
  -8  -7   2         84.79         61.69         5.61 o                         
  -7  -7   2         87.81         88.19         7.25 o                         
  -6  -7   2        626.61        572.62        21.08 o                         
  -5  -7   2        742.98        783.54        26.34 o                         
  -4  -7   2        433.59        477.51        21.04 o                         
  -3  -7   2        234.95        242.54         8.97 o                         
  -2  -7   2        579.60        547.70        17.35 o                         
  -1  -7   2        692.90        633.21        15.56 o                         
   0  -7   2         12.53         16.17         2.18 o                         
   1  -7   2       5044.03       4673.58        84.80 o                         
   2  -7   2        186.87        307.23         8.88 o                         
   3  -7   2       1520.77       1627.81        37.49 o                         
   4  -7   2       2285.12       2278.01        51.24 o                         
   5  -7   2         29.99         15.49         3.53 o                         
   6  -7   2        461.94        419.77        20.04 o                         
   7  -7   2         39.42         24.59         4.94 o                         
   8  -7   2       1401.93       1583.63        43.42 o                         
   9  -7   2        140.12        108.40        12.32 o                         
  10  -7   2         25.46         29.87         7.69 o                         
  11  -7   2          6.22          2.05         6.46 o                         
  12  -7   2         80.37         57.72        10.44 o                         
  13  -7   2          9.67          5.41         8.70 o                         
  14  -7   2         61.85         29.09         9.44 o                         
  15  -7   2         27.29         12.70        11.90 o                         
 -16  -6   2         30.16          7.85         9.09 o                         
 -15  -6   2         52.04         24.80        10.29 o                         
 -14  -6   2         78.45         56.24        10.22 o                         
 -13  -6   2        733.88        889.42        41.75 o                         
 -12  -6   2         91.63         83.25         9.57 o                         
 -11  -6   2         83.58         85.28         9.35 o                         
 -10  -6   2        152.58        174.63         8.84 o                         
  -9  -6   2        872.15        857.67        23.77 o                         
  -8  -6   2       1244.73       1273.28        32.08 o                         
  -7  -6   2         54.01         91.93         6.49 o                         
  -6  -6   2        411.23        447.98        12.75 o                         
  -5  -6   2       6196.56       5908.88       185.65 o                         
  -4  -6   2       1243.66       1118.06        39.69 o                         
  -3  -6   2        299.91        282.15        10.64 o                         
  -2  -6   2       2183.21       1701.15        39.80 o                         
  -1  -6   2       4293.78       3639.41        69.60 o                         
   0  -6   2          8.25         27.54         2.29 o                         
   1  -6   2       2812.62       2439.82        41.35 o                         
   2  -6   2       1525.73       1497.86        27.28 o                         
   3  -6   2       1934.41       1914.90        37.55 o                         
   4  -6   2        464.68        556.47        16.34 o                         
   5  -6   2        196.32        264.02        10.45 o                         
   6  -6   2          0.59          2.56         3.61 o                         
   7  -6   2        546.99        761.31        24.42 o                         
   8  -6   2        142.62        143.90         9.70 o                         
   9  -6   2        402.08        396.86        17.48 o                         
  10  -6   2        223.44        205.83        14.35 o                         
  11  -6   2       2640.71       2861.39        72.94 o                         
  12  -6   2        323.14        377.71        19.78 o                         
  13  -6   2         50.43         55.01        11.11 o                         
  14  -6   2         66.54         55.40         9.77 o                         
  15  -6   2         53.49         50.97        14.28 o                         
 -16  -5   2          8.05         -3.35        24.93 o                         
 -15  -5   2         11.53         -7.83         7.83 o                         
 -14  -5   2        173.13        157.63        18.94 o                         
 -13  -5   2        282.29        344.74        22.60 o                         
 -12  -5   2       2396.92       2717.21        83.21 o                         
 -11  -5   2        143.55        113.39        11.83 o                         
 -10  -5   2        796.61        988.19        39.64 o                         
  -9  -5   2       1190.54       1379.53        32.47 o                         
  -8  -5   2        992.20        936.14        24.73 o                         
  -7  -5   2         14.87         23.46         3.04 o                         
  -6  -5   2        181.37        253.61         8.50 o                         
  -5  -5   2        700.64        616.87        15.98 o                         
  -4  -5   2        214.34        247.91        10.38 o                         
  -3  -5   2       2639.02       2562.35        82.71 o                         
  -2  -5   2       3232.93       2584.44        63.13 o                         
  -1  -5   2       2133.55       2255.57        46.45 o                         
   0  -5   2       1617.59       1202.98        23.02 o                         
   1  -5   2       6111.31       5450.27        88.52 o                         
   2  -5   2       2987.42       2946.33        51.92 o                         
   3  -5   2       2700.94       2202.74        36.68 o                         
   4  -5   2         99.17         88.07         6.78 o                         
   5  -5   2      17813.27      18581.98       373.49 o                         
   6  -5   2       6885.19       6530.75       146.89 o                         
   7  -5   2        428.84        447.74        16.57 o                         
   8  -5   2         85.03         89.16         8.44 o                         
   9  -5   2       3334.39       3604.14        98.02 o                         
  10  -5   2         30.49         23.19         6.04 o                         
  11  -5   2        932.93       1078.14        33.68 o                         
  12  -5   2         37.18         71.72         8.76 o                         
  13  -5   2        592.61        769.54        28.77 o                         
  14  -5   2         38.07         24.55        10.15 o                         
  15  -5   2        503.80        684.37        32.32 o                         
  16  -5   2          5.90         -0.26        21.16 o                         
 -16  -4   2         76.72         55.32        15.58 o                         
 -15  -4   2         80.13        104.57        14.51 o                         
 -14  -4   2        272.38        274.10        22.69 o                         
 -13  -4   2         44.18          9.91         7.75 o                         
 -12  -4   2        889.31       1019.61        38.67 o                         
 -11  -4   2        359.36        400.26        20.66 o                         
 -10  -4   2         83.73         77.83         9.77 o                         
  -9  -4   2          0.05          0.94         3.84 o                         
  -8  -4   2          4.34          9.20         2.39 o                         
  -7  -4   2        793.80        832.41        21.96 o                         
  -6  -4   2       5625.46       6117.40       134.33 o                         
  -5  -4   2       1088.85       1041.59        27.85 o                         
  -4  -4   2       5114.57       4814.17       115.76 o                         
  -3  -4   2        522.24        430.72        20.09 o                         
  -2  -4   2       9508.14       8337.23       197.94 o                         
  -1  -4   2      23722.00      22178.86       388.13 o                         
   0  -4   2       1204.82       1046.07        19.09 o                         
   1  -4   2       2981.83       2399.69        38.54 o                         
   2  -4   2       2578.78       1789.15        36.29 o                         
   3  -4   2       1133.50        980.12        18.64 o                         
   4  -4   2       1755.30       1666.87        33.07 o                         
   5  -4   2        670.66        580.79        15.57 o                         
   6  -4   2        224.10        348.09        12.06 o                         
   7  -4   2          3.77         22.69         4.71 o                         
   8  -4   2        235.86        316.48        15.15 o                         
   9  -4   2        607.26        730.15        24.60 o                         
  10  -4   2        667.25        704.65        29.18 o                         
  11  -4   2        677.75        740.14        26.04 o                         
  12  -4   2         56.80         28.25         7.36 o                         
  13  -4   2        141.08        114.06        11.03 o                         
  14  -4   2         18.68         14.56         9.29 o                         
  15  -4   2        218.75        255.76        34.33 o                         
  16  -4   2         55.71         25.39        14.21 o                         
 -16  -3   2         30.72         -3.94        16.58 o                         
 -15  -3   2         31.23          7.00         9.78 o                         
 -14  -3   2        168.62        131.98        13.53 o                         
 -13  -3   2         25.52         17.64         7.84 o                         
 -12  -3   2         97.93         94.98        11.74 o                         
 -11  -3   2         12.61         14.62         6.40 o                         
 -10  -3   2       1124.91       1103.39        43.66 o                         
  -9  -3   2        183.51        241.29        14.05 o                         
  -8  -3   2        174.67        182.09        14.24 o                         
  -7  -3   2        136.94        160.89         8.13 o                         
  -6  -3   2       1330.05       1470.73        43.51 o                         
  -5  -3   2        772.79        769.71        25.24 o                         
  -4  -3   2       4440.31       4053.03       109.06 o                         
  -3  -3   2         16.00         80.23         8.14 o                         
  -2  -3   2      14239.84      13510.56       317.92 o                         
  -1  -3   2      16771.59      17148.56       300.23 o                         
   0  -3   2        628.59        506.26         9.93 o                         
   1  -3   2        858.18        893.69        16.16 o                         
   2  -3   2      61002.36      69028.37      2673.54 o                         
   3  -3   2        756.22        868.33        19.37 o                         
   4  -3   2          1.73         32.37         3.06 o                         
   5  -3   2          1.17         17.30         2.73 o                         
   6  -3   2        164.22        324.92        12.61 o                         
   7  -3   2        590.86        736.12        20.30 o                         
   8  -3   2        692.75        663.43        21.16 o                         
   9  -3   2        121.12        107.75         8.76 o                         
  10  -3   2         35.34         25.55         5.38 o                         
  11  -3   2       1350.40       1319.51        40.64 o                         
  12  -3   2        575.16        633.71        23.87 o                         
  13  -3   2         72.85         57.66         8.91 o                         
  14  -3   2        165.37        150.81        12.97 o                         
  15  -3   2         59.27         52.32        14.00 o                         
  16  -3   2         73.81         63.75        13.69 o                         
 -16  -2   2         13.67        -10.02        10.79 o                         
 -15  -2   2         62.36         45.83        10.90 o                         
 -14  -2   2          0.47         -7.84         7.84 o                         
 -13  -2   2        528.74        594.44        30.66 o                         
 -12  -2   2        590.72        633.50        28.75 o                         
 -11  -2   2         55.69         71.00         6.29 o                         
 -10  -2   2       1805.91       1927.16        57.65 o                         
  -9  -2   2       2054.48       2125.49        56.68 o                         
  -8  -2   2        145.07        196.69        10.29 o                         
  -7  -2   2        342.40        231.64        10.16 o                         
  -6  -2   2       2489.15       2136.88        54.38 o                         
  -5  -2   2         60.39         55.19         3.38 o                         
  -4  -2   2      14234.11      13057.59       259.94 o                         
  -3  -2   2       2875.86       3600.26        86.52 o                         
  -2  -2   2       2267.33       1716.76        38.57 o                         
  -1  -2   2       9273.51       8495.54       149.40 o                         
   0  -2   2       1527.80       1457.65        25.31 o                         
   1  -2   2       3653.62       3338.81        52.04 o                         
   2  -2   2      16592.05      16442.80       250.04 o                         
   3  -2   2      40544.56      44705.90       829.08 o                         
   4  -2   2          5.75        102.09         5.24 o                         
   5  -2   2        596.54        558.18        11.70 o                         
   6  -2   2       8495.44       8197.20       147.63 o                         
   7  -2   2        584.68        657.57        18.20 o                         
   8  -2   2        390.78        399.02        13.64 o                         
   9  -2   2        675.83        660.87        20.75 o                         
  10  -2   2        347.50        320.35        12.94 o                         
  11  -2   2        191.11        174.41        12.41 o                         
  12  -2   2         14.26         -4.86         6.38 o                         
  13  -2   2        111.26         77.51         9.05 o                         
  14  -2   2         57.61         61.64         9.61 o                         
  15  -2   2          4.42          7.54        11.09 o                         
  16  -2   2         27.70         13.31        16.27 o                         
 -16  -1   2         16.24         -6.11        16.10 o                         
 -15  -1   2         35.94         56.66        12.45 o                         
 -14  -1   2          6.38         -4.87         7.42 o                         
 -13  -1   2        222.57        152.01        11.49 o                         
 -12  -1   2       2442.02       2552.10        69.80 o                         
 -11  -1   2        305.79        358.79        16.78 o                         
 -10  -1   2        135.56        189.57        10.40 o                         
  -9  -1   2        258.76        254.82        10.95 o                         
  -8  -1   2        115.32         75.14         5.54 o                         
  -7  -1   2        223.32        292.25        12.12 o                         
  -6  -1   2        586.14        569.49        15.14 o                         
  -5  -1   2        144.52        113.91         4.81 o                         
  -4  -1   2       6973.18       7710.08       154.62 o                         
  -3  -1   2        183.65        323.03         8.38 o                         
  -2  -1   2       5610.65       5973.86       105.29 o                         
  -1  -1   2       7939.28       8172.76       162.99 o                         
   0  -1   2       4570.21       4822.48       114.20 o                         
   1  -1   2       7766.40       5863.01       117.58 o                         
   2  -1   2      11863.89       9924.91       151.44 o                         
   3  -1   2       1293.10       1194.85        20.16 o                         
   4  -1   2      12302.47      11874.78       189.92 o                         
   5  -1   2        184.31        281.08         7.54 o                         
   6  -1   2         50.55         88.83         4.63 o                         
   7  -1   2       1364.23       1466.56        32.22 o                         
   8  -1   2         43.43         50.72         5.72 o                         
   9  -1   2        913.89        823.90        22.30 o                         
  10  -1   2       1273.78       1229.73        37.50 o                         
  11  -1   2        373.09        405.05        15.11 o                         
  12  -1   2         24.80         15.74         6.71 o                         
  13  -1   2       1021.66       1124.41        43.54 o                         
  14  -1   2         10.57          1.42         6.47 o                         
  15  -1   2         22.36         18.10         9.87 o                         
  16  -1   2        450.13        735.17        41.56 o                         
 -16   0   2         40.71         11.45        30.05 o                         
 -15   0   2          8.45         -9.07         9.25 o                         
 -14   0   2          5.14         -3.72         5.93 o                         
 -13   0   2         42.89         43.36         8.02 o                         
 -12   0   2        108.69        103.63         9.62 o                         
 -11   0   2          1.62         16.85         5.53 o                         
 -10   0   2        211.42        194.92        15.83 o                         
  -9   0   2          5.88          0.65         3.53 o                         
  -8   0   2       1463.63       1436.44        36.90 o                         
  -7   0   2          1.04          6.13         3.16 o                         
  -6   0   2        958.15        759.77        19.31 o                         
  -5   0   2       2576.57       2523.93        81.18 o                         
  -4   0   2         72.88        121.87         6.36 o                         
  -3   0   2       2077.69       2210.11        49.88 o                         
  -2   0   2        504.75        487.66        11.67 o                         
  -1   0   2         78.95        197.16         7.62 o                         
   0   0   2         18.64          0.09         0.45 o                         
   1   0   2      11837.86      11224.66       263.88 o                         
   2   0   2       2391.14       2496.66        40.74 o                         
   3   0   2        828.71        772.68        13.48 o                         
   4   0   2       1452.23       1401.55        26.87 o                         
   5   0   2       4004.67       3165.73        55.35 o                         
   6   0   2        332.25        395.01        10.96 o                         
   7   0   2       1241.83       1265.91        28.20 o                         
   8   0   2        208.97        256.41         9.35 o                         
   9   0   2        129.00        160.18         8.77 o                         
  10   0   2       1296.90       1256.13        29.38 o                         
  11   0   2       3120.07       3276.02        86.39 o                         
  12   0   2         21.09         13.99         5.72 o                         
  13   0   2        235.88        212.16        18.44 o                         
  14   0   2         26.11         -0.55         6.80 o                         
  15   0   2        351.39        463.18        25.74 o                         
  16   0   2         12.59         -0.24        19.27 o                         
 -16   1   2         45.32          6.76        16.59 o                         
 -15   1   2         12.30         -7.20         9.63 o                         
 -14   1   2        164.03        128.06        13.00 o                         
 -13   1   2          3.22         -8.01         8.01 o                         
 -12   1   2        276.69        281.87        18.17 o                         
 -11   1   2        857.97        925.38        41.44 o                         
 -10   1   2        883.14        886.78        29.79 o                         
  -9   1   2        191.70        260.34        11.10 o                         
  -8   1   2          2.67          9.82         2.22 o                         
  -7   1   2       1931.14       1786.09        37.18 o                         
  -6   1   2         47.14         63.82         3.55 o                         
  -5   1   2        921.86        675.18        14.83 o                         
  -4   1   2       2396.15       2805.08        54.69 o                         
  -3   1   2      20298.55      18819.40       349.81 o                         
  -2   1   2       2567.23       2046.78        39.70 o                         
  -1   1   2        808.63        880.16        20.40 o                         
   0   1   2         21.17         27.27         5.01 o                         
   1   1   2        101.91        162.84         9.87 o                         
   2   1   2      57233.41      93105.01      7515.11 o                         
   3   1   2      16102.80      15635.50       260.15 o                         
   4   1   2       3273.81       3302.64        56.66 o                         
   5   1   2        326.34        260.75         7.19 o                         
   6   1   2         42.43         27.92         2.85 o                         
   7   1   2       1855.96       1796.08        35.34 o                         
   8   1   2        605.18        601.34        17.47 o                         
   9   1   2        111.48        122.52         7.06 o                         
  10   1   2          0.39          1.24         4.05 o                         
  11   1   2       1084.15       1115.27        35.15 o                         
  12   1   2          8.95          4.01         5.17 o                         
  13   1   2        418.07        563.57        26.06 o                         
  14   1   2         50.74         44.01         9.91 o                         
  15   1   2        284.83        334.71        26.21 o                         
  16   1   2         30.95         11.34        11.04 o                         
  17   1   2          1.24         13.58        25.04 o                         
 -16   2   2        514.22        729.00        50.71 o                         
 -15   2   2        206.12        216.02        17.53 o                         
 -14   2   2         13.27         -7.22         7.22 o                         
 -13   2   2         31.30         21.82         8.10 o                         
 -12   2   2        862.25        770.12        33.61 o                         
 -11   2   2        596.46        669.04        25.45 o                         
 -10   2   2        488.57        503.59        23.98 o                         
  -9   2   2          6.78          8.08         3.36 o                         
  -8   2   2        817.80        805.78        22.57 o                         
  -7   2   2       2092.28       2262.18        49.67 o                         
  -6   2   2       2010.05       1809.33        37.60 o                         
  -5   2   2        675.47        939.43        19.75 o                         
  -4   2   2        133.19        268.26         8.34 o                         
  -3   2   2       3160.44       2611.47        47.97 o                         
  -2   2   2      22644.57      23641.40       507.23 o                         
  -1   2   2       9866.57       9864.71       173.46 o                         
   0   2   2       2080.86       1655.35        40.36 o                         
   1   2   2       3235.53       2125.48        42.86 o                         
   2   2   2        283.66         88.52         3.27 o                         
   3   2   2       4850.41       4339.61        87.46 o                         
   4   2   2         75.41         83.95         3.66 o                         
   5   2   2       6399.32       6169.42       104.42 o                         
   6   2   2       3913.16       4283.89        77.61 o                         
   7   2   2       1378.15       1728.01        35.44 o                         
   8   2   2         27.10         39.74         3.37 o                         
   9   2   2         21.89         19.58         3.33 o                         
  10   2   2         27.36         36.85         4.76 o                         
  11   2   2       1067.53        989.12        36.65 o                         
  12   2   2        588.36        602.51        30.86 o                         
  13   2   2        152.95         92.84         8.90 o                         
  14   2   2         85.00         77.86        11.83 o                         
  15   2   2          4.14          3.53         9.12 o                         
  16   2   2        163.47        140.11        15.67 o                         
  17   2   2        196.69        200.15        42.52 o                         
 -16   3   2        129.50         97.60        14.51 o                         
 -15   3   2         29.12         23.99         9.79 o                         
 -14   3   2         39.99         29.33         9.13 o                         
 -13   3   2        366.71        393.91        18.32 o                         
 -12   3   2        874.21        876.99        41.58 o                         
 -11   3   2       1549.88       1607.04        53.61 o                         
 -10   3   2          2.52          0.77         3.36 o                         
  -9   3   2         49.28         41.27         4.42 o                         
  -8   3   2        136.28         94.10         6.37 o                         
  -7   3   2       1297.67       1016.13        25.19 o                         
  -6   3   2       1524.62       1382.63        32.07 o                         
  -5   3   2        542.61        589.07        14.79 o                         
  -4   3   2       2560.15       2239.65        42.39 o                         
  -3   3   2      10024.40       8439.00       169.72 o                         
  -2   3   2      20184.21      19488.86       341.74 o                         
  -1   3   2       1688.38       1333.61        25.96 o                         
   0   3   2         55.01         70.69         5.14 o                         
   1   3   2       9052.62       8329.86       146.26 o                         
   2   3   2      25305.45      27144.41       710.97 o                         
   3   3   2      14579.49      14912.65       296.03 o                         
   4   3   2        297.88        330.48         8.57 o                         
   5   3   2       1346.48       1486.17        30.15 o                         
   6   3   2        654.09        643.17        15.03 o                         
   7   3   2        148.72        163.39         6.82 o                         
   8   3   2       8211.04       7903.26       161.26 o                         
   9   3   2         91.67        105.73         8.62 o                         
  10   3   2         44.69         28.52         5.28 o                         
  11   3   2          0.42         -1.34         5.56 o                         
  12   3   2       1878.49       2013.96        85.71 o                         
  13   3   2        185.24        215.64        23.63 o                         
  14   3   2          0.37         -7.09         7.09 o                         
  15   3   2         38.70         26.08         9.72 o                         
  16   3   2        286.07        425.25        44.76 o                         
  17   3   2          3.10          9.12        23.70 o                         
 -16   4   2         16.65          5.90        12.57 o                         
 -15   4   2          3.94         -8.45         8.45 o                         
 -14   4   2          6.40         -2.68         9.35 o                         
 -13   4   2        836.77        992.49        39.50 o                         
 -12   4   2          0.89         -1.27         6.81 o                         
 -11   4   2        614.78        722.89        24.83 o                         
 -10   4   2        130.98         76.61         7.37 o                         
  -9   4   2        619.92        660.57        19.57 o                         
  -8   4   2        700.43        671.59        20.83 o                         
  -7   4   2        218.00        232.13         9.61 o                         
  -6   4   2       1860.93       1696.21        42.48 o                         
  -5   4   2        808.27        824.45        24.46 o                         
  -4   4   2       5729.25       5014.01        91.27 o                         
  -3   4   2        407.98        475.38        11.78 o                         
  -2   4   2      12595.93      11101.46       239.87 o                         
  -1   4   2        296.57        283.29         6.86 o                         
   0   4   2       3385.26       3086.85        52.80 o                         
   1   4   2       5701.51       4436.29        78.71 o                         
   2   4   2       5011.46       4571.76        99.09 o                         
   3   4   2       2717.57       2361.32        57.66 o                         
   4   4   2       2553.95       2781.27        68.49 o                         
   5   4   2       2591.60       2295.86        44.93 o                         
   6   4   2       5414.05       5777.36       126.52 o                         
   7   4   2        308.96        282.08         9.99 o                         
   8   4   2       1153.71       1212.22        31.55 o                         
   9   4   2         37.04         43.59         7.24 o                         
  10   4   2        214.98        259.72        13.68 o                         
  11   4   2          1.80         -5.13         5.13 o                         
  12   4   2        948.01        925.57        35.29 o                         
  13   4   2         81.91         75.93         8.80 o                         
  14   4   2        364.65        437.10        33.72 o                         
  15   4   2         47.92         53.10        11.03 o                         
  16   4   2        367.71        439.38        39.28 o                         
 -16   5   2          3.88          1.79        15.57 o                         
 -15   5   2        198.08        176.54        15.69 o                         
 -14   5   2        158.48         92.18        12.08 o                         
 -13   5   2        283.95        394.01        22.23 o                         
 -12   5   2        585.61        644.09        27.01 o                         
 -11   5   2         31.05         22.38         6.26 o                         
 -10   5   2          2.81         -3.04         4.66 o                         
  -9   5   2         94.03         60.80         5.86 o                         
  -8   5   2        380.61        374.53        15.05 o                         
  -7   5   2        114.03        156.90         8.32 o                         
  -6   5   2       4865.94       4869.39       102.35 o                         
  -5   5   2       2845.54       2835.79        61.63 o                         
  -4   5   2       8852.60       8511.93       172.31 o                         
  -3   5   2         62.93         50.90         3.56 o                         
  -2   5   2          1.16          5.93         1.63 o                         
  -1   5   2       3730.65       2856.83        55.26 o                         
   0   5   2       3240.94       2717.46        44.84 o                         
   1   5   2       6662.31       6055.44       107.37 o                         
   2   5   2        161.90        192.31         6.03 o                         
   3   5   2      11828.90      10346.32       316.12 o                         
   4   5   2       6671.85       6088.77       145.98 o                         
   5   5   2       8335.88       8208.51       196.03 o                         
   6   5   2       1567.65       1428.04        31.20 o                         
   7   5   2        101.15        107.41         5.37 o                         
   8   5   2          6.79         11.18         2.76 o                         
   9   5   2        132.76        111.54         7.44 o                         
  10   5   2        192.48        190.70        14.10 o                         
  11   5   2        800.69        788.26        26.46 o                         
  12   5   2        919.67        920.06        30.23 o                         
  13   5   2         52.83         36.63         8.12 o                         
  14   5   2         33.01         16.40        11.37 o                         
  15   5   2        152.31        120.35        16.60 o                         
  16   5   2        104.97         80.02        21.59 o                         
 -15   6   2         42.93         27.70        11.50 o                         
 -14   6   2         18.31         25.25         8.95 o                         
 -13   6   2         54.75         50.74        10.25 o                         
 -12   6   2         56.46         39.56         7.89 o                         
 -11   6   2        891.64       1003.41        32.12 o                         
 -10   6   2        183.08        158.35        11.63 o                         
  -9   6   2        133.82        112.87        11.65 o                         
  -8   6   2       4059.16       4235.06        99.41 o                         
  -7   6   2        456.86        349.11        15.32 o                         
  -6   6   2        454.87        356.07        14.75 o                         
  -5   6   2       1039.77       1020.16        25.99 o                         
  -4   6   2        269.73        204.71         8.14 o                         
  -3   6   2       3645.04       3270.90        61.34 o                         
  -2   6   2        237.54        174.99         5.72 o                         
  -1   6   2        513.50        377.52         8.63 o                         
   0   6   2        253.38        415.51        12.18 o                         
   1   6   2        194.10        147.11         5.44 o                         
   2   6   2        941.41       1077.46        23.63 o                         
   3   6   2       4782.41       4756.04       127.88 o                         
   4   6   2         18.85         96.05         6.59 o                         
   5   6   2       2364.77       2645.24        85.11 o                         
   6   6   2        421.78        445.70        16.86 o                         
   7   6   2          0.23          8.53         3.12 o                         
   8   6   2        376.90        337.93        12.40 o                         
   9   6   2        102.56        127.12         9.50 o                         
  10   6   2        214.73        242.37        13.96 o                         
  11   6   2       1300.63       1350.60        35.43 o                         
  12   6   2        217.45        204.39        16.00 o                         
  13   6   2        257.15        237.00        17.02 o                         
  14   6   2          0.11         -6.54         6.54 o                         
  15   6   2       1272.24       1637.00        60.23 o                         
  16   6   2          1.83          2.12        12.61 o                         
 -15   7   2          3.66        -10.66        10.66 o                         
 -14   7   2          5.90          5.01         9.72 o                         
 -13   7   2          2.83         -7.02         7.02 o                         
 -12   7   2          0.29         -2.61         7.32 o                         
 -11   7   2        604.65        723.67        26.63 o                         
 -10   7   2        557.30        604.29        23.26 o                         
  -9   7   2        434.29        458.64        21.58 o                         
  -8   7   2        375.42        458.92        19.51 o                         
  -7   7   2          0.01          2.09         4.18 o                         
  -6   7   2        245.91        268.49        16.02 o                         
  -5   7   2       1863.20       1647.99        42.36 o                         
  -4   7   2       5306.11       5606.66       126.56 o                         
  -3   7   2        504.69        524.08        16.50 o                         
  -2   7   2       1736.98       1600.82        33.47 o                         
  -1   7   2        191.32        143.51         5.88 o                         
   0   7   2          7.47         24.27         2.41 o                         
   1   7   2       3129.26       3141.21        57.04 o                         
   2   7   2       1382.18       1268.94        29.50 o                         
   3   7   2       2468.74       2474.02        55.83 o                         
   4   7   2       2136.77       2231.70        72.38 o                         
   5   7   2        560.82        597.15        20.29 o                         
   6   7   2        170.25        236.93        11.14 o                         
   7   7   2       1120.38       1148.23        31.25 o                         
   8   7   2        560.20        606.53        16.98 o                         
   9   7   2          8.03          9.99         4.31 o                         
  10   7   2         67.71         56.28         6.40 o                         
  11   7   2       1408.83       1323.64        42.66 o                         
  12   7   2          0.24          1.35         4.84 o                         
  13   7   2       2545.69       2697.72        72.55 o                         
  14   7   2        121.49        109.95        11.74 o                         
  15   7   2        106.02        109.46        16.58 o                         
  16   7   2         26.04         -9.57         9.57 o                         
 -15   8   2         15.59         24.45        10.60 o                         
 -14   8   2         90.39         75.29        12.21 o                         
 -13   8   2          3.57         -6.76         8.50 o                         
 -12   8   2         45.49         20.62         9.12 o                         
 -11   8   2        887.55       1043.58        41.93 o                         
 -10   8   2       1117.70       1182.73        36.51 o                         
  -9   8   2        421.20        459.82        20.40 o                         
  -8   8   2        158.68        127.50        10.95 o                         
  -7   8   2          0.78         -4.20         4.20 o                         
  -6   8   2       1087.26       1163.49        32.99 o                         
  -5   8   2        475.92        473.30        17.25 o                         
  -4   8   2        105.18        106.12         7.16 o                         
  -3   8   2         18.49         41.22         4.47 o                         
  -2   8   2        235.39        183.18         6.81 o                         
  -1   8   2        194.00        190.07         6.63 o                         
   0   8   2         33.40        131.28         8.69 o                         
   1   8   2       1356.98       1471.72        35.04 o                         
   2   8   2         61.75        132.04         6.07 o                         
   3   8   2          2.12         73.50         8.98 o                         
   4   8   2       1072.92       1244.80        43.43 o                         
   5   8   2        598.10        597.74        21.04 o                         
   6   8   2         24.21         32.83         4.54 o                         
   7   8   2         20.91         39.24         4.99 o                         
   8   8   2        105.43         90.11         6.23 o                         
   9   8   2        116.88        112.44         6.89 o                         
  10   8   2        523.53        532.59        23.94 o                         
  11   8   2        275.48        279.80        15.68 o                         
  12   8   2        207.99        251.45        14.02 o                         
  13   8   2          1.70         -7.40         7.40 o                         
  14   8   2        188.36        139.98        15.59 o                         
  15   8   2         22.78          6.16        10.27 o                         
  16   8   2        145.53         73.12        17.67 o                         
 -14   9   2         74.44         55.74        13.81 o                         
 -13   9   2          2.23         -4.71         8.56 o                         
 -12   9   2          7.87         -7.11         7.11 o                         
 -11   9   2       1007.26       1177.18        37.78 o                         
 -10   9   2          2.87         -4.95         6.31 o                         
  -9   9   2        915.45       1000.71        32.34 o                         
  -8   9   2        282.99        313.17        28.11 o                         
  -7   9   2          0.40          2.01         4.79 o                         
  -6   9   2          0.05         10.29         4.33 o                         
  -5   9   2         43.50         34.21         5.16 o                         
  -4   9   2         25.88         31.66         4.57 o                         
  -3   9   2       1544.87       1624.46        37.86 o                         
  -2   9   2          0.99         16.22         2.48 o                         
  -1   9   2        108.19         61.42         4.62 o                         
   0   9   2         59.87        100.57         5.46 o                         
   1   9   2        193.08        116.34         6.26 o                         
   2   9   2       5668.13       5898.37       141.58 o                         
   3   9   2        476.30        453.25        16.26 o                         
   4   9   2         67.88         56.11         4.96 o                         
   5   9   2        891.42       1007.89        32.11 o                         
   6   9   2          1.90         10.68         4.96 o                         
   7   9   2        203.33        217.42        11.97 o                         
   8   9   2         72.05         82.48         8.52 o                         
   9   9   2        247.37        265.16         9.94 o                         
  10   9   2         68.81         51.56         4.76 o                         
  11   9   2        199.18        205.01        11.56 o                         
  12   9   2         75.26         75.66         7.68 o                         
  13   9   2        235.24        272.16        23.24 o                         
  14   9   2        500.17        592.95        36.03 o                         
  15   9   2          0.44          8.92        11.62 o                         
  16   9   2        134.10        141.91        49.08 o                         
 -14  10   2        258.38        259.10        30.26 o                         
 -13  10   2        141.13        119.05        12.96 o                         
 -12  10   2         20.99         14.75         9.53 o                         
 -11  10   2          2.16         -7.39         7.39 o                         
 -10  10   2         10.25         10.60         9.61 o                         
  -9  10   2        225.41        144.93        11.44 o                         
  -8  10   2       1425.35       1495.33        42.92 o                         
  -7  10   2         75.62         63.47         8.09 o                         
  -6  10   2         66.77         43.61         9.03 o                         
  -5  10   2        712.40        782.90        25.04 o                         
  -4  10   2        179.53        140.51         9.79 o                         
  -3  10   2        969.52        923.07        25.01 o                         
  -2  10   2       1262.37       1273.19        28.02 o                         
  -1  10   2       2382.90       2573.45        57.29 o                         
   0  10   2        307.62        360.53        12.67 o                         
   1  10   2       6408.57       5978.57       131.74 o                         
   2  10   2        282.13        375.63        15.19 o                         
   3  10   2         31.11         40.88         3.76 o                         
   4  10   2         73.92         72.64         5.83 o                         
   5  10   2        459.40        462.89        15.28 o                         
   6  10   2       1102.52       1177.53        37.50 o                         
   7  10   2       1161.87       1415.06        44.24 o                         
   8  10   2       1239.91       1207.52        39.25 o                         
   9  10   2       1903.75       2014.74        53.39 o                         
  10  10   2        642.57        605.01        19.06 o                         
  11  10   2        211.69        179.28        11.28 o                         
  12  10   2        358.12        341.27        30.19 o                         
  13  10   2         54.52         46.05         7.52 o                         
  14  10   2          4.75         -6.55        15.97 o                         
  15  10   2        100.52         90.15        13.58 o                         
 -13  11   2         11.54         -3.34        10.09 o                         
 -12  11   2         23.35         -8.84         8.84 o                         
 -11  11   2          9.95         -5.37         7.51 o                         
 -10  11   2          2.56         -0.60         9.11 o                         
  -9  11   2        142.99        171.20        14.30 o                         
  -8  11   2        482.28        590.58        23.53 o                         
  -7  11   2        191.51        150.83        11.07 o                         
  -6  11   2          3.68         -1.88         5.18 o                         
  -5  11   2       1258.13       1223.00        33.05 o                         
  -4  11   2        147.65        154.76         8.67 o                         
  -3  11   2        309.29        332.92        12.54 o                         
  -2  11   2         71.16         61.98         6.68 o                         
  -1  11   2        160.94        166.06         8.79 o                         
   0  11   2         32.08         40.00         5.03 o                         
   1  11   2          6.41          4.23         3.51 o                         
   2  11   2        524.37        445.61        21.62 o                         
   3  11   2        929.47        932.64        27.05 o                         
   4  11   2        315.39        333.92        11.03 o                         
   5  11   2       1687.55       1745.37        41.62 o                         
   6  11   2         21.29         37.39         5.51 o                         
   7  11   2        162.44        151.99        10.85 o                         
   8  11   2        167.59        231.44        13.83 o                         
   9  11   2       1620.57       1650.93        52.87 o                         
  10  11   2        113.84        110.04        10.90 o                         
  11  11   2        855.76        929.50        29.70 o                         
  12  11   2         22.87         21.29         5.80 o                         
  13  11   2        273.07        273.33        18.35 o                         
  14  11   2         13.00          0.73        10.99 o                         
  15  11   2          0.00        -17.47        19.92 o                         
 -13  12   2         21.31         15.97        10.72 o                         
 -12  12   2         32.63         14.98        10.08 o                         
 -11  12   2         74.93         60.65        10.23 o                         
 -10  12   2        580.20        680.36        27.86 o                         
  -9  12   2        748.42        875.35        31.08 o                         
  -8  12   2        164.41        102.97        10.92 o                         
  -7  12   2        100.74         83.36         9.21 o                         
  -6  12   2        794.45        906.38        30.26 o                         
  -5  12   2       1395.54       1526.52        46.83 o                         
  -4  12   2        115.51         97.30         7.12 o                         
  -3  12   2        131.73         97.60         7.69 o                         
  -2  12   2        136.39        111.80         9.24 o                         
  -1  12   2          2.31          7.87         3.78 o                         
   0  12   2        126.37         99.37         7.56 o                         
   1  12   2         43.39         44.47         4.86 o                         
   2  12   2        285.43        230.43        14.28 o                         
   3  12   2         86.41         89.45         6.74 o                         
   4  12   2          0.18         -3.01         3.01 o                         
   5  12   2        330.80        301.12        10.47 o                         
   6  12   2        227.76        241.51        16.15 o                         
   7  12   2         79.40         74.86         9.60 o                         
   8  12   2        275.82        329.52        16.81 o                         
   9  12   2         26.10         24.89         7.47 o                         
  10  12   2         23.17          5.25         5.80 o                         
  11  12   2         55.56         40.74         5.78 o                         
  12  12   2         94.78         65.75         9.22 o                         
  13  12   2         79.84         85.04        11.21 o                         
  14  12   2          0.20        -12.63        12.63 o                         
 -12  13   2         27.39          4.21        17.49 o                         
 -11  13   2        134.01        131.60        13.95 o                         
 -10  13   2        144.53        145.46        13.25 o                         
  -9  13   2         40.15         20.69         9.26 o                         
  -8  13   2         59.80         36.92         8.30 o                         
  -7  13   2        956.03        980.69        36.23 o                         
  -6  13   2       1556.26       1730.58        48.04 o                         
  -5  13   2         36.08         36.82         6.34 o                         
  -4  13   2        378.90        370.18        14.15 o                         
  -3  13   2        203.81        186.92        13.76 o                         
  -2  13   2        844.93        883.67        30.31 o                         
  -1  13   2          1.63         -2.64         4.38 o                         
   0  13   2        918.80       1012.20        29.91 o                         
   1  13   2       1090.17        941.86        39.75 o                         
   2  13   2         24.99         61.07         9.60 o                         
   3  13   2         25.10          5.90        12.24 o                         
   4  13   2         65.95         72.27         7.21 o                         
   5  13   2         74.66         73.47         6.58 o                         
   6  13   2          1.26          7.81         3.67 o                         
   7  13   2       1069.62       1152.65        33.26 o                         
   8  13   2        189.58        199.06        19.97 o                         
   9  13   2        373.29        440.11        22.99 o                         
  10  13   2         84.93         62.03         8.15 o                         
  11  13   2        121.51        101.54        10.12 o                         
  12  13   2          0.21         -6.39         6.39 o                         
  13  13   2          1.43         -6.79         6.79 o                         
  14  13   2         39.54          2.78        21.56 o                         
 -12  14   2         21.53         45.03        15.43 o                         
 -11  14   2         11.33         -1.99         9.94 o                         
 -10  14   2          0.39         -1.61         8.11 o                         
  -9  14   2         58.50         47.38        10.56 o                         
  -8  14   2          1.39         -7.50         7.50 o                         
  -7  14   2        187.11        196.26        16.02 o                         
  -6  14   2        138.13        135.01        10.17 o                         
  -5  14   2        193.87        127.22        10.25 o                         
  -4  14   2        197.90        181.09        12.13 o                         
  -3  14   2          3.65          1.94         6.18 o                         
  -2  14   2          2.80         -1.51         6.29 o                         
  -1  14   2        162.64        230.07        14.70 o                         
   0  14   2        654.74        639.80        21.53 o                         
   1  14   2        213.75        240.61        16.44 o                         
   2  14   2        710.95        679.02        29.30 o                         
   3  14   2        180.49         98.77        17.53 o                         
   4  14   2       4586.20       4804.56       117.47 o                         
   5  14   2         29.46         15.64         4.52 o                         
   6  14   2        454.86        391.91        15.41 o                         
   7  14   2         72.96        118.02         8.42 o                         
   8  14   2       1607.08       1579.39        43.95 o                         
   9  14   2        246.08        219.96        16.94 o                         
  10  14   2        704.93        716.08        28.66 o                         
  11  14   2          2.26         -5.97         5.97 o                         
  12  14   2        110.99        108.22        11.44 o                         
  13  14   2          0.25         -8.53         8.53 o                         
 -11  15   2        139.88         83.18        13.01 o                         
 -10  15   2          0.24         -8.54         8.54 o                         
  -9  15   2          4.64          4.71        23.36 o                         
  -8  15   2        177.52        150.87        12.97 o                         
  -7  15   2         68.43         60.90         9.59 o                         
  -6  15   2         15.94         10.69         7.25 o                         
  -5  15   2        733.38        744.34        23.36 o                         
  -4  15   2         91.27        108.21        12.73 o                         
  -3  15   2        439.62        473.69        24.37 o                         
  -2  15   2          1.20          6.82         6.82 o                         
  -1  15   2        586.48        625.80        26.05 o                         
   0  15   2        648.52        595.89        23.67 o                         
   1  15   2         80.28         84.33        14.09 o                         
   2  15   2       1273.00       1382.97        66.43 o                         
   3  15   2          2.39          5.80         8.12 o                         
   4  15   2        179.40        188.86        15.07 o                         
   5  15   2         71.24         59.78         5.99 o                         
   6  15   2        574.79        470.12        17.95 o                         
   7  15   2        343.73        358.91        15.38 o                         
   8  15   2          6.14         -6.12         6.12 o                         
   9  15   2          1.75         -6.58         6.58 o                         
  10  15   2        211.39        264.37        18.87 o                         
  11  15   2        606.45        763.34        31.02 o                         
  12  15   2          5.77         -7.76         7.76 o                         
  13  15   2          1.88        -10.41        10.41 o                         
 -10  16   2        102.85         80.29        15.56 o                         
  -9  16   2        305.14        343.17        24.92 o                         
  -8  16   2         77.44         53.28        11.56 o                         
  -7  16   2        785.47       1053.88        37.81 o                         
  -6  16   2        241.77        232.03        21.09 o                         
  -5  16   2       1368.66       1576.28        51.67 o                         
  -4  16   2        678.54        797.26        32.42 o                         
  -3  16   2         64.86         33.96        12.77 o                         
  -2  16   2        637.85        709.48        41.64 o                         
  -1  16   2         62.16         44.73         7.74 o                         
   0  16   2         14.33          0.44         9.38 o                         
   1  16   2         49.13         40.24        11.90 o                         
   2  16   2        221.55        112.12        22.60 o                         
   3  16   2        170.65        139.34        16.93 o                         
   4  16   2         69.45         65.17         9.96 o                         
   5  16   2        509.82        478.93        18.89 o                         
   6  16   2         20.72         20.47         5.21 o                         
   7  16   2         76.96         77.01         7.96 o                         
   8  16   2         58.34         41.07         7.10 o                         
   9  16   2         23.02         -7.45         7.45 o                         
  10  16   2         18.54         -7.10         7.10 o                         
  11  16   2         32.89         -7.01         7.01 o                         
  12  16   2        314.40        371.54        32.59 o                         
  -9  17   2          8.96        -11.31        11.31 o                         
  -8  17   2         55.36         68.56        13.44 o                         
  -7  17   2         10.99         20.49        10.34 o                         
  -6  17   2          2.79         -3.31         8.82 o                         
  -5  17   2         18.44          5.68         8.81 o                         
  -4  17   2         10.32          6.82         8.24 o                         
  -3  17   2         62.72         36.47        13.16 o                         
  -2  17   2        618.38        725.59        33.70 o                         
  -1  17   2         95.21         82.40        10.03 o                         
   0  17   2         85.07         35.23        11.66 o                         
   1  17   2        568.95        650.35        41.94 o                         
   2  17   2        122.85        200.91        40.63 o                         
   3  17   2        147.65        160.40        19.11 o                         
   4  17   2          3.70         -1.27         5.64 o                         
   5  17   2        281.86        307.24        18.28 o                         
   6  17   2        335.53        350.83        19.70 o                         
   7  17   2         92.52         74.20         8.30 o                         
   8  17   2        264.24        251.21        20.37 o                         
   9  17   2         41.55         44.24         9.18 o                         
  10  17   2         80.23         46.58         8.51 o                         
  11  17   2         52.43         30.44        10.40 o                         
  -8  18   2          0.35        -15.88        19.10 o                         
  -7  18   2        140.90         99.95        16.02 o                         
  -6  18   2          3.35        -10.24        10.37 o                         
  -5  18   2         17.50          8.58        12.19 o                         
  -4  18   2         15.67          7.96         9.92 o                         
  -3  18   2        209.07        235.58        17.89 o                         
  -2  18   2         19.94         12.21        10.51 o                         
  -1  18   2         29.84         26.24        13.53 o                         
   0  18   2        109.37         70.55        16.46 o                         
   1  18   2         12.42         -4.24        26.43 o                         
   2  18   2         42.85         25.79        12.86 o                         
   3  18   2         26.70          8.73        10.43 o                         
   4  18   2         73.78         69.55        13.17 o                         
   5  18   2        270.29        211.88        25.43 o                         
   6  18   2          8.93         -6.17        11.52 o                         
   7  18   2          8.51         -5.77         6.40 o                         
   8  18   2        135.39        167.11        31.44 o                         
   9  18   2         14.05        -14.79        16.21 o                         
  10  18   2         12.94         14.80        21.14 o                         
  -7  19   2         49.05         11.01        48.69 o                         
  -6  19   2        117.69         90.89        14.43 o                         
  -5  19   2          0.07        -10.49        10.49 o                         
  -4  19   2        151.11        131.21        18.97 o                         
  -3  19   2        354.06        588.50        30.49 o                         
  -2  19   2        133.77        169.26        23.29 o                         
  -1  19   2         20.90         -3.66        12.64 o                         
   0  19   2         36.79         26.58        40.01 o                         
   1  19   2        273.31        295.10        30.22 o                         
   2  19   2        108.21         88.39        34.73 o                         
   3  19   2         31.91         10.06        11.36 o                         
   4  19   2        272.05        239.86        27.33 o                         
   5  19   2          4.24         -0.41         6.75 o                         
   6  19   2          5.13          6.73        16.13 o                         
   7  19   2         15.20         -8.67        17.14 o                         
   8  19   2          0.01          9.14        15.63 o                         
  -5  20   2          1.06        -11.47        11.47 o                         
  -4  20   2         16.11        -13.19        13.19 o                         
  -3  20   2         51.14         28.18        14.15 o                         
  -2  20   2         20.74        -14.88        22.46 o                         
  -1  20   2        102.14        109.15        20.31 o                         
   0  20   2        164.31        206.37        39.63 o                         
   1  20   2        176.06        187.51        22.37 o                         
   2  20   2          1.87         -5.34        17.47 o                         
   3  20   2          0.43          9.35        19.70 o                         
   4  20   2         45.88         19.68        24.76 o                         
   5  20   2         19.35         42.06        23.92 o                         
   6  20   2         92.59         97.99        38.01 o                         
   7  20   2         22.53         27.46        13.76 o                         
   8  20   2          0.05         -8.33        15.52 o                         
  -3  21   2          4.17          5.30        15.76 o                         
  -2  21   2         34.61         39.82        27.54 o                         
  -1  21   2        349.23        298.20        41.76 o                         
   0  21   2          0.00        -19.70        20.25 o                         
   2  21   2         75.41         76.79        22.04 o                         
   3  21   2         15.82         -7.26        17.92 o                         
   4  21   2          0.27         19.47        31.71 o                         
   5  21   2         54.70         -5.23        30.94 o                         
   6  21   2         18.74         13.13        37.50 o                         
  -3 -21   3         67.39         46.07        42.18 o                         
  -2 -21   3          0.50        -12.73        12.73 o                         
  -1 -21   3        211.69        354.77        37.11 o                         
   0 -21   3         14.48         -8.32        16.58 o                         
   1 -21   3          6.17         15.98        16.28 o                         
   2 -21   3        242.45        202.95        43.97 o                         
  -7 -20   3          3.84          6.68        22.59 o                         
  -6 -20   3         11.81         32.80        17.63 o                         
  -5 -20   3        120.39        144.22        30.27 o                         
  -4 -20   3         83.20         83.80        15.64 o                         
  -3 -20   3         65.38         88.61        31.72 o                         
  -2 -20   3          1.18         10.24        21.48 o                         
  -1 -20   3          4.94         -9.46        13.15 o                         
   0 -20   3         33.46         10.03        16.87 o                         
   1 -20   3        344.23        409.60        52.56 o                         
   2 -20   3        124.93        110.19        29.27 o                         
   3 -20   3         73.32         28.93        15.54 o                         
   4 -20   3         19.17          9.82        12.38 o                         
  -8 -19   3          0.56        -16.69        18.03 o                         
  -7 -19   3        136.41         91.04        16.11 o                         
  -6 -19   3         47.26         28.51        11.40 o                         
  -5 -19   3        180.83        140.21        18.47 o                         
  -4 -19   3         76.92         91.27        16.08 o                         
  -3 -19   3          0.33         12.91        20.14 o                         
  -2 -19   3         81.42         42.39        14.03 o                         
  -1 -19   3         66.07         47.40        15.56 o                         
   0 -19   3         27.58         -0.45        14.47 o                         
   1 -19   3          8.39         -2.34        20.03 o                         
   2 -19   3          1.62         -7.99         9.34 o                         
   3 -19   3         48.33         62.70        13.02 o                         
   4 -19   3         43.51         14.57        21.01 o                         
   5 -19   3         86.69         96.02        21.58 o                         
   6 -19   3         71.95         67.22        15.48 o                         
  -9 -18   3        327.06        353.76        27.99 o                         
  -8 -18   3        117.74         61.49        13.09 o                         
  -7 -18   3         66.81        132.85        23.48 o                         
  -6 -18   3          2.62         -7.42         7.77 o                         
  -5 -18   3         36.59         24.63         9.00 o                         
  -4 -18   3         79.36         60.43        22.93 o                         
  -3 -18   3          1.51         -8.52         9.01 o                         
  -2 -18   3         45.01         44.26        11.85 o                         
  -1 -18   3         19.24         -7.00        28.15 o                         
   0 -18   3         27.06         65.88        15.88 o                         
   1 -18   3          5.55         -6.93        17.23 o                         
   2 -18   3          3.21         -4.71        12.15 o                         
   3 -18   3        257.47        385.28        29.82 o                         
   4 -18   3          0.36         -9.55         9.55 o                         
   5 -18   3          1.25        -11.87        11.87 o                         
   6 -18   3         62.78         36.48        13.15 o                         
   7 -18   3         87.98        100.69        19.18 o                         
   8 -18   3          6.55        -16.70        17.78 o                         
 -11 -17   3         92.48         68.85        24.10 o                         
 -10 -17   3         43.72         34.92        13.03 o                         
  -9 -17   3          0.96        -11.82        11.82 o                         
  -8 -17   3        125.05         66.78        15.47 o                         
  -7 -17   3        259.43        230.15        31.83 o                         
  -6 -17   3        108.54         73.13         8.19 o                         
  -5 -17   3         15.66          7.51        16.17 o                         
  -4 -17   3          3.11         -0.81         9.65 o                         
  -3 -17   3          0.19        -14.02        14.02 o                         
  -2 -17   3        338.39        402.75        31.16 o                         
  -1 -17   3          0.04         -5.19        11.02 o                         
   0 -17   3        187.61        170.09        21.21 o                         
   1 -17   3         37.53         14.65         9.11 o                         
   2 -17   3          0.41         -8.90         8.90 o                         
   3 -17   3         28.55         34.28        11.77 o                         
   4 -17   3         65.82         71.64        12.23 o                         
   5 -17   3         28.30         11.02        10.49 o                         
   6 -17   3          0.18         -9.27         9.27 o                         
   7 -17   3          2.36        -15.95        15.95 o                         
   8 -17   3        206.42        273.37        23.00 o                         
   9 -17   3         90.85        100.06        15.86 o                         
 -11 -16   3         37.33         25.53         8.86 o                         
 -10 -16   3        448.61        477.26        25.62 o                         
  -9 -16   3        279.33        376.29        24.88 o                         
  -8 -16   3         65.15         31.44        10.01 o                         
  -7 -16   3        512.79        538.67        28.83 o                         
  -6 -16   3          0.08         -5.78         5.78 o                         
  -5 -16   3        420.29        451.05        21.24 o                         
  -4 -16   3        707.80        700.54        30.91 o                         
  -3 -16   3        217.80        260.43        24.01 o                         
  -2 -16   3         67.81         17.23        16.75 o                         
  -1 -16   3         93.71        109.43        26.04 o                         
   0 -16   3        159.07        128.24        15.61 o                         
   1 -16   3        424.47        568.24        26.32 o                         
   2 -16   3         25.85         41.31        14.39 o                         
   3 -16   3         48.05         43.70         9.83 o                         
   4 -16   3        124.33         74.54        14.70 o                         
   5 -16   3        223.09        241.11        21.02 o                         
   6 -16   3         19.67          0.13        10.02 o                         
   7 -16   3        109.67        112.94        14.56 o                         
   8 -16   3          2.10         -9.69         9.69 o                         
   9 -16   3         95.60        103.44        15.39 o                         
  10 -16   3         54.15         16.07        15.85 o                         
 -12 -15   3          1.61        -10.50        10.50 o                         
 -11 -15   3          8.55         -3.36        20.64 o                         
 -10 -15   3        402.12        502.48        27.04 o                         
  -9 -15   3        101.72         84.02         9.71 o                         
  -8 -15   3          0.01         -4.54         4.54 o                         
  -7 -15   3         13.66         -3.65         4.69 o                         
  -6 -15   3         38.28         28.43         5.62 o                         
  -5 -15   3        105.70         92.64        10.73 o                         
  -4 -15   3        278.09        347.00        18.83 o                         
  -3 -15   3         99.41         93.69        12.57 o                         
  -2 -15   3        138.82         95.80        14.28 o                         
  -1 -15   3       1093.19       1155.59        59.15 o                         
   0 -15   3         22.68         13.62         9.75 o                         
   1 -15   3          2.34         -5.38         6.24 o                         
   2 -15   3         15.07         44.97         8.98 o                         
   3 -15   3        110.39         71.44        10.65 o                         
   4 -15   3       1133.18       1372.97        56.98 o                         
   5 -15   3        300.76        419.56        29.63 o                         
   6 -15   3        121.42        133.08        15.07 o                         
   7 -15   3        228.18        345.72        25.52 o                         
   8 -15   3          1.46         -8.71         8.71 o                         
   9 -15   3         72.79         64.86        11.03 o                         
  10 -15   3          0.47        -10.31        10.31 o                         
  11 -15   3         29.40         22.48        11.31 o                         
 -13 -14   3         34.40         18.14        11.51 o                         
 -12 -14   3         29.81          7.52         8.41 o                         
 -11 -14   3          0.21         -7.16         7.16 o                         
 -10 -14   3         60.68         86.05        11.64 o                         
  -9 -14   3        425.55        542.41        25.48 o                         
  -8 -14   3        744.32        784.74        26.33 o                         
  -7 -14   3          1.90         -5.62         5.62 o                         
  -6 -14   3         89.98         99.71         8.07 o                         
  -5 -14   3        216.15        166.70        10.62 o                         
  -4 -14   3        660.61        602.21        34.31 o                         
  -3 -14   3        117.43         84.68        11.72 o                         
  -2 -14   3        862.03        907.92        64.30 o                         
  -1 -14   3          1.63         10.96         8.57 o                         
   0 -14   3        781.52        727.24        27.24 o                         
   1 -14   3        105.23        100.43        10.10 o                         
   2 -14   3       2686.88       2895.75        87.35 o                         
   3 -14   3       2123.10       2479.51        77.24 o                         
   4 -14   3          1.25         -3.14         7.52 o                         
   5 -14   3          9.03         10.48         7.01 o                         
   6 -14   3        491.25        641.52        29.04 o                         
   7 -14   3        295.43        371.54        20.67 o                         
   8 -14   3         55.64         35.44         8.98 o                         
   9 -14   3         24.82         19.57        10.21 o                         
  10 -14   3         25.23         -9.10         9.10 o                         
  11 -14   3          2.96        -11.55        11.77 o                         
  12 -14   3        160.72        202.54        28.74 o                         
 -13 -13   3          1.21         -8.88         8.88 o                         
 -12 -13   3         23.81         -1.19         8.08 o                         
 -11 -13   3        152.82        128.88        12.61 o                         
 -10 -13   3          9.00          0.27         6.29 o                         
  -9 -13   3        241.27        302.74        13.89 o                         
  -8 -13   3          5.63         -4.17         4.17 o                         
  -7 -13   3         99.65         87.40         7.49 o                         
  -6 -13   3        102.95         84.21         6.47 o                         
  -5 -13   3        254.38        213.96        12.42 o                         
  -4 -13   3       1336.28       1393.05        43.18 o                         
  -3 -13   3        635.70        564.13        20.67 o                         
  -2 -13   3         21.66         30.11         6.68 o                         
  -1 -13   3         83.96         49.46        10.75 o                         
   0 -13   3          1.27         22.14         6.30 o                         
   1 -13   3        233.89        171.03        12.78 o                         
   2 -13   3          1.46         -6.34         6.34 o                         
   3 -13   3        115.28         92.93        11.14 o                         
   4 -13   3       4248.56       4543.19       116.33 o                         
   5 -13   3        353.00        416.36        19.05 o                         
   6 -13   3        633.79        585.93        24.00 o                         
   7 -13   3        788.30        836.67        30.68 o                         
   8 -13   3         13.35         11.89         9.02 o                         
   9 -13   3        190.81        225.78        15.96 o                         
  10 -13   3         22.64         24.47         9.18 o                         
  11 -13   3          0.21         11.44         9.13 o                         
  12 -13   3        106.11         93.91        20.44 o                         
 -14 -12   3         99.73        102.64        15.15 o                         
 -13 -12   3          1.51        -10.43        10.43 o                         
 -12 -12   3        136.28        104.82        11.19 o                         
 -11 -12   3         62.82         54.64         9.10 o                         
 -10 -12   3        415.49        403.43        17.06 o                         
  -9 -12   3        995.26       1042.80        34.91 o                         
  -8 -12   3         85.73         78.43        10.38 o                         
  -7 -12   3        596.47        577.00        17.99 o                         
  -6 -12   3         70.43        189.23        10.26 o                         
  -5 -12   3       2322.63       2316.97        60.85 o                         
  -4 -12   3         62.11         61.88         7.79 o                         
  -3 -12   3        171.21        199.00        11.36 o                         
  -2 -12   3       2302.46       2202.04        63.09 o                         
  -1 -12   3        997.42       1122.79        53.76 o                         
   0 -12   3         35.85         48.87         6.45 o                         
   1 -12   3        156.62        125.90         8.98 o                         
   2 -12   3        774.25        800.08        28.09 o                         
   3 -12   3          0.87          7.03         5.74 o                         
   4 -12   3       1002.68       1004.40        35.30 o                         
   5 -12   3         54.69         58.96         7.73 o                         
   6 -12   3          2.43         -5.85         5.85 o                         
   7 -12   3          6.69          5.02         7.77 o                         
   8 -12   3         86.41         83.52        11.91 o                         
   9 -12   3         83.47         84.61        10.20 o                         
  10 -12   3        466.69        620.29        27.51 o                         
  11 -12   3         39.04         52.29        10.43 o                         
  12 -12   3         64.12        108.23        16.66 o                         
  13 -12   3         19.59        -11.65        11.65 o                         
 -14 -11   3         89.83        101.06        17.86 o                         
 -13 -11   3         81.10         80.55        13.88 o                         
 -12 -11   3         17.94         12.79        10.70 o                         
 -11 -11   3        542.41        646.30        23.63 o                         
 -10 -11   3          1.17         -3.50         3.50 o                         
  -9 -11   3          0.71         -5.17         5.17 o                         
  -8 -11   3        110.32         82.38         5.50 o                         
  -7 -11   3        246.00        246.01        12.83 o                         
  -6 -11   3        843.60        952.98        28.78 o                         
  -5 -11   3       1325.41       1351.02        37.57 o                         
  -4 -11   3         11.04         11.50         3.64 o                         
  -3 -11   3        269.45        186.30        24.89 o                         
  -2 -11   3        305.24        230.06        18.27 o                         
  -1 -11   3        308.12        278.69        13.63 o                         
   0 -11   3        604.20        631.73        20.78 o                         
   1 -11   3        264.41        229.41        13.11 o                         
   2 -11   3       1735.33       1701.80        41.98 o                         
   3 -11   3       1997.73       2055.91        56.08 o                         
   4 -11   3       1499.18       1570.49        42.63 o                         
   5 -11   3        831.40        843.08        27.48 o                         
   6 -11   3        872.61        839.44        28.31 o                         
   7 -11   3          8.44         18.15         6.60 o                         
   8 -11   3          1.07         -6.29         6.29 o                         
   9 -11   3        110.31         92.81        12.00 o                         
  10 -11   3         55.78         34.30         8.86 o                         
  11 -11   3         14.00         14.70         9.14 o                         
  12 -11   3          6.94        -10.49        10.66 o                         
  13 -11   3          2.89        -10.29        10.29 o                         
 -15 -10   3         76.79         62.97        15.55 o                         
 -14 -10   3          0.24         -6.59        12.06 o                         
 -13 -10   3          0.05         -1.23        13.43 o                         
 -12 -10   3        212.70        239.12        23.57 o                         
 -11 -10   3         54.26         21.04        11.21 o                         
 -10 -10   3        154.80        159.66        13.47 o                         
  -9 -10   3         82.10         60.44         6.03 o                         
  -8 -10   3       1214.86       1127.77        29.37 o                         
  -7 -10   3        766.19        853.83        26.17 o                         
  -6 -10   3          6.51         35.58         3.61 o                         
  -5 -10   3        153.96        192.50         8.94 o                         
  -4 -10   3        371.50        386.47        15.64 o                         
  -3 -10   3          9.23          3.50         5.94 o                         
  -2 -10   3        432.49        370.58        14.94 o                         
  -1 -10   3        156.79        183.89         9.08 o                         
   0 -10   3         48.53         53.63         4.69 o                         
   1 -10   3        865.18        773.17        24.14 o                         
   2 -10   3        638.93        592.34        18.98 o                         
   3 -10   3        120.20         81.68         5.90 o                         
   4 -10   3        775.36        765.40        23.74 o                         
   5 -10   3         56.10         60.61         6.93 o                         
   6 -10   3         74.53         72.70         8.18 o                         
   7 -10   3        918.90        929.03        30.49 o                         
   8 -10   3        125.82        129.76        12.30 o                         
   9 -10   3        943.65        876.79        30.94 o                         
  10 -10   3        132.18        132.84        12.52 o                         
  11 -10   3        223.46        203.31        18.62 o                         
  12 -10   3          4.33         -9.92         9.92 o                         
  13 -10   3        130.33        102.74        12.04 o                         
  14 -10   3         39.62         37.28        11.31 o                         
 -15  -9   3        114.23        112.42        20.15 o                         
 -14  -9   3         71.38         47.78        24.15 o                         
 -13  -9   3          0.40         -9.07         9.07 o                         
 -12  -9   3        581.02        664.21        29.83 o                         
 -11  -9   3          3.08         -4.67         4.67 o                         
 -10  -9   3        133.15        105.98         7.20 o                         
  -9  -9   3        310.80        317.45        14.04 o                         
  -8  -9   3       2837.64       2950.72        68.53 o                         
  -7  -9   3       1464.19       1542.80        37.93 o                         
  -6  -9   3        107.24        101.27         6.41 o                         
  -5  -9   3        195.11        201.23         9.07 o                         
  -4  -9   3        248.11        254.81        11.20 o                         
  -3  -9   3        488.71        429.93        15.90 o                         
  -2  -9   3        264.47        140.42         8.30 o                         
  -1  -9   3          4.36         17.42         2.79 o                         
   0  -9   3          6.74         12.67         2.78 o                         
   1  -9   3        111.61         88.52         5.09 o                         
   2  -9   3        272.62        239.98         9.80 o                         
   3  -9   3       1032.27       1000.59        25.80 o                         
   4  -9   3          0.76          1.83         2.96 o                         
   5  -9   3          3.25          9.63         6.09 o                         
   6  -9   3         18.99         17.13         5.22 o                         
   7  -9   3        463.01        497.75        20.22 o                         
   8  -9   3        136.20        114.96         9.99 o                         
   9  -9   3        528.41        600.84        24.01 o                         
  10  -9   3         11.20         -2.97         7.49 o                         
  11  -9   3         71.15         59.17        10.31 o                         
  12  -9   3        212.02        179.74        14.28 o                         
  13  -9   3         40.49         15.18         9.24 o                         
  14  -9   3         27.62         28.18        15.38 o                         
 -15  -8   3         12.79         23.35        13.69 o                         
 -14  -8   3          2.55          1.59        12.45 o                         
 -13  -8   3        169.94        141.85        25.65 o                         
 -12  -8   3        731.33        923.09        38.92 o                         
 -11  -8   3       1072.25       1103.79        36.93 o                         
 -10  -8   3        225.22        261.26        18.06 o                         
  -9  -8   3        278.22        375.65        14.45 o                         
  -8  -8   3         54.24         87.49         5.84 o                         
  -7  -8   3        693.55        849.20        22.55 o                         
  -6  -8   3        580.03        577.58        17.27 o                         
  -5  -8   3        426.91        438.66        13.93 o                         
  -4  -8   3        295.14        296.17        11.64 o                         
  -3  -8   3        684.08        508.31        30.19 o                         
  -2  -8   3        602.98        523.74        19.63 o                         
  -1  -8   3       2069.90       1987.49        42.45 o                         
   0  -8   3        523.74        569.99        14.70 o                         
   1  -8   3         29.31         45.63         5.77 o                         
   2  -8   3        255.67        186.85         8.34 o                         
   3  -8   3       1611.53       1450.41        34.54 o                         
   4  -8   3       1162.87       1256.55        31.25 o                         
   5  -8   3        922.73       1073.33        34.38 o                         
   6  -8   3        592.30        524.46        19.35 o                         
   7  -8   3        404.17        451.39        20.17 o                         
   8  -8   3        648.20        764.76        26.57 o                         
   9  -8   3         25.52         26.38         6.73 o                         
  10  -8   3        114.33         51.86        11.13 o                         
  11  -8   3        210.62        192.03        15.20 o                         
  12  -8   3         48.54         72.52        11.61 o                         
  13  -8   3          1.66         -7.09         7.09 o                         
  14  -8   3        208.28        271.32        20.72 o                         
  15  -8   3        133.88        110.66        15.40 o                         
 -16  -7   3         47.08         49.26        39.34 o                         
 -15  -7   3        426.11        565.67        29.31 o                         
 -14  -7   3         75.86         50.52        13.75 o                         
 -13  -7   3        106.49         88.65        10.79 o                         
 -12  -7   3         41.88         36.79         8.35 o                         
 -11  -7   3       2961.04       3285.70        84.92 o                         
 -10  -7   3        608.53        647.90        26.82 o                         
  -9  -7   3         23.31          3.67         3.97 o                         
  -8  -7   3        331.74        392.29        19.72 o                         
  -7  -7   3        125.95        100.68         6.58 o                         
  -6  -7   3        218.71        222.86         8.50 o                         
  -5  -7   3        838.33        712.85        20.18 o                         
  -4  -7   3        281.09        332.13        12.68 o                         
  -3  -7   3       1008.55       1037.21        24.18 o                         
  -2  -7   3         57.61         84.04         5.85 o                         
  -1  -7   3         91.15         55.38         3.78 o                         
   0  -7   3       1857.89       1838.81        37.24 o                         
   1  -7   3       2897.72       2732.98        53.90 o                         
   2  -7   3        464.97        413.67        12.17 o                         
   3  -7   3      13518.82      13491.45       272.65 o                         
   4  -7   3        819.04        847.01        22.64 o                         
   5  -7   3         73.94         54.47         5.23 o                         
   6  -7   3          3.33          0.72         3.81 o                         
   7  -7   3        108.30        124.33        10.22 o                         
   8  -7   3         37.91          9.85         4.76 o                         
   9  -7   3        289.57        285.95        18.84 o                         
  10  -7   3       1668.34       1860.36        51.46 o                         
  11  -7   3        177.58        171.19        13.80 o                         
  12  -7   3          0.03          0.86         7.19 o                         
  13  -7   3          7.46         -6.13         7.50 o                         
  14  -7   3         48.24         32.11         9.40 o                         
  15  -7   3        211.11        216.05        18.51 o                         
 -16  -6   3          1.08        -10.21        10.21 o                         
 -15  -6   3         17.34         -8.93         8.93 o                         
 -14  -6   3          5.97         -4.65         7.36 o                         
 -13  -6   3         73.61         31.56         8.24 o                         
 -12  -6   3         37.04         38.29         7.50 o                         
 -11  -6   3        113.43         77.67         9.52 o                         
 -10  -6   3        295.58        233.36        11.30 o                         
  -9  -6   3          7.15         -1.14         3.53 o                         
  -8  -6   3        137.52        111.96         8.20 o                         
  -7  -6   3          5.66         18.37         2.87 o                         
  -6  -6   3       1406.88       1226.16        32.56 o                         
  -5  -6   3       1715.49       1713.48        40.09 o                         
  -4  -6   3        192.36        189.81         7.27 o                         
  -3  -6   3       1144.29       1101.89        27.04 o                         
  -2  -6   3         78.61        116.10         5.38 o                         
  -1  -6   3        356.00        416.42         9.69 o                         
   0  -6   3       4928.09       4171.43        68.48 o                         
   1  -6   3        612.86        548.71        14.30 o                         
   2  -6   3        613.43        523.05        12.16 o                         
   3  -6   3       1967.94       1802.76        40.70 o                         
   4  -6   3        754.93        877.24        22.84 o                         
   5  -6   3         20.07         20.87         4.63 o                         
   6  -6   3        349.85        431.92        16.28 o                         
   7  -6   3        114.94         81.97         7.33 o                         
   8  -6   3       3319.21       3625.61        87.29 o                         
   9  -6   3        332.46        344.32        17.31 o                         
  10  -6   3        677.11        784.31        27.18 o                         
  11  -6   3       1476.20       1747.47        54.61 o                         
  12  -6   3         24.84         35.16         8.16 o                         
  13  -6   3        225.75        282.89        23.36 o                         
  14  -6   3         62.07         51.74         9.88 o                         
  15  -6   3        102.33         91.35        13.78 o                         
 -15  -5   3         91.07        103.87        12.85 o                         
 -14  -5   3          0.22         -5.76         7.50 o                         
 -13  -5   3         53.61         41.97        10.95 o                         
 -12  -5   3        146.41        107.33        13.64 o                         
 -11  -5   3        335.68        385.16        20.32 o                         
 -10  -5   3        191.03        217.74        14.84 o                         
  -9  -5   3        292.61        338.06        18.58 o                         
  -8  -5   3         11.90         11.11         3.01 o                         
  -7  -5   3       1876.63       1859.45        47.87 o                         
  -6  -5   3        277.49        327.74        11.11 o                         
  -5  -5   3        132.58        110.97         5.43 o                         
  -4  -5   3       1349.88       1284.53        30.28 o                         
  -3  -5   3        693.37        616.14        16.12 o                         
  -2  -5   3       2237.73       2091.37        52.32 o                         
  -1  -5   3       5126.58       4187.71        79.67 o                         
   0  -5   3        430.99        366.74         8.77 o                         
   1  -5   3       1235.03        960.85        19.29 o                         
   2  -5   3       3237.71       2690.47        45.82 o                         
   3  -5   3       1607.86       1444.74        26.39 o                         
   4  -5   3       6524.97       7200.36       147.88 o                         
   5  -5   3       3354.69       3078.58        67.03 o                         
   6  -5   3         16.69         49.44         5.14 o                         
   7  -5   3       1131.49       1283.16        35.56 o                         
   8  -5   3         17.30         25.14         5.44 o                         
   9  -5   3        631.15        711.12        23.93 o                         
  10  -5   3        110.80         95.37         9.56 o                         
  11  -5   3        135.92        133.63        11.66 o                         
  12  -5   3        332.64        340.80        21.18 o                         
  13  -5   3         56.16         56.98        10.43 o                         
  14  -5   3         11.88         -8.94         8.94 o                         
  15  -5   3          5.38         -9.11         9.11 o                         
  16  -5   3          1.49         -9.20        19.22 o                         
 -16  -4   3          1.28        -12.75        12.75 o                         
 -15  -4   3          0.69         -4.15        10.16 o                         
 -14  -4   3        127.47         88.06        12.80 o                         
 -13  -4   3         50.00         31.68         8.20 o                         
 -12  -4   3         31.90         32.93         7.63 o                         
 -11  -4   3        428.45        491.99        23.23 o                         
 -10  -4   3         82.99        108.97         9.75 o                         
  -9  -4   3        230.12        290.41        15.77 o                         
  -8  -4   3       3532.25       3607.67       154.29 o                         
  -7  -4   3       2126.76       2257.91        57.23 o                         
  -6  -4   3      10337.26      10969.48       260.27 o                         
  -5  -4   3         56.31         83.61         8.84 o                         
  -4  -4   3        190.49        184.57         6.00 o                         
  -3  -4   3        292.56        281.17         9.47 o                         
  -2  -4   3        360.32        478.84        18.22 o                         
  -1  -4   3       3838.44       2853.37        51.77 o                         
   0  -4   3        755.93        552.38        11.24 o                         
   1  -4   3       4588.27       3639.02        62.77 o                         
   2  -4   3       4284.81       4210.58        72.77 o                         
   3  -4   3      11338.39      11133.08       187.71 o                         
   4  -4   3       3323.18       3181.50        60.13 o                         
   5  -4   3       6783.13       7268.86       139.40 o                         
   6  -4   3        844.52        711.14        21.68 o                         
   7  -4   3        625.99        797.23        24.13 o                         
   8  -4   3         33.33         45.28         5.76 o                         
   9  -4   3       1433.33       1596.65        43.82 o                         
  10  -4   3         53.25         43.05         7.00 o                         
  11  -4   3        512.55        569.62        26.48 o                         
  12  -4   3          2.80         -6.46         6.46 o                         
  13  -4   3        395.67        372.62        19.92 o                         
  14  -4   3         21.58         25.38        10.07 o                         
  15  -4   3        257.48        277.56        22.00 o                         
  16  -4   3        146.12        193.50        22.39 o                         
 -16  -3   3         27.29         18.02        13.06 o                         
 -15  -3   3         31.11         41.76        17.04 o                         
 -14  -3   3         25.25          1.51         8.90 o                         
 -13  -3   3         29.26         15.60         7.84 o                         
 -12  -3   3         61.56         22.79         8.79 o                         
 -11  -3   3        165.26        179.20        14.16 o                         
 -10  -3   3         39.66         44.00         7.33 o                         
  -9  -3   3         79.16         63.50         7.56 o                         
  -8  -3   3        470.75        482.92        28.49 o                         
  -7  -3   3        280.44        255.66        40.22 o                         
  -6  -3   3          2.42         50.98         3.89 o                         
  -5  -3   3       4258.09       3932.78        87.21 o                         
  -4  -3   3         24.44         63.97         4.53 o                         
  -3  -3   3       3133.97       2702.73        56.32 o                         
  -2  -3   3       6950.17       5821.06       109.69 o                         
  -1  -3   3      13866.23      13322.68       234.07 o                         
   0  -3   3      29292.49      29229.44       511.41 o                         
   1  -3   3        290.83        143.71         4.41 o                         
   2  -3   3      13955.52      15161.72       231.31 o                         
   3  -3   3       9806.93       9403.25       151.67 o                         
   4  -3   3        275.10        327.30         8.06 o                         
   5  -3   3       3727.04       3447.66        68.60 o                         
   6  -3   3       7153.60       7157.15       147.31 o                         
   7  -3   3       3804.45       4278.36        91.02 o                         
   8  -3   3        284.13        239.69        12.84 o                         
   9  -3   3         83.71        248.68        12.90 o                         
  10  -3   3         53.76         48.55         7.03 o                         
  11  -3   3        416.28        437.49        18.91 o                         
  12  -3   3          0.00         -4.31         6.08 o                         
  13  -3   3         93.45         69.50        10.51 o                         
  14  -3   3          9.75          8.04         7.70 o                         
  15  -3   3          2.91          7.02         8.85 o                         
  16  -3   3         97.75         97.96        23.00 o                         
 -16  -2   3         54.31         26.29        27.82 o                         
 -15  -2   3        212.17        185.90        20.36 o                         
 -14  -2   3          0.22         -5.75         8.09 o                         
 -13  -2   3          6.83         -6.34         9.27 o                         
 -12  -2   3       1572.53       1704.48        57.69 o                         
 -11  -2   3        399.69        388.44        16.64 o                         
 -10  -2   3         11.64         36.17         4.82 o                         
  -9  -2   3         80.87         85.23         7.42 o                         
  -8  -2   3       1817.16       1793.82        48.75 o                         
  -7  -2   3       4981.29       5445.52       147.08 o                         
  -6  -2   3        316.15        343.11        11.01 o                         
  -5  -2   3        112.34        225.75         7.14 o                         
  -4  -2   3          2.81        166.65         8.24 o                         
  -3  -2   3       6370.95       6738.65       135.18 o                         
  -2  -2   3        480.04        645.09        21.10 o                         
  -1  -2   3       1307.64       1144.07        24.99 o                         
   0  -2   3      27640.48      28156.05       660.72 o                         
   1  -2   3       1384.02       1216.91        21.99 o                         
   2  -2   3       2535.45       2046.25        33.10 o                         
   3  -2   3         61.73        142.88         6.05 o                         
   4  -2   3        109.03        128.52         4.66 o                         
   5  -2   3          9.49         10.33         2.04 o                         
   6  -2   3          7.06         22.40         2.99 o                         
   7  -2   3         85.89         65.31         5.01 o                         
   8  -2   3         16.06         13.46         3.51 o                         
   9  -2   3          2.86         -2.67         3.92 o                         
  10  -2   3         17.67         25.06         5.49 o                         
  11  -2   3        212.19        208.26        15.12 o                         
  12  -2   3        586.97        615.38        23.38 o                         
  13  -2   3         43.14         38.01         7.83 o                         
  14  -2   3        125.63        115.92        10.96 o                         
  15  -2   3          2.35         -2.05         8.45 o                         
  16  -2   3         80.08         52.68        13.35 o                         
 -16  -1   3         44.46        -15.13        15.13 o                         
 -15  -1   3         88.01         91.75        15.43 o                         
 -14  -1   3         48.92         44.91        10.25 o                         
 -13  -1   3         36.27         33.60         7.11 o                         
 -12  -1   3          0.06          9.68         4.95 o                         
 -11  -1   3       1581.16       1668.38        48.68 o                         
 -10  -1   3       3544.04       3678.60        85.98 o                         
  -9  -1   3         28.12         17.35         3.87 o                         
  -8  -1   3       3162.25       3494.96        80.81 o                         
  -7  -1   3       4087.60       4123.07       101.76 o                         
  -6  -1   3       2532.74       2778.83        63.51 o                         
  -5  -1   3         23.70         19.13         2.59 o                         
  -4  -1   3      15969.51      18416.34       342.97 o                         
  -3  -1   3     104589.23     159419.94      8737.63 o                         
  -2  -1   3     145847.62     222367.78     12077.08 o                         
  -1  -1   3         60.53        107.68         4.08 o                         
   0  -1   3        972.37       1034.33        18.47 o                         
   1  -1   3        129.75         67.72         2.74 o                         
   2  -1   3        988.29       1090.16        18.39 o                         
   3  -1   3      24417.36      25651.28       389.34 o                         
   4  -1   3        587.84        791.99        15.50 o                         
   5  -1   3         68.74         91.92         5.04 o                         
   6  -1   3         80.44         85.74         6.70 o                         
   7  -1   3        988.09        811.22        18.73 o                         
   8  -1   3        262.63        329.66        13.17 o                         
   9  -1   3         46.94         39.23         4.58 o                         
  10  -1   3        803.85        816.94        23.32 o                         
  11  -1   3          0.48         -6.08         6.12 o                         
  12  -1   3       1028.87       1030.56        36.01 o                         
  13  -1   3       1463.89       1618.21        45.73 o                         
  14  -1   3        215.90        160.93        14.68 o                         
  15  -1   3          0.84         -9.51         9.51 o                         
  16  -1   3          3.08          1.87        10.40 o                         
 -16   0   3         76.66         24.94        18.08 o                         
 -15   0   3          6.04         -4.01         8.81 o                         
 -14   0   3         17.22          7.76         7.94 o                         
 -13   0   3         13.23          8.86         6.51 o                         
 -12   0   3        959.55       1003.93        36.67 o                         
 -11   0   3       1969.00       2150.67        64.61 o                         
 -10   0   3        117.81        107.78         7.98 o                         
  -9   0   3          0.20         21.57         4.95 o                         
  -8   0   3        149.71        165.22         9.58 o                         
  -7   0   3       2590.57       3018.36        77.05 o                         
  -6   0   3        139.18        174.03        11.49 o                         
  -5   0   3       4647.17       4215.82       124.46 o                         
  -4   0   3       8405.26       7487.29       150.88 o                         
  -3   0   3      49149.47      98653.52      4511.01 o                         
  -2   0   3       6115.48       5218.69        98.43 o                         
  -1   0   3        274.72        406.13         8.30 o                         
   0   0   3        102.91         72.01         2.73 o                         
   1   0   3      13197.71      10271.84       171.31 o                         
   2   0   3        812.43        496.27         9.20 o                         
   3   0   3       8880.98       9529.46       145.80 o                         
   4   0   3        800.32        689.38        12.80 o                         
   5   0   3        353.86        351.67         8.37 o                         
   6   0   3       6756.48       6792.52       129.31 o                         
   7   0   3        936.23       1034.06        27.15 o                         
   8   0   3        561.79        537.87        16.74 o                         
   9   0   3        725.48        765.88        22.75 o                         
  10   0   3        155.14        120.68         8.15 o                         
  11   0   3         16.09          8.06         5.26 o                         
  12   0   3        206.94        168.11        16.16 o                         
  13   0   3        491.80        590.78        39.32 o                         
  14   0   3         12.85          0.94         7.90 o                         
  15   0   3        300.48        386.90        23.87 o                         
  16   0   3         61.08         61.22        12.95 o                         
 -16   1   3        104.89         83.14        15.48 o                         
 -15   1   3         10.37        -10.24        10.24 o                         
 -14   1   3         22.55         -3.09         7.27 o                         
 -13   1   3         57.92         42.66        10.30 o                         
 -12   1   3          0.46          1.68         6.23 o                         
 -11   1   3        269.79        310.24        16.94 o                         
 -10   1   3         80.25         73.36        10.30 o                         
  -9   1   3        256.98        252.47        16.67 o                         
  -8   1   3       1796.73       1591.55        50.77 o                         
  -7   1   3         10.13         26.50         3.04 o                         
  -6   1   3        144.30        149.24         6.86 o                         
  -5   1   3       4310.82       3500.98        78.92 o                         
  -4   1   3       4226.12       3621.68        70.35 o                         
  -3   1   3        410.60        283.91         7.32 o                         
  -2   1   3       7507.44       6487.32       122.26 o                         
  -1   1   3      11020.75      10719.79       213.80 o                         
   0   1   3        254.09        288.40         6.90 o                         
   1   1   3        213.35        287.52         6.38 o                         
   2   1   3      10490.40       9048.91       151.23 o                         
   3   1   3      12785.09      12485.95       198.67 o                         
   4   1   3       3943.07       3414.87        56.08 o                         
   5   1   3         15.41         23.75         1.94 o                         
   6   1   3         34.56         42.57         3.40 o                         
   7   1   3         99.54        109.53         6.24 o                         
   8   1   3       1713.84       1777.14        43.12 o                         
   9   1   3        695.41        614.24        21.52 o                         
  10   1   3          6.44          3.49         4.29 o                         
  11   1   3       2951.61       3043.12        88.19 o                         
  12   1   3        606.96        760.66        25.30 o                         
  13   1   3        424.64        431.47        22.13 o                         
  14   1   3        167.39        201.20        16.49 o                         
  15   1   3        711.96        852.88        62.54 o                         
  16   1   3         23.39         11.60        19.26 o                         
  17   1   3        168.73        120.66        33.62 o                         
 -16   2   3         24.32          3.48        11.36 o                         
 -15   2   3         39.21         22.51         9.09 o                         
 -14   2   3         14.38         10.25         8.38 o                         
 -13   2   3        167.93        162.91        14.45 o                         
 -12   2   3        441.71        453.44        29.76 o                         
 -11   2   3         27.39         12.40         5.63 o                         
 -10   2   3         27.28         30.41         5.04 o                         
  -9   2   3        372.29        424.60        15.93 o                         
  -8   2   3         63.16         74.62         6.10 o                         
  -7   2   3        239.24        215.16        10.37 o                         
  -6   2   3         14.33         53.41         4.40 o                         
  -5   2   3         53.38        121.97         6.60 o                         
  -4   2   3       3130.91       3513.54        84.53 o                         
  -3   2   3        185.11        292.24         8.38 o                         
  -2   2   3      10178.53      11638.53       217.70 o                         
  -1   2   3       2190.68       1877.95        33.00 o                         
   0   2   3       1665.97       1717.50        33.68 o                         
   1   2   3       7189.00       6541.11       115.23 o                         
   2   2   3        563.09        656.54        13.63 o                         
   3   2   3        267.74        370.64         7.93 o                         
   4   2   3        370.72        336.81         7.51 o                         
   5   2   3       1222.40       1095.12        20.55 o                         
   6   2   3       3417.27       3451.79        63.18 o                         
   7   2   3        636.62        766.21        17.90 o                         
   8   2   3        360.63        372.38        15.09 o                         
   9   2   3        460.10        459.65        16.03 o                         
  10   2   3        108.36         89.06         8.11 o                         
  11   2   3          6.00         10.32         5.19 o                         
  12   2   3        159.07        163.03        10.31 o                         
  13   2   3        599.50        602.24        33.04 o                         
  14   2   3        216.10        167.58        17.80 o                         
  15   2   3        322.34        324.64        24.19 o                         
  16   2   3         74.89         33.59        16.29 o                         
  17   2   3          1.32         -7.90        23.14 o                         
 -16   3   3         14.10          0.49         9.66 o                         
 -15   3   3         17.06         19.13         9.37 o                         
 -14   3   3        116.58         88.04        11.45 o                         
 -13   3   3         21.58         18.22         7.87 o                         
 -12   3   3        477.71        498.89        25.24 o                         
 -11   3   3        127.21         95.65        10.07 o                         
 -10   3   3        106.50        121.27         9.13 o                         
  -9   3   3          3.18         -1.45         4.40 o                         
  -8   3   3       1449.95       1302.99        35.39 o                         
  -7   3   3       1569.58       1330.92        37.23 o                         
  -6   3   3       2035.44       2436.78        63.28 o                         
  -5   3   3        267.53        163.34         8.36 o                         
  -4   3   3        243.40        502.24        14.87 o                         
  -3   3   3       9892.21       7975.76       142.31 o                         
  -2   3   3      25032.13      27509.74       511.39 o                         
  -1   3   3        255.19        259.62         7.89 o                         
   0   3   3      48711.04      48701.27      1808.32 o                         
   1   3   3         25.39          7.68         1.55 o                         
   2   3   3      10750.69       9166.82       160.79 o                         
   3   3   3        392.39        358.55         8.74 o                         
   4   3   3       5149.97       4338.19        88.09 o                         
   5   3   3        707.35        810.85        21.72 o                         
   6   3   3         17.62         14.44         2.20 o                         
   7   3   3        662.64        594.04        17.61 o                         
   8   3   3        344.74        401.87        13.73 o                         
   9   3   3        482.56        498.59        16.45 o                         
  10   3   3          0.24         -4.32         4.42 o                         
  11   3   3         16.43          5.80         5.05 o                         
  12   3   3         28.70         40.44         7.41 o                         
  13   3   3        981.00       1094.60        41.43 o                         
  14   3   3        119.70         72.41        11.08 o                         
  15   3   3        224.34        248.60        24.68 o                         
  16   3   3        217.28        232.01        27.41 o                         
  17   3   3        434.67        547.94        69.50 o                         
 -16   4   3          0.82        -10.27        10.27 o                         
 -15   4   3         74.75         76.55        11.92 o                         
 -14   4   3        118.97        108.64        12.54 o                         
 -13   4   3         17.02         30.91         7.39 o                         
 -12   4   3        850.16        959.62        35.93 o                         
 -11   4   3        894.53        972.25        49.90 o                         
 -10   4   3        216.38        242.72        15.15 o                         
  -9   4   3        146.12        161.22        12.93 o                         
  -8   4   3        458.04        524.36        18.27 o                         
  -7   4   3        289.66        266.38        11.80 o                         
  -6   4   3       1199.62       1237.38        38.52 o                         
  -5   4   3        263.57        226.48        11.34 o                         
  -4   4   3       3232.77       2673.90        61.51 o                         
  -3   4   3        136.99        169.21         7.55 o                         
  -2   4   3        148.22        180.77         6.00 o                         
  -1   4   3       7644.10       6841.59       110.00 o                         
   0   4   3        699.52        912.34        21.24 o                         
   1   4   3       1167.72       1293.98        25.94 o                         
   2   4   3       1236.60       1167.10        24.71 o                         
   3   4   3       1682.66       1362.94        28.66 o                         
   4   4   3       3635.29       3616.79        73.81 o                         
   5   4   3         38.83         63.24         4.53 o                         
   6   4   3       8225.61       8774.66       190.49 o                         
   7   4   3         12.59          8.92         3.08 o                         
   8   4   3       3254.18       3431.63        72.78 o                         
   9   4   3        674.33        709.58        22.94 o                         
  10   4   3         46.70         49.06         6.12 o                         
  11   4   3        123.47        129.15         9.56 o                         
  12   4   3       1481.32       1615.59        52.01 o                         
  13   4   3          7.98          4.90         7.39 o                         
  14   4   3         61.25         40.48         8.95 o                         
  15   4   3         56.90         90.32        13.30 o                         
  16   4   3         23.41          9.46        10.13 o                         
 -15   5   3        120.57         94.15        13.27 o                         
 -14   5   3        101.29         37.89        13.40 o                         
 -13   5   3        285.00        386.29        24.05 o                         
 -12   5   3         64.99         43.44         7.97 o                         
 -11   5   3        411.41        429.98        18.68 o                         
 -10   5   3        705.64        703.37        24.17 o                         
  -9   5   3        265.01        264.01        14.17 o                         
  -8   5   3         55.54         25.88         4.41 o                         
  -7   5   3       3415.13       3395.76        74.29 o                         
  -6   5   3        173.91        167.57        14.26 o                         
  -5   5   3       2286.00       2586.88        61.19 o                         
  -4   5   3       1631.36       1503.47        34.21 o                         
  -3   5   3       1535.34       1221.41        26.74 o                         
  -2   5   3        903.74        764.88        16.61 o                         
  -1   5   3         47.15         61.60         5.06 o                         
   0   5   3         80.97         49.24         3.51 o                         
   1   5   3          4.39         31.51         2.89 o                         
   2   5   3        120.28         73.80         4.06 o                         
   3   5   3          6.40         24.13         2.73 o                         
   4   5   3        242.73        229.40         6.54 o                         
   5   5   3        805.28        692.34        16.37 o                         
   6   5   3       6482.96       6871.99       149.78 o                         
   7   5   3        191.81        216.20         8.26 o                         
   8   5   3        882.99        917.80        24.26 o                         
   9   5   3        675.51        782.67        25.89 o                         
  10   5   3          3.73         -0.47         4.09 o                         
  11   5   3        469.30        513.57        19.84 o                         
  12   5   3       1419.58       1674.28        48.50 o                         
  13   5   3        231.15        229.12        31.00 o                         
  14   5   3          6.29         -0.77         9.92 o                         
  15   5   3        129.36        150.40        16.49 o                         
  16   5   3         48.12         24.75        14.87 o                         
 -15   6   3        305.69        229.07        25.44 o                         
 -14   6   3        226.33        218.78        17.49 o                         
 -13   6   3        755.60        988.18        35.91 o                         
 -12   6   3         87.17         89.17        10.35 o                         
 -11   6   3        116.01        116.98        12.34 o                         
 -10   6   3        517.34        484.37        22.58 o                         
  -9   6   3       3207.92       3288.04        79.90 o                         
  -8   6   3         69.51         87.90         7.92 o                         
  -7   6   3        132.45        167.36        10.23 o                         
  -6   6   3         48.82         82.94         6.58 o                         
  -5   6   3        637.84        536.86        15.93 o                         
  -4   6   3        138.67        145.90         8.73 o                         
  -3   6   3       3417.27       3236.46        64.16 o                         
  -2   6   3       1907.33       1505.38        33.73 o                         
  -1   6   3       1813.05       1365.98        26.85 o                         
   0   6   3       1971.12       1958.54        34.69 o                         
   1   6   3       8027.22       7288.35       122.89 o                         
   2   6   3        512.91        359.15        11.10 o                         
   3   6   3       1317.47       1119.98        29.28 o                         
   4   6   3         84.05        176.13         5.91 o                         
   5   6   3         51.52         41.59         2.86 o                         
   6   6   3       1881.16       1680.43        42.99 o                         
   7   6   3        269.14        292.80        11.61 o                         
   8   6   3        265.19        227.79        14.00 o                         
   9   6   3         66.35         51.31         5.07 o                         
  10   6   3        278.67        264.58        14.95 o                         
  11   6   3         64.62         47.45         8.33 o                         
  12   6   3          6.50          8.36         6.28 o                         
  13   6   3        113.53        143.17        12.18 o                         
  14   6   3          7.09         -2.96         6.74 o                         
  15   6   3         37.01         48.70        10.68 o                         
  16   6   3         13.04         11.19         9.10 o                         
 -15   7   3         69.79         67.76        14.69 o                         
 -14   7   3         70.95         56.03        11.96 o                         
 -13   7   3         18.44         24.10         7.83 o                         
 -12   7   3          2.62         -6.45         6.45 o                         
 -11   7   3         31.12         24.49         8.05 o                         
 -10   7   3        499.48        403.77        18.53 o                         
  -9   7   3        845.02        851.18        28.85 o                         
  -8   7   3       1378.34       1451.43        47.35 o                         
  -7   7   3        390.63        460.23        22.58 o                         
  -6   7   3        165.83        140.60         9.48 o                         
  -5   7   3          2.09          1.83         3.08 o                         
  -4   7   3       1464.44       1546.27        43.77 o                         
  -3   7   3       2002.92       2150.63        47.92 o                         
  -2   7   3         81.69         63.24         3.91 o                         
  -1   7   3          2.97         28.85         2.36 o                         
   0   7   3       2150.61       2052.57        36.61 o                         
   1   7   3       1588.64       1763.26        31.71 o                         
   2   7   3       2109.76       1941.57        41.23 o                         
   3   7   3        329.39        323.99         9.03 o                         
   4   7   3       1655.94       1404.72        35.71 o                         
   5   7   3        385.23        346.41        14.60 o                         
   6   7   3       3408.07       3532.94        95.50 o                         
   7   7   3          1.16          6.50         2.31 o                         
   8   7   3          5.13         22.57         4.69 o                         
   9   7   3          9.47          5.04         3.31 o                         
  10   7   3         13.87          2.94         4.82 o                         
  11   7   3         44.11         32.09         7.39 o                         
  12   7   3        182.44        175.60        11.38 o                         
  13   7   3       1712.41       1967.74        55.43 o                         
  14   7   3         33.57          1.27         6.25 o                         
  15   7   3          2.99        -10.30        11.49 o                         
  16   7   3          2.43        -12.78        17.02 o                         
 -15   8   3         64.97         54.80        14.28 o                         
 -14   8   3        185.38        172.39        16.11 o                         
 -13   8   3        162.25        129.74        14.48 o                         
 -12   8   3        703.73        890.86        33.69 o                         
 -11   8   3        189.34        172.73        18.48 o                         
 -10   8   3        251.53        275.38        17.44 o                         
  -9   8   3        350.90        315.81        16.98 o                         
  -8   8   3        218.97        164.65        12.60 o                         
  -7   8   3         73.50         67.67         7.19 o                         
  -6   8   3        121.10        142.00         9.19 o                         
  -5   8   3         78.03         75.12        10.54 o                         
  -4   8   3        250.96        267.68        10.72 o                         
  -3   8   3        200.85        181.73         8.05 o                         
  -2   8   3        781.42        674.76        18.65 o                         
  -1   8   3        802.26        608.77        14.87 o                         
   0   8   3       9938.65       9500.89       179.54 o                         
   1   8   3        585.55        512.46        11.02 o                         
   2   8   3        751.96        892.73        20.80 o                         
   3   8   3       8975.29       9726.98       182.56 o                         
   4   8   3       2035.08       2203.26        50.51 o                         
   5   8   3         93.50         93.97         6.92 o                         
   6   8   3        555.86        610.14        21.41 o                         
   7   8   3        308.37        270.73         9.91 o                         
   8   8   3          1.39          1.16         2.17 o                         
   9   8   3        328.24        366.32        15.64 o                         
  10   8   3         50.41         67.27         5.44 o                         
  11   8   3        383.21        318.18        14.51 o                         
  12   8   3        964.78       1309.61        39.12 o                         
  13   8   3          6.49          5.00         5.47 o                         
  14   8   3         71.85         80.02         8.78 o                         
  15   8   3        404.77        516.67        34.78 o                         
  16   8   3          6.46        -15.47        15.47 o                         
 -14   9   3        356.87        505.69        36.74 o                         
 -13   9   3         49.36         32.88         9.84 o                         
 -12   9   3          0.03         -5.20         9.65 o                         
 -11   9   3        873.30       1102.24        36.32 o                         
 -10   9   3         78.05         68.61        10.03 o                         
  -9   9   3        185.56        208.29        13.19 o                         
  -8   9   3        463.43        416.81        21.23 o                         
  -7   9   3        522.12        477.79        25.02 o                         
  -6   9   3        292.66        314.89        14.33 o                         
  -5   9   3         81.03         56.87         6.43 o                         
  -4   9   3         18.94         34.95         4.59 o                         
  -3   9   3        488.82        434.96        12.60 o                         
  -2   9   3        650.48        706.50        17.11 o                         
  -1   9   3        447.71        373.02        12.73 o                         
   0   9   3        390.62        281.20         9.31 o                         
   1   9   3        384.88        506.84        12.40 o                         
   2   9   3        109.48        120.00         5.40 o                         
   3   9   3        723.95        563.32        14.27 o                         
   4   9   3       2509.98       2404.86        55.24 o                         
   5   9   3       2768.63       2516.64        53.52 o                         
   6   9   3        315.44        353.11        14.83 o                         
   7   9   3        524.51        639.46        23.19 o                         
   8   9   3        250.64        290.22        15.13 o                         
   9   9   3        395.16        435.38        13.83 o                         
  10   9   3         30.55         30.77         4.77 o                         
  11   9   3        160.76        132.01        10.87 o                         
  12   9   3        212.88        157.67        10.67 o                         
  13   9   3        525.28        615.13        23.66 o                         
  14   9   3         65.25         57.98         8.05 o                         
  15   9   3        207.46        198.18        24.77 o                         
  16   9   3         19.07          1.67        36.28 o                         
 -14  10   3         74.27         52.97        18.68 o                         
 -13  10   3         28.86         -0.03         8.97 o                         
 -12  10   3         18.80          4.30         9.13 o                         
 -11  10   3        625.02        708.43        27.90 o                         
 -10  10   3        849.07        994.87        33.27 o                         
  -9  10   3        486.68        517.78        22.89 o                         
  -8  10   3        564.96        681.93        32.59 o                         
  -7  10   3        129.48        109.79         9.22 o                         
  -6  10   3         22.38         27.78         6.38 o                         
  -5  10   3          0.59          4.60         4.36 o                         
  -4  10   3        109.87        120.85         9.17 o                         
  -3  10   3         39.59         34.14         4.20 o                         
  -2  10   3        240.62        246.70         8.55 o                         
  -1  10   3        782.61        802.71        23.49 o                         
   0  10   3        515.65        682.95        18.01 o                         
   1  10   3        894.59        832.73        23.37 o                         
   2  10   3       2405.70       2626.17        73.30 o                         
   3  10   3        308.94        382.47        12.50 o                         
   4  10   3         93.76         85.07         6.97 o                         
   5  10   3        297.27        227.19         8.27 o                         
   6  10   3       3674.65       3703.58        91.40 o                         
   7  10   3        698.14        815.77        28.28 o                         
   8  10   3        882.59        927.75        27.05 o                         
   9  10   3        130.23        123.72        10.07 o                         
  10  10   3          4.80          4.97         3.91 o                         
  11  10   3         18.24          5.06         4.06 o                         
  12  10   3         38.08         21.43         5.76 o                         
  13  10   3         49.71         21.87         7.93 o                         
  14  10   3         58.20         41.40        13.64 o                         
  15  10   3        166.91        178.63        22.55 o                         
 -13  11   3        114.52         75.06        12.68 o                         
 -12  11   3          2.64         -5.11        12.27 o                         
 -11  11   3          8.46          7.89         8.82 o                         
 -10  11   3          1.11         -6.87         6.87 o                         
  -9  11   3        206.92        155.17        14.62 o                         
  -8  11   3        331.81        378.66        21.22 o                         
  -7  11   3          7.64         -5.04         5.04 o                         
  -6  11   3          3.84         12.62         5.45 o                         
  -5  11   3        729.04        798.14        23.66 o                         
  -4  11   3        274.67        299.47        14.19 o                         
  -3  11   3        348.77        426.45        13.98 o                         
  -2  11   3        323.18        299.03        11.75 o                         
  -1  11   3        563.29        528.59        17.21 o                         
   0  11   3       1647.27       1629.29        37.79 o                         
   1  11   3         31.32         16.66         3.63 o                         
   2  11   3         51.36        121.65         9.13 o                         
   3  11   3          9.77         23.31         3.80 o                         
   4  11   3       1230.49       1221.61        37.08 o                         
   5  11   3        573.61        516.08        20.62 o                         
   6  11   3        149.69        116.26        11.36 o                         
   7  11   3        244.63        247.30        14.05 o                         
   8  11   3       1133.77       1121.06        37.89 o                         
   9  11   3        150.54        170.77        11.06 o                         
  10  11   3        312.73        313.01        12.70 o                         
  11  11   3        545.28        609.92        21.53 o                         
  12  11   3        109.47         86.00        11.64 o                         
  13  11   3         28.18          5.85         9.51 o                         
  14  11   3          1.26         -5.33        10.28 o                         
  15  11   3         12.87        -11.09        11.09 o                         
 -13  12   3         99.33         77.24        12.27 o                         
 -12  12   3         21.76         15.16        10.46 o                         
 -11  12   3         70.72         45.83        11.90 o                         
 -10  12   3         40.93         11.36         7.60 o                         
  -9  12   3          7.98          6.30         7.08 o                         
  -8  12   3        107.58         98.99        11.42 o                         
  -7  12   3        420.31        384.91        21.39 o                         
  -6  12   3        705.92        791.74        36.51 o                         
  -5  12   3       3207.22       3477.08        84.74 o                         
  -4  12   3         35.10         22.11         5.00 o                         
  -3  12   3       1076.19       1183.46        31.94 o                         
  -2  12   3         47.03         50.51         7.44 o                         
  -1  12   3        229.23        167.17         9.36 o                         
   0  12   3       2256.31       2350.18        52.48 o                         
   1  12   3        591.14        593.95        18.46 o                         
   2  12   3        106.60        105.95         9.69 o                         
   3  12   3        541.01        666.68        22.62 o                         
   4  12   3        378.09        419.06        19.40 o                         
   5  12   3       1984.09       1802.70        47.74 o                         
   6  12   3        243.51        228.44         8.73 o                         
   7  12   3       3205.85       3191.80        80.81 o                         
   8  12   3        454.21        527.65        22.03 o                         
   9  12   3        536.20        646.45        25.71 o                         
  10  12   3        337.47        352.34        12.67 o                         
  11  12   3        107.68         81.04         7.07 o                         
  12  12   3         48.39         49.30         9.91 o                         
  13  12   3          6.66         -7.69         7.69 o                         
  14  12   3          4.63         -9.43         9.43 o                         
 -12  13   3          0.78        -10.41        10.41 o                         
 -11  13   3         59.13         40.40        11.59 o                         
 -10  13   3         69.39         51.96         9.90 o                         
  -9  13   3         90.23         96.06        13.68 o                         
  -8  13   3         47.16         59.42        10.42 o                         
  -7  13   3        364.53        421.00        29.31 o                         
  -6  13   3       1670.75       1927.43        52.28 o                         
  -5  13   3         31.80         18.95         6.67 o                         
  -4  13   3       1627.89       1657.60        40.62 o                         
  -3  13   3        401.65        424.71        20.02 o                         
  -2  13   3        261.28        298.69        19.40 o                         
  -1  13   3        226.43        228.69        14.10 o                         
   0  13   3          7.89         10.45         4.29 o                         
   1  13   3        156.94        162.22         9.58 o                         
   2  13   3        505.23        460.40        28.88 o                         
   3  13   3        537.44        601.85        25.82 o                         
   4  13   3         71.01         64.42         5.57 o                         
   5  13   3       1096.59       1115.80        42.41 o                         
   6  13   3       1480.96       1399.00        39.11 o                         
   7  13   3        199.85        138.97         8.28 o                         
   8  13   3          2.34         -3.07         5.59 o                         
   9  13   3        524.49        506.03        22.11 o                         
  10  13   3         98.95         71.29         8.24 o                         
  11  13   3         63.83         38.93         8.38 o                         
  12  13   3          2.36         -7.58         7.58 o                         
  13  13   3        468.01        605.33        27.41 o                         
  14  13   3        119.72        157.08        19.76 o                         
 -12  14   3          2.24        -18.01        23.70 o                         
 -11  14   3          0.57        -10.54        10.54 o                         
 -10  14   3        252.65        281.76        26.91 o                         
  -9  14   3          2.30        -10.72        10.72 o                         
  -8  14   3        273.78        238.84        15.88 o                         
  -7  14   3          0.46         14.16         7.52 o                         
  -6  14   3        369.39        386.18        27.59 o                         
  -5  14   3        292.78        381.53        22.96 o                         
  -4  14   3       1377.23       1382.65        43.99 o                         
  -3  14   3        131.46        135.92        11.59 o                         
  -2  14   3          0.67         -1.97         5.86 o                         
  -1  14   3         34.06         51.46         7.29 o                         
   0  14   3       1955.50       1846.53        50.69 o                         
   1  14   3         40.36         56.68        18.92 o                         
   2  14   3        232.03        167.85        15.58 o                         
   3  14   3        646.32        689.97        50.73 o                         
   4  14   3        220.77        180.97        16.33 o                         
   5  14   3         17.71          7.47         5.56 o                         
   6  14   3         30.56          4.63         3.74 o                         
   7  14   3        444.88        467.53        15.83 o                         
   8  14   3        700.08        693.70        35.97 o                         
   9  14   3         23.43          8.03         6.16 o                         
  10  14   3        260.81        321.35        20.76 o                         
  11  14   3         18.43          0.78         6.86 o                         
  12  14   3         76.60         50.77         9.33 o                         
  13  14   3         24.32         13.77        14.54 o                         
 -11  15   3         13.88         -8.91        10.78 o                         
 -10  15   3         61.13         41.85        11.18 o                         
  -9  15   3        132.98        153.24        18.20 o                         
  -8  15   3         28.74         17.09         8.43 o                         
  -7  15   3        154.63        156.23        12.72 o                         
  -6  15   3          1.17         -6.70         6.70 o                         
  -5  15   3        495.83        565.64        26.03 o                         
  -4  15   3        512.52        533.01        26.03 o                         
  -3  15   3       1297.50       1477.81        46.89 o                         
  -2  15   3       1536.70       1832.89        62.10 o                         
  -1  15   3        121.77        115.73        12.38 o                         
   0  15   3        167.61        133.46        12.35 o                         
   1  15   3        646.34        692.67        40.86 o                         
   2  15   3       2752.73       2492.62       107.79 o                         
   3  15   3          2.14          6.76         9.00 o                         
   4  15   3        928.49        924.21        47.32 o                         
   5  15   3          0.91         -4.41         4.41 o                         
   6  15   3          9.58         29.89         7.22 o                         
   7  15   3         64.24         69.44         5.99 o                         
   8  15   3        161.80        156.37        10.17 o                         
   9  15   3        115.42        109.63        10.89 o                         
  10  15   3         12.04         -6.20         6.20 o                         
  11  15   3        142.07        129.71        11.36 o                         
  12  15   3          3.00         -8.63         8.63 o                         
  13  15   3         14.99        -10.72        10.72 o                         
 -10  16   3          0.10        -12.06        12.06 o                         
  -9  16   3         53.45         33.17        12.19 o                         
  -8  16   3          6.74          4.55        12.21 o                         
  -7  16   3         43.20         65.36        10.45 o                         
  -6  16   3        433.77        501.52        28.55 o                         
  -5  16   3        125.33        138.95        13.62 o                         
  -4  16   3        575.60        728.85        31.50 o                         
  -3  16   3          5.45         -4.91         7.21 o                         
  -2  16   3        415.87        456.54        25.80 o                         
  -1  16   3         85.76         93.19         9.89 o                         
   0  16   3          3.91         10.94         7.29 o                         
   1  16   3          3.07         -7.92        14.41 o                         
   2  16   3         36.80         23.31        12.29 o                         
   3  16   3        179.14        103.67        27.18 o                         
   4  16   3         94.88         45.96         7.29 o                         
   5  16   3          2.22         -4.29         4.29 o                         
   6  16   3        134.71         82.25         7.26 o                         
   7  16   3        113.76         82.89         8.34 o                         
   8  16   3        223.91        245.06        15.76 o                         
   9  16   3        138.93        151.62        15.41 o                         
  10  16   3         27.17          4.85        12.23 o                         
  11  16   3        112.87        103.43        12.83 o                         
  12  16   3         37.11         23.84        10.12 o                         
  -9  17   3         59.21         23.40        11.85 o                         
  -8  17   3         22.40         19.26        16.77 o                         
  -7  17   3          3.88         -9.62         9.62 o                         
  -6  17   3          0.14        -11.74        13.33 o                         
  -5  17   3         21.33          3.87        12.15 o                         
  -4  17   3         95.54         80.18        11.47 o                         
  -3  17   3          1.76          2.16         8.03 o                         
  -2  17   3          0.12         13.57         7.82 o                         
  -1  17   3        192.41        165.87        15.37 o                         
   0  17   3         91.89         68.61        14.65 o                         
   1  17   3          8.41          9.01        10.11 o                         
   2  17   3        690.55        764.48        45.34 o                         
   3  17   3         32.93         40.49        10.87 o                         
   4  17   3         82.79        100.94        12.54 o                         
   5  17   3         16.09         -2.96         7.14 o                         
   6  17   3        173.99        162.52        13.50 o                         
   7  17   3          0.15         -6.42         6.42 o                         
   8  17   3         47.29         13.97         6.03 o                         
   9  17   3         94.17         81.88        18.70 o                         
  10  17   3         20.79         -7.84        11.58 o                         
  11  17   3          2.21         -8.55         8.55 o                         
  -8  18   3          7.60          4.96        18.31 o                         
  -7  18   3         43.88         56.54        15.52 o                         
  -6  18   3        200.03        169.87        16.48 o                         
  -5  18   3        505.67        681.34        37.00 o                         
  -4  18   3          4.91         -2.59        10.22 o                         
  -3  18   3         13.26          8.89         9.75 o                         
  -2  18   3          8.76         -8.97         8.97 o                         
  -1  18   3        383.37        417.87        26.43 o                         
   0  18   3         53.66         25.55        12.15 o                         
   1  18   3         54.62         89.71        27.71 o                         
   2  18   3          2.88         -3.57        18.81 o                         
   3  18   3        481.16        496.21        34.90 o                         
   4  18   3         18.76         23.30        11.63 o                         
   5  18   3        842.98        983.46        39.74 o                         
   6  18   3          0.63         -4.77        10.86 o                         
   7  18   3        175.56        132.49        16.96 o                         
   8  18   3        347.96        427.94        36.49 o                         
   9  18   3        265.72        184.05        23.66 o                         
  10  18   3          0.16        -17.36        17.36 o                         
  -6  19   3        312.38        307.69        30.42 o                         
  -5  19   3         72.08         52.70        11.88 o                         
  -4  19   3          1.07        -11.39        11.39 o                         
  -3  19   3       1072.65       1731.28        70.83 o                         
  -2  19   3         88.12         88.62        22.03 o                         
  -1  19   3          0.52          1.69        17.36 o                         
   0  19   3         97.57         75.30        15.81 o                         
   1  19   3          6.81          6.83        12.46 o                         
   2  19   3        202.86        165.49        20.98 o                         
   3  19   3         20.08        -10.88        10.88 o                         
   4  19   3         68.26         74.71        14.55 o                         
   5  19   3         18.21          4.39         9.82 o                         
   6  19   3         12.48          3.73        17.25 o                         
   7  19   3         19.43         -9.57        11.41 o                         
   8  19   3         21.69        -10.39        11.63 o                         
   9  19   3         36.66         12.17        22.65 o                         
  -5  20   3          0.15        -12.06        12.06 o                         
  -4  20   3         47.49         19.27        14.67 o                         
  -3  20   3          2.01         -9.36         9.36 o                         
  -2  20   3        140.98        115.02        23.04 o                         
  -1  20   3          0.10         -1.48        13.33 o                         
   0  20   3         32.36         30.38        23.15 o                         
   1  20   3          4.14        -13.19        13.19 o                         
   2  20   3        103.70        100.54        29.44 o                         
   3  20   3          2.36         -6.23        17.69 o                         
   4  20   3         23.44          3.78        23.03 o                         
   5  20   3          0.02        -15.13        16.36 o                         
   6  20   3         66.92         46.23        19.92 o                         
   7  20   3          0.01        -12.46        12.46 o                         
   8  20   3          3.84        -15.58        15.58 o                         
  -3  21   3         45.95         64.42        18.78 o                         
  -2  21   3         17.29         16.14        15.34 o                         
  -1  21   3         35.92         18.86        31.88 o                         
   0  21   3         27.64          3.65        22.87 o                         
   1  21   3         66.34         23.82        23.04 o                         
   2  21   3          4.23         -0.78        15.58 o                         
   3  21   3          1.75        -13.25        13.25 o                         
   5  21   3          2.49          8.12        30.82 o                         
  -3 -21   4          0.86         -4.90        19.03 o                         
  -2 -21   4          2.72         10.90        23.03 o                         
  -1 -21   4          0.57        -17.58        17.58 o                         
   0 -21   4        101.26         87.11        22.47 o                         
   1 -21   4        402.92        594.50        47.55 o                         
  -6 -20   4        362.66        556.22        36.72 o                         
  -5 -20   4         16.91         39.05        19.24 o                         
  -4 -20   4         94.04         79.35        15.47 o                         
  -3 -20   4          8.54          4.34        17.14 o                         
  -2 -20   4         41.99         21.52        24.37 o                         
  -1 -20   4         74.75         65.65        20.98 o                         
   0 -20   4          1.52         -4.99        18.19 o                         
   1 -20   4         45.59         14.01        15.67 o                         
   2 -20   4          4.10        -17.80        17.80 o                         
   3 -20   4          8.97          4.95        19.76 o                         
   4 -20   4          1.74        -11.88        11.88 o                         
  -8 -19   4         47.32         35.83        17.35 o                         
  -7 -19   4         47.54         52.67        14.67 o                         
  -6 -19   4          1.20         -5.97        12.11 o                         
  -5 -19   4         93.09         33.63        15.17 o                         
  -4 -19   4        249.79        302.09        27.68 o                         
  -3 -19   4        152.40        136.16        18.92 o                         
  -2 -19   4         78.00         83.48        17.69 o                         
  -1 -19   4          5.99         -9.81         9.81 o                         
   0 -19   4         45.95         60.79        23.26 o                         
   1 -19   4        157.39        199.91        34.73 o                         
   2 -19   4        122.08        132.62        21.37 o                         
   3 -19   4        316.70        499.12        35.41 o                         
   4 -19   4        579.33        831.90        39.87 o                         
   5 -19   4          0.21        -23.09        23.09 o                         
   6 -19   4         31.67         13.05        17.09 o                         
  -9 -18   4         90.44        100.89        21.00 o                         
  -8 -18   4        104.38         77.91        14.14 o                         
  -7 -18   4         12.76         12.80         9.95 o                         
  -6 -18   4          0.14         -8.20         8.20 o                         
  -5 -18   4         51.85         32.15         9.75 o                         
  -4 -18   4         20.60         18.36        22.37 o                         
  -3 -18   4        116.97         89.44        15.54 o                         
  -2 -18   4         69.95         92.40        16.41 o                         
  -1 -18   4         66.77         62.88        24.60 o                         
   0 -18   4          2.08         -3.97        11.21 o                         
   1 -18   4        305.10        288.73        27.98 o                         
   2 -18   4         48.21         29.43        14.23 o                         
   3 -18   4        266.34        264.60        29.22 o                         
   4 -18   4         28.29          1.23        17.04 o                         
   5 -18   4         63.66         74.28        23.99 o                         
   6 -18   4         10.31         -5.52        11.27 o                         
   7 -18   4         46.69         11.17        21.54 o                         
 -10 -17   4         73.43         68.88        11.41 o                         
  -9 -17   4         41.42        -10.51        10.51 o                         
  -8 -17   4          1.00         -9.73         9.73 o                         
  -7 -17   4        463.04        549.57        33.88 o                         
  -6 -17   4         19.25          1.55         6.33 o                         
  -5 -17   4         21.10         21.79        12.82 o                         
  -4 -17   4         11.78         12.32        15.80 o                         
  -3 -17   4        818.18        779.19        69.90 o                         
  -2 -17   4          9.50          9.68        18.47 o                         
  -1 -17   4        185.00        178.58        21.89 o                         
   0 -17   4        514.45        655.15        43.53 o                         
   1 -17   4        124.56         76.10        10.53 o                         
   2 -17   4         14.89          3.83        10.24 o                         
   3 -17   4       1463.00       1818.90        80.10 o                         
   4 -17   4        552.18        705.07        49.01 o                         
   5 -17   4         30.55          9.68        10.59 o                         
   6 -17   4         39.69         24.42        12.18 o                         
   7 -17   4          7.38          2.12        11.53 o                         
   8 -17   4         50.01         35.95        14.28 o                         
   9 -17   4         88.93         37.80        21.00 o                         
 -11 -16   4        266.34        318.64        28.84 o                         
 -10 -16   4         99.36         98.02        11.90 o                         
  -9 -16   4         17.56         -4.65         7.32 o                         
  -8 -16   4        377.87        438.76        23.15 o                         
  -7 -16   4       1482.75       1725.23        51.66 o                         
  -6 -16   4        130.93         95.13         8.62 o                         
  -5 -16   4          8.59          0.63         7.44 o                         
  -4 -16   4         46.72         53.31        11.11 o                         
  -3 -16   4        582.43        584.92        45.02 o                         
  -2 -16   4        563.66        662.34        63.40 o                         
  -1 -16   4         61.81         45.00        19.20 o                         
   0 -16   4        408.36        321.86        23.43 o                         
   1 -16   4       1117.99       1257.42        44.62 o                         
   2 -16   4        587.22        667.57        36.21 o                         
   3 -16   4         29.44         16.86         8.33 o                         
   4 -16   4          4.07         -1.96         9.50 o                         
   5 -16   4         19.81          9.97        11.92 o                         
   6 -16   4         19.46          6.97        10.91 o                         
   7 -16   4         82.45         78.07        13.68 o                         
   8 -16   4         11.27        -10.84        10.84 o                         
   9 -16   4          1.56        -12.60        12.60 o                         
  10 -16   4         46.47         26.17        13.42 o                         
 -12 -15   4          3.70          3.65        13.96 o                         
 -11 -15   4         13.50         -2.14         7.67 o                         
 -10 -15   4        169.85        189.77        28.33 o                         
  -9 -15   4         68.86         59.09        10.59 o                         
  -8 -15   4         11.59         16.50         6.45 o                         
  -7 -15   4        210.85        155.10        13.56 o                         
  -6 -15   4        151.13         93.17         9.33 o                         
  -5 -15   4         80.88         65.67         8.23 o                         
  -4 -15   4        806.78        923.64        53.30 o                         
  -3 -15   4       1284.07       1212.33        52.99 o                         
  -2 -15   4         89.04         72.68        13.84 o                         
  -1 -15   4       1202.72       1060.56        84.17 o                         
   0 -15   4       1410.27       1421.36        46.36 o                         
   1 -15   4         98.51         71.55        10.16 o                         
   2 -15   4         61.25         90.32        11.90 o                         
   3 -15   4        242.30        305.38        24.29 o                         
   4 -15   4        211.00        245.58        28.72 o                         
   5 -15   4        201.48        210.18        23.27 o                         
   6 -15   4         85.04         73.52        12.28 o                         
   7 -15   4        103.12         86.65        13.32 o                         
   8 -15   4         21.17          7.94         9.01 o                         
   9 -15   4         23.97         26.13        10.59 o                         
  10 -15   4          0.72          0.18        13.56 o                         
  11 -15   4         52.15         53.47        16.71 o                         
 -13 -14   4          7.90          9.08        11.37 o                         
 -12 -14   4          9.70        -12.45        12.45 o                         
 -11 -14   4         14.43         -6.95         6.95 o                         
 -10 -14   4        375.12        474.23        24.35 o                         
  -9 -14   4         48.01         48.10        10.65 o                         
  -8 -14   4          7.64          2.55         6.49 o                         
  -7 -14   4         68.63         51.41         6.62 o                         
  -6 -14   4        831.42        849.81        28.93 o                         
  -5 -14   4        826.99        869.53        38.31 o                         
  -4 -14   4        106.38         97.34         9.10 o                         
  -3 -14   4         95.14         72.77         8.65 o                         
  -2 -14   4        199.19        181.01        17.32 o                         
  -1 -14   4        401.54        445.50        38.10 o                         
   0 -14   4        355.05        425.07        19.70 o                         
   1 -14   4         64.44         23.85         9.72 o                         
   2 -14   4         30.14         62.14         9.47 o                         
   3 -14   4       1259.57       1329.87        40.36 o                         
   4 -14   4        122.05        137.80        10.95 o                         
   5 -14   4          0.31         -8.90        13.32 o                         
   6 -14   4        210.43        163.75        15.83 o                         
   7 -14   4        576.43        684.67        27.91 o                         
   8 -14   4          8.47         -8.44         8.44 o                         
   9 -14   4          0.47         -8.27         8.27 o                         
  10 -14   4         87.98        103.09        13.55 o                         
  11 -14   4         95.17        100.10        16.02 o                         
 -13 -13   4        220.79        383.66        34.90 o                         
 -12 -13   4        128.27        104.99        15.19 o                         
 -11 -13   4         32.14         13.83         8.97 o                         
 -10 -13   4          1.29         -6.24         6.24 o                         
  -9 -13   4         35.88         18.67         7.59 o                         
  -8 -13   4        632.38        704.63        24.42 o                         
  -7 -13   4        238.04        283.93        14.14 o                         
  -6 -13   4       1346.73       1357.89        35.78 o                         
  -5 -13   4       1118.70       1069.65        37.69 o                         
  -4 -13   4          5.29         -4.44         4.44 o                         
  -3 -13   4        897.37        778.16        33.32 o                         
  -2 -13   4       2070.02       2131.12       121.73 o                         
  -1 -13   4        133.02         96.68         8.70 o                         
   0 -13   4       1524.21       1593.26        50.85 o                         
   1 -13   4       1718.33       1829.85        51.97 o                         
   2 -13   4        836.00        887.64        28.61 o                         
   3 -13   4        110.58         81.32         8.12 o                         
   4 -13   4        771.11        810.68        51.36 o                         
   5 -13   4        365.98        399.28        20.24 o                         
   6 -13   4        221.90        149.87        12.83 o                         
   7 -13   4         59.22         48.13         9.71 o                         
   8 -13   4         14.90         21.25        11.07 o                         
   9 -13   4         24.91         14.48         8.95 o                         
  10 -13   4         24.43         18.40         8.90 o                         
  11 -13   4        198.36        207.06        16.26 o                         
  12 -13   4         26.98         23.43        18.43 o                         
 -14 -12   4         21.25        -11.75        11.75 o                         
 -13 -12   4         52.81         25.61        11.21 o                         
 -12 -12   4         42.47          9.36        13.31 o                         
 -11 -12   4        204.21        185.64        20.40 o                         
 -10 -12   4          1.12         -4.58         5.11 o                         
  -9 -12   4         24.68         16.40         4.19 o                         
  -8 -12   4        739.56        886.44        31.66 o                         
  -7 -12   4        729.65        754.66        25.16 o                         
  -6 -12   4       4215.58       4284.34        98.10 o                         
  -5 -12   4          5.01          0.07         5.12 o                         
  -4 -12   4         62.05         54.73         6.74 o                         
  -3 -12   4        105.25         90.33        14.19 o                         
  -2 -12   4          5.87          4.05         5.27 o                         
  -1 -12   4         48.46         41.69         4.45 o                         
   0 -12   4        363.11        347.03        12.38 o                         
   1 -12   4        166.81        237.19        14.87 o                         
   2 -12   4        161.36        182.26        10.58 o                         
   3 -12   4        929.02        984.17        28.43 o                         
   4 -12   4       2155.90       2264.87        62.67 o                         
   5 -12   4         73.09         39.61         6.89 o                         
   6 -12   4        104.68         88.70         9.69 o                         
   7 -12   4        168.20        144.82        11.65 o                         
   8 -12   4        490.53        475.30        32.94 o                         
   9 -12   4          6.13         -5.42         7.23 o                         
  10 -12   4        167.56        161.86        15.74 o                         
  11 -12   4          3.62         -4.75         8.75 o                         
  12 -12   4         15.18         11.19        10.00 o                         
  13 -12   4          2.20         -9.88         9.88 o                         
 -14 -11   4          0.08        -10.21        10.21 o                         
 -13 -11   4          7.42          3.79        11.15 o                         
 -12 -11   4        508.29        612.83        28.77 o                         
 -11 -11   4         96.17         93.71        10.11 o                         
 -10 -11   4         77.81         48.75         6.28 o                         
  -9 -11   4        253.00        325.88        17.26 o                         
  -8 -11   4        303.04        356.22        15.17 o                         
  -7 -11   4        487.90        620.64        21.51 o                         
  -6 -11   4        781.18        622.74        19.39 o                         
  -5 -11   4        321.33        373.84        16.26 o                         
  -4 -11   4          0.89          2.56         3.79 o                         
  -3 -11   4        173.25        172.68        19.48 o                         
  -2 -11   4         34.43         46.52         5.97 o                         
  -1 -11   4        519.70        514.01        24.77 o                         
   0 -11   4        875.07        787.05        21.81 o                         
   1 -11   4        283.10        253.30        10.65 o                         
   2 -11   4          0.40         -2.07         3.62 o                         
   3 -11   4         29.64         20.55         4.78 o                         
   4 -11   4       1087.66       1082.13        30.62 o                         
   5 -11   4        223.32        280.64        17.22 o                         
   6 -11   4        359.25        430.67        20.40 o                         
   7 -11   4         82.04         66.60         9.05 o                         
   8 -11   4        106.81         94.69        11.25 o                         
   9 -11   4          1.47         -1.68         9.74 o                         
  10 -11   4         74.24         66.57        11.18 o                         
  11 -11   4         11.68          8.59         8.22 o                         
  12 -11   4          4.49         -1.08        10.29 o                         
  13 -11   4        222.23        275.31        21.11 o                         
 -15 -10   4          0.33        -10.26        10.26 o                         
 -14 -10   4         96.05        108.86        15.54 o                         
 -13 -10   4        153.51        184.80        21.61 o                         
 -12 -10   4         20.98          9.89         7.53 o                         
 -11 -10   4         21.75         13.67         6.12 o                         
 -10 -10   4        342.18        378.19        16.41 o                         
  -9 -10   4        738.51        847.43        27.25 o                         
  -8 -10   4         89.16         77.99         5.53 o                         
  -7 -10   4       1563.60       1588.98        39.49 o                         
  -6 -10   4         21.46         39.67         4.64 o                         
  -5 -10   4       3579.17       3743.80       105.66 o                         
  -4 -10   4        221.53        221.18        11.02 o                         
  -3 -10   4        204.02        149.41        15.22 o                         
  -2 -10   4       1054.12        896.94        30.09 o                         
  -1 -10   4        474.16        466.02        14.91 o                         
   0 -10   4        373.18        358.32        11.16 o                         
   1 -10   4         53.53         77.82         5.38 o                         
   2 -10   4        605.30        550.31        17.24 o                         
   3 -10   4       2777.79       2847.97        67.85 o                         
   4 -10   4          0.08          0.88         4.10 o                         
   5 -10   4       1129.85       1168.92        34.50 o                         
   6 -10   4         62.84         59.60         7.40 o                         
   7 -10   4         62.59         30.08         6.21 o                         
   8 -10   4        591.57        696.90        29.45 o                         
   9 -10   4          5.22          7.40         7.08 o                         
  10 -10   4        148.39        116.69        12.04 o                         
  11 -10   4          9.05         -7.84         7.84 o                         
  12 -10   4         19.21          8.31         9.41 o                         
  13 -10   4         80.38         95.19        12.62 o                         
  14 -10   4         31.66         21.77        10.59 o                         
 -15  -9   4         26.00        -11.18        11.18 o                         
 -14  -9   4         51.96          5.98        13.02 o                         
 -13  -9   4          1.43         -8.28         8.28 o                         
 -12  -9   4         28.83         25.27         6.16 o                         
 -11  -9   4        172.68        157.49        16.27 o                         
 -10  -9   4        488.37        513.55        22.94 o                         
  -9  -9   4        155.46        197.23        11.92 o                         
  -8  -9   4          6.75         22.19         5.71 o                         
  -7  -9   4        296.87        329.22        11.72 o                         
  -6  -9   4       2397.34       2536.28        65.30 o                         
  -5  -9   4          4.53          1.94         2.71 o                         
  -4  -9   4       1471.15       1492.57        40.53 o                         
  -3  -9   4        530.61        505.35        33.99 o                         
  -2  -9   4        172.79         78.06        12.14 o                         
  -1  -9   4        634.16        639.11        17.79 o                         
   0  -9   4       1126.13       1010.76        23.99 o                         
   1  -9   4       1208.85       1337.93        33.48 o                         
   2  -9   4         59.03         58.65         5.13 o                         
   3  -9   4        164.24        203.15        10.87 o                         
   4  -9   4         21.23         13.19         4.71 o                         
   5  -9   4       2443.81       2517.81        63.00 o                         
   6  -9   4        410.41        478.69        19.26 o                         
   7  -9   4          0.46         -0.03         5.63 o                         
   8  -9   4        138.99        110.33        13.09 o                         
   9  -9   4        129.16        119.61        13.46 o                         
  10  -9   4        133.93        117.78        13.44 o                         
  11  -9   4         20.54         17.73        10.04 o                         
  12  -9   4        118.13         67.52        10.50 o                         
  13  -9   4         13.02         -3.63         8.56 o                         
  14  -9   4          2.32         11.39        11.84 o                         
 -15  -8   4        165.11        157.61        18.69 o                         
 -14  -8   4          3.77        -11.06        11.06 o                         
 -13  -8   4         60.49         40.36        11.97 o                         
 -12  -8   4        386.30        472.62        27.41 o                         
 -11  -8   4         13.50         11.30         4.24 o                         
 -10  -8   4       2014.20       2115.63        65.53 o                         
  -9  -8   4        885.34        981.51        26.96 o                         
  -8  -8   4         38.32         30.92         4.66 o                         
  -7  -8   4        176.66        170.69        10.60 o                         
  -6  -8   4          0.08          9.54         2.72 o                         
  -5  -8   4         80.01        110.98         8.05 o                         
  -4  -8   4        791.75        843.33        24.74 o                         
  -3  -8   4        240.10        264.37        10.78 o                         
  -2  -8   4        910.42        874.96        28.10 o                         
  -1  -8   4       3686.33       3261.57        68.15 o                         
   0  -8   4       1096.93       1163.90        31.16 o                         
   1  -8   4       2475.37       2540.11        54.61 o                         
   2  -8   4         91.51         54.96         4.84 o                         
   3  -8   4        753.61        722.72        23.36 o                         
   4  -8   4       1246.99       1150.54        32.37 o                         
   5  -8   4          0.66          8.32         4.48 o                         
   6  -8   4        233.05        188.65        13.68 o                         
   7  -8   4        124.97        110.48         9.18 o                         
   8  -8   4        209.89        166.90        17.89 o                         
   9  -8   4        560.38        605.10        23.97 o                         
  10  -8   4         72.93         41.85         7.65 o                         
  11  -8   4        539.46        584.84        25.39 o                         
  12  -8   4        278.52        211.09        16.45 o                         
  13  -8   4        106.27        115.94        12.30 o                         
  14  -8   4        203.90        191.91        16.92 o                         
  15  -8   4         49.55         38.40        12.59 o                         
 -15  -7   4         26.37          6.94        11.39 o                         
 -14  -7   4         46.93         32.99        10.07 o                         
 -13  -7   4         24.44         14.79         9.50 o                         
 -12  -7   4         20.52         45.38        11.91 o                         
 -11  -7   4          0.22         16.81         6.84 o                         
 -10  -7   4       2145.42       2411.70        64.11 o                         
  -9  -7   4          3.34          0.57         8.34 o                         
  -8  -7   4       1733.93       1865.36        51.55 o                         
  -7  -7   4        745.83        706.24        24.45 o                         
  -6  -7   4          1.61         -0.44         2.83 o                         
  -5  -7   4         37.82         27.95         2.99 o                         
  -4  -7   4       1129.96       1165.81        37.53 o                         
  -3  -7   4       3582.16       3322.00        82.49 o                         
  -2  -7   4       4368.66       4084.02       129.29 o                         
  -1  -7   4        103.68        126.05         7.21 o                         
   0  -7   4        461.77        398.68        10.44 o                         
   1  -7   4        159.86        161.47         6.93 o                         
   2  -7   4       1839.22       1717.67        38.49 o                         
   3  -7   4       1053.38       1172.49        31.54 o                         
   4  -7   4         83.44         60.40         5.60 o                         
   5  -7   4       1082.70       1040.53        29.89 o                         
   6  -7   4         12.14         18.67         4.93 o                         
   7  -7   4         24.18         18.24         5.36 o                         
   8  -7   4        182.17        167.49        14.09 o                         
   9  -7   4       1837.84       1953.52        53.01 o                         
  10  -7   4       1905.56       2091.79        56.66 o                         
  11  -7   4          5.52         12.79         8.88 o                         
  12  -7   4        489.02        557.57        24.51 o                         
  13  -7   4         35.73         16.55         9.70 o                         
  14  -7   4        615.69        886.40        46.14 o                         
  15  -7   4          1.06         -8.24        10.65 o                         
 -16  -6   4         29.00         32.94        17.78 o                         
 -15  -6   4        121.94        108.20        14.12 o                         
 -14  -6   4        106.16         82.74        11.97 o                         
 -13  -6   4         89.73         77.80        11.57 o                         
 -12  -6   4          2.39         -6.87         6.87 o                         
 -11  -6   4         10.62         12.00         6.58 o                         
 -10  -6   4         21.74         20.56         6.33 o                         
  -9  -6   4        762.59        842.00        31.24 o                         
  -8  -6   4        102.18        104.88         9.18 o                         
  -7  -6   4        290.02        308.82        11.81 o                         
  -6  -6   4       1511.20       1453.89        38.49 o                         
  -5  -6   4        865.84        764.04        20.23 o                         
  -4  -6   4       1391.98       1384.60        33.55 o                         
  -3  -6   4         35.32         13.95         2.40 o                         
  -2  -6   4       1317.02       1259.17        45.83 o                         
  -1  -6   4       3695.92       3355.80        61.37 o                         
   0  -6   4       1473.70       1152.67        23.18 o                         
   1  -6   4       1655.23       1297.73        27.82 o                         
   2  -6   4       1263.67       1211.05        28.15 o                         
   3  -6   4       1818.95       1845.01        45.58 o                         
   4  -6   4         16.95          5.13         3.18 o                         
   5  -6   4       4344.20       4279.87        99.29 o                         
   6  -6   4       1090.96       1077.17        30.89 o                         
   7  -6   4       2046.76       2285.18        57.79 o                         
   8  -6   4        553.64        620.31        22.47 o                         
   9  -6   4        210.42        242.52        19.81 o                         
  10  -6   4          3.54         12.87         6.07 o                         
  11  -6   4         11.94          4.78         5.85 o                         
  12  -6   4        294.96        361.75        20.36 o                         
  13  -6   4        662.84        734.18        29.05 o                         
  14  -6   4         46.82         57.52        10.15 o                         
  15  -6   4        161.59        149.46        15.40 o                         
 -16  -5   4          0.59         -9.25         9.25 o                         
 -15  -5   4         20.20         -1.86         8.31 o                         
 -14  -5   4          1.18         -8.05         8.05 o                         
 -13  -5   4         18.62         -3.52        15.08 o                         
 -12  -5   4         34.16         23.00         7.58 o                         
 -11  -5   4         17.60         24.19         7.14 o                         
 -10  -5   4         62.04         84.83        10.42 o                         
  -9  -5   4       1017.36       1045.52        45.35 o                         
  -8  -5   4       3174.20       3206.15        92.78 o                         
  -7  -5   4          6.58         54.90         4.46 o                         
  -6  -5   4         70.31         55.72         4.27 o                         
  -5  -5   4       3002.17       2833.82        64.00 o                         
  -4  -5   4       6607.76       5897.84       129.71 o                         
  -3  -5   4       1189.88        849.48        21.76 o                         
  -2  -5   4       1340.77       1244.69        29.68 o                         
  -1  -5   4         13.35         53.81         3.34 o                         
   0  -5   4        317.93        190.36         5.62 o                         
   1  -5   4       8394.05       7361.19       119.15 o                         
   2  -5   4       3559.53       3020.01        52.86 o                         
   3  -5   4        405.85        462.42        13.18 o                         
   4  -5   4       2881.17       2970.28        64.64 o                         
   5  -5   4       6553.62       6749.83       151.50 o                         
   6  -5   4        465.11        438.51        16.15 o                         
   7  -5   4       1877.36       1900.55        54.93 o                         
   8  -5   4       1449.36       1721.13        45.87 o                         
   9  -5   4        241.89        274.36        14.13 o                         
  10  -5   4        586.89        745.50        26.08 o                         
  11  -5   4        338.38        361.89        20.96 o                         
  12  -5   4         94.07        140.55        11.59 o                         
  13  -5   4         74.13         49.17         9.98 o                         
  14  -5   4         37.87         17.86        13.55 o                         
  15  -5   4         40.30         36.01        12.18 o                         
  16  -5   4        162.90        199.72        21.47 o                         
 -16  -4   4         15.95         -9.92         9.92 o                         
 -15  -4   4         28.65         -2.02        13.67 o                         
 -14  -4   4         34.41         28.02         9.99 o                         
 -13  -4   4         36.80         23.65         8.07 o                         
 -12  -4   4         78.43         64.37        14.33 o                         
 -11  -4   4        354.58        362.81        19.91 o                         
 -10  -4   4          7.15          5.18         5.86 o                         
  -9  -4   4        635.92        637.60        28.77 o                         
  -8  -4   4        995.57       1122.60        54.35 o                         
  -7  -4   4        592.23        738.94        29.59 o                         
  -6  -4   4       1161.47       1023.88        28.11 o                         
  -5  -4   4       3793.03       4109.53        99.95 o                         
  -4  -4   4       1984.69       2403.41        50.75 o                         
  -3  -4   4       5368.35       4704.74        96.53 o                         
  -2  -4   4       6405.32       5988.81       106.92 o                         
  -1  -4   4        315.62        183.93         5.52 o                         
   0  -4   4       1211.53       1282.40        23.84 o                         
   1  -4   4         16.88         32.53         2.38 o                         
   2  -4   4        402.67        300.84         7.50 o                         
   3  -4   4         17.25          5.99         1.80 o                         
   4  -4   4       1936.33       1830.74        41.91 o                         
   5  -4   4          0.00         14.36         4.19 o                         
   6  -4   4        298.52        387.84        16.62 o                         
   7  -4   4        215.18        234.19        11.67 o                         
   8  -4   4         76.18         59.48         7.31 o                         
   9  -4   4        189.52        170.89        12.07 o                         
  10  -4   4         84.43         80.11         8.34 o                         
  11  -4   4         30.11         33.11         6.81 o                         
  12  -4   4        195.99        195.84        16.91 o                         
  13  -4   4        243.98        232.15        17.53 o                         
  14  -4   4         11.71         -4.93         7.87 o                         
  15  -4   4          8.79         -2.42         9.85 o                         
  16  -4   4         45.89         14.33        13.05 o                         
 -16  -3   4        365.29        462.89        31.33 o                         
 -15  -3   4         54.74         42.05        10.66 o                         
 -14  -3   4         42.65         21.92        12.54 o                         
 -13  -3   4        165.82        147.22        19.19 o                         
 -12  -3   4         10.71         16.05         7.36 o                         
 -11  -3   4         16.50         12.85         6.71 o                         
 -10  -3   4         45.89         45.05         7.51 o                         
  -9  -3   4        111.68         92.53         8.99 o                         
  -8  -3   4        243.30        209.21        16.93 o                         
  -7  -3   4        736.08        768.12        26.37 o                         
  -6  -3   4       1417.38       1444.18        37.82 o                         
  -5  -3   4         61.31        182.39         6.48 o                         
  -4  -3   4        295.16        233.21         6.61 o                         
  -3  -3   4       5074.43       4450.23        84.45 o                         
  -2  -3   4      15003.16      14589.02       243.51 o                         
  -1  -3   4      18397.12      18967.12       315.81 o                         
   0  -3   4        484.21        419.15         9.15 o                         
   1  -3   4       3776.66       3178.23        54.92 o                         
   2  -3   4       3471.27       3302.52        60.99 o                         
   3  -3   4        155.79        161.72         5.42 o                         
   4  -3   4       4726.05       3829.17        71.44 o                         
   5  -3   4       4517.65       4816.94        94.34 o                         
   6  -3   4          3.17         18.15         3.40 o                         
   7  -3   4       1254.25       1217.83        32.94 o                         
   8  -3   4         10.34         16.59         4.14 o                         
   9  -3   4       1504.98       1508.28        45.13 o                         
  10  -3   4       1911.02       2060.01        57.89 o                         
  11  -3   4        863.82        889.99        29.13 o                         
  12  -3   4        207.89        193.21        14.74 o                         
  13  -3   4          9.18         -1.22         9.37 o                         
  14  -3   4         19.19          8.00         7.84 o                         
  15  -3   4         56.94         69.25        11.01 o                         
  16  -3   4        500.04        653.71        44.23 o                         
 -16  -2   4          0.37         -1.63        13.81 o                         
 -15  -2   4         49.09         34.91        10.28 o                         
 -14  -2   4         13.65         -5.80        10.52 o                         
 -13  -2   4          1.38         -6.67         6.67 o                         
 -12  -2   4        968.55       1026.75        40.28 o                         
 -11  -2   4         42.00         55.32         6.44 o                         
 -10  -2   4          0.98          4.95         4.39 o                         
  -9  -2   4        170.96        157.20        11.30 o                         
  -8  -2   4        141.40        180.43         9.83 o                         
  -7  -2   4       1236.94       1321.71        38.95 o                         
  -6  -2   4        238.73        302.09        10.92 o                         
  -5  -2   4       3655.50       3680.38        89.70 o                         
  -4  -2   4      11536.47      11681.08       218.04 o                         
  -3  -2   4        632.80        739.16        15.82 o                         
  -2  -2   4       3318.57       3143.31        54.20 o                         
  -1  -2   4       4324.42       3807.44        65.13 o                         
   0  -2   4       2935.41       3047.29        52.45 o                         
   1  -2   4        533.82        462.52         9.87 o                         
   2  -2   4       4303.51       3944.52        64.72 o                         
   3  -2   4      16698.71      16526.03       276.77 o                         
   4  -2   4        539.44        490.52        10.43 o                         
   5  -2   4        490.23        492.37        12.09 o                         
   6  -2   4        886.47       1126.69        25.87 o                         
   7  -2   4         17.35         18.73         3.40 o                         
   8  -2   4       1908.77       1934.67        53.10 o                         
   9  -2   4        246.65        230.37        14.45 o                         
  10  -2   4        429.18        385.39        18.43 o                         
  11  -2   4        339.98        370.07        17.17 o                         
  12  -2   4        160.43        218.90        13.89 o                         
  13  -2   4        859.22       1027.65        35.98 o                         
  14  -2   4         53.85         45.96         9.97 o                         
  15  -2   4         58.43         89.28        12.41 o                         
  16  -2   4         81.07         57.24        13.91 o                         
 -16  -1   4         31.44          4.78        10.75 o                         
 -15  -1   4         77.38         61.32        13.81 o                         
 -14  -1   4          0.12         -7.88         7.88 o                         
 -13  -1   4         22.44          5.80         6.14 o                         
 -12  -1   4        537.40        606.79        23.60 o                         
 -11  -1   4        216.17        220.70        21.05 o                         
 -10  -1   4        332.53        297.45        14.55 o                         
  -9  -1   4       1734.03       1848.80        46.60 o                         
  -8  -1   4          9.68         17.63         3.95 o                         
  -7  -1   4        450.04        435.81        20.88 o                         
  -6  -1   4      13815.18      15215.79       329.31 o                         
  -5  -1   4       1047.32        893.27        25.36 o                         
  -4  -1   4        843.69        758.80        19.10 o                         
  -3  -1   4      43057.78      46739.75      1223.35 o                         
  -2  -1   4      23567.11      26362.31       461.50 o                         
  -1  -1   4       1368.47       1009.47        18.75 o                         
   0  -1   4      35319.65      36621.49      1922.07 o                         
   1  -1   4       7694.07       6692.97       112.74 o                         
   2  -1   4      15000.37      14159.32       225.54 o                         
   3  -1   4       9631.46       8429.43       129.76 o                         
   4  -1   4       9488.30       8271.56       133.59 o                         
   5  -1   4       3067.81       2994.08        48.62 o                         
   6  -1   4       4159.74       4463.29        82.45 o                         
   7  -1   4        291.60        274.89         9.34 o                         
   8  -1   4       1238.69       1094.68        28.64 o                         
   9  -1   4        172.79        175.74        10.32 o                         
  10  -1   4        404.40        424.94        17.07 o                         
  11  -1   4         45.34         16.62         6.01 o                         
  12  -1   4       1720.75       1814.23        57.27 o                         
  13  -1   4         11.50         16.87         6.71 o                         
  14  -1   4        131.91        139.52        11.68 o                         
  15  -1   4        100.17         94.00        12.31 o                         
  16  -1   4         16.02         15.28        17.32 o                         
 -16   0   4        257.89        202.64        19.24 o                         
 -15   0   4         20.10          9.59         9.17 o                         
 -14   0   4        299.08        335.13        18.91 o                         
 -13   0   4         12.24         13.20         6.86 o                         
 -12   0   4         40.46         41.76         7.53 o                         
 -11   0   4       1567.82       1666.74        49.94 o                         
 -10   0   4        194.51        108.31        14.28 o                         
  -9   0   4       2067.04       2176.31        53.88 o                         
  -8   0   4       2106.43       2320.81        62.88 o                         
  -7   0   4        205.15        268.90        11.93 o                         
  -6   0   4        570.22        656.60        23.26 o                         
  -5   0   4         97.31        129.02         7.32 o                         
  -4   0   4       3729.54       3538.63        69.05 o                         
  -3   0   4      27883.77      32342.76       641.22 o                         
  -2   0   4      27787.45      29297.98       543.49 o                         
  -1   0   4      27032.88      26998.83       535.38 o                         
   0   0   4      20108.28      19571.06       324.94 o                         
   1   0   4        956.54        938.25        21.72 o                         
   2   0   4       2805.14       2507.98        41.58 o                         
   3   0   4       2842.17       3263.82        53.79 o                         
   4   0   4        860.55        964.28        18.96 o                         
   5   0   4        105.75         54.24         3.22 o                         
   6   0   4        862.23       1063.02        22.66 o                         
   7   0   4         48.68         55.03         4.67 o                         
   8   0   4         78.86         65.31         4.59 o                         
   9   0   4        676.30        672.02        18.60 o                         
  10   0   4         33.24         42.50         5.67 o                         
  11   0   4         55.04         49.61         6.62 o                         
  12   0   4        176.36        155.32        11.20 o                         
  13   0   4        170.97        142.71        11.47 o                         
  14   0   4         27.79         22.47         7.37 o                         
  15   0   4         62.73         40.66        10.72 o                         
  16   0   4         44.92          2.57        11.29 o                         
 -16   1   4         74.19         55.19        13.24 o                         
 -15   1   4        247.56        203.08        24.33 o                         
 -14   1   4          0.47         -4.39         8.73 o                         
 -13   1   4        929.17       1056.18        51.29 o                         
 -12   1   4        665.61        609.00        29.84 o                         
 -11   1   4       3094.72       3151.59        87.56 o                         
 -10   1   4         25.52         15.77         5.42 o                         
  -9   1   4        126.03         94.74        11.03 o                         
  -8   1   4         26.85         34.31         7.66 o                         
  -7   1   4        282.64        251.83        11.82 o                         
  -6   1   4        276.77        274.18        10.01 o                         
  -5   1   4       6285.66       6066.34       123.89 o                         
  -4   1   4        558.37        562.41        14.38 o                         
  -3   1   4      26873.60      27783.10       551.99 o                         
  -2   1   4         30.12          7.30         1.60 o                         
  -1   1   4      16412.31      15294.91       304.66 o                         
   0   1   4        226.61        295.01         7.19 o                         
   1   1   4       2701.32       1837.09        30.70 o                         
   2   1   4      13926.60      15008.82       250.12 o                         
   3   1   4       9150.34       9053.97       138.66 o                         
   4   1   4        191.10        317.04         7.05 o                         
   5   1   4         71.71         39.12         2.97 o                         
   6   1   4       1117.89       1126.83        23.31 o                         
   7   1   4         44.87         64.57         4.81 o                         
   8   1   4        492.83        630.10        24.66 o                         
   9   1   4         49.41         49.44         4.54 o                         
  10   1   4        392.00        381.77        15.45 o                         
  11   1   4        177.46        156.01        15.97 o                         
  12   1   4       1202.10       1198.31        38.05 o                         
  13   1   4         43.60         26.86         7.25 o                         
  14   1   4        100.48         84.47         9.55 o                         
  15   1   4         52.67        127.54        18.82 o                         
  16   1   4          6.48         -3.42        14.58 o                         
  17   1   4         59.20         46.85        25.26 o                         
 -16   2   4         44.02          9.23        11.57 o                         
 -15   2   4          5.21         -8.08         8.08 o                         
 -14   2   4        112.85         90.10        11.10 o                         
 -13   2   4          0.37         -7.17         7.17 o                         
 -12   2   4        353.68        392.32        22.86 o                         
 -11   2   4       1343.29       1312.46        41.74 o                         
 -10   2   4         27.07         15.17         6.13 o                         
  -9   2   4       2910.40       2768.29        82.24 o                         
  -8   2   4         86.55         99.11         9.83 o                         
  -7   2   4        101.65         63.50         7.06 o                         
  -6   2   4        992.52        841.84        32.92 o                         
  -5   2   4       1916.14       1718.57        41.54 o                         
  -4   2   4       7424.29       6730.20       128.29 o                         
  -3   2   4      25513.56      25747.51       554.20 o                         
  -2   2   4       1919.61       2360.44        44.01 o                         
  -1   2   4       6441.35       6463.16       121.86 o                         
   0   2   4         97.42        206.74         6.32 o                         
   1   2   4      13526.60      12961.82       227.48 o                         
   2   2   4       4868.55       4412.17        89.25 o                         
   3   2   4       1201.56       1176.67        22.60 o                         
   4   2   4        506.26        530.62        11.62 o                         
   5   2   4          0.19          6.77         1.57 o                         
   6   2   4       1514.01       1320.72        28.37 o                         
   7   2   4          4.96         12.56         2.18 o                         
   8   2   4        907.23        982.15        26.53 o                         
   9   2   4        118.13        116.24         6.77 o                         
  10   2   4        121.14        141.96         9.35 o                         
  11   2   4          4.28         -1.55         3.97 o                         
  12   2   4        587.24        647.19        23.29 o                         
  13   2   4          1.07         10.51        12.94 o                         
  14   2   4         45.13         59.39        11.13 o                         
  15   2   4          5.11          6.93         8.86 o                         
  16   2   4         30.04         22.46        11.71 o                         
  17   2   4         56.32          4.67        23.82 o                         
 -16   3   4         88.57         77.94        13.74 o                         
 -15   3   4          4.24         -8.34         8.34 o                         
 -14   3   4         23.07         -2.78         7.85 o                         
 -13   3   4         10.35          6.09         7.62 o                         
 -12   3   4          1.97         16.20         7.60 o                         
 -11   3   4        126.34        139.11        11.00 o                         
 -10   3   4         66.80         66.10         6.27 o                         
  -9   3   4       3794.75       3659.90       104.23 o                         
  -8   3   4        361.71        418.22        17.67 o                         
  -7   3   4         53.23         30.11         5.01 o                         
  -6   3   4        726.71        754.45        23.69 o                         
  -5   3   4       6629.83       6503.40       158.06 o                         
  -4   3   4       1511.60       1402.95        29.87 o                         
  -3   3   4       5217.47       5961.87       114.19 o                         
  -2   3   4       1423.05       1185.97        32.09 o                         
  -1   3   4      35466.02      40352.18       748.70 o                         
   0   3   4       9781.70       9209.38       172.54 o                         
   1   3   4         87.41        110.87         3.82 o                         
   2   3   4      26315.21      25709.28       449.19 o                         
   3   3   4       1725.69       1474.48        31.29 o                         
   4   3   4       4376.16       3994.06        71.51 o                         
   5   3   4          0.26         18.28         1.78 o                         
   6   3   4        993.77       1027.35        22.11 o                         
   7   3   4        388.94        383.57        10.52 o                         
   8   3   4          0.05          4.70         3.37 o                         
   9   3   4        156.25         93.76         6.73 o                         
  10   3   4          4.16          6.17         5.05 o                         
  11   3   4        540.93        628.05        26.90 o                         
  12   3   4        180.07         89.99        16.26 o                         
  13   3   4        875.71       1006.47        44.96 o                         
  14   3   4        379.90        480.26        30.16 o                         
  15   3   4        205.50        281.50        24.19 o                         
  16   3   4          0.29          4.78        11.56 o                         
 -16   4   4        179.69        205.86        29.75 o                         
 -15   4   4         10.96         -9.02         9.05 o                         
 -14   4   4         72.02         74.89        11.00 o                         
 -13   4   4         42.97         22.94         8.21 o                         
 -12   4   4         80.67         80.72        12.34 o                         
 -11   4   4         30.90         30.75         6.28 o                         
 -10   4   4       1982.64       2064.07        82.73 o                         
  -9   4   4          1.95          6.41         6.15 o                         
  -8   4   4          2.41         16.85         8.16 o                         
  -7   4   4       6393.27       6172.58       185.51 o                         
  -6   4   4         20.65         21.26         5.12 o                         
  -5   4   4       6165.63       5525.29       135.79 o                         
  -4   4   4       1524.86       1120.57        30.90 o                         
  -3   4   4          5.65         19.95         2.32 o                         
  -2   4   4        670.00        439.54        10.07 o                         
  -1   4   4       4961.87       4362.84        78.71 o                         
   0   4   4          6.12         26.94         1.96 o                         
   1   4   4       3641.55       3582.65        73.34 o                         
   2   4   4      19725.63      18920.39       331.21 o                         
   3   4   4        139.14        135.50         4.98 o                         
   4   4   4       3977.81       3599.45        79.50 o                         
   5   4   4       1148.33       1358.90        33.31 o                         
   6   4   4        223.88        219.60         7.05 o                         
   7   4   4         11.51         11.84         2.46 o                         
   8   4   4        580.90        560.59        16.89 o                         
   9   4   4          2.38          3.25         6.51 o                         
  10   4   4         82.23         85.94         9.77 o                         
  11   4   4         37.33         37.19         7.30 o                         
  12   4   4         64.74         90.36        10.38 o                         
  13   4   4        942.11       1049.13        42.19 o                         
  14   4   4        118.69         83.69        15.52 o                         
  15   4   4        594.17        716.18        34.45 o                         
  16   4   4         93.16         93.03        14.13 o                         
 -15   5   4        117.84         88.80        13.94 o                         
 -14   5   4        274.96        255.55        38.03 o                         
 -13   5   4          4.10         -6.70         7.65 o                         
 -12   5   4         33.97         33.91         7.94 o                         
 -11   5   4        898.88        923.26        29.49 o                         
 -10   5   4         85.07         68.57         7.33 o                         
  -9   5   4        272.71        299.50        14.91 o                         
  -8   5   4       1089.15       1143.16        32.64 o                         
  -7   5   4        966.67       1114.58        34.96 o                         
  -6   5   4       3611.45       3521.05        99.44 o                         
  -5   5   4       2274.06       2228.38        64.81 o                         
  -4   5   4        859.88        931.25        26.60 o                         
  -3   5   4       5369.42       5243.70       108.92 o                         
  -2   5   4         54.41         47.85         2.97 o                         
  -1   5   4        140.73         73.28         3.31 o                         
   0   5   4        133.77        245.38         6.12 o                         
   1   5   4       9493.14       8265.03       166.06 o                         
   2   5   4       1261.04       1261.69        27.07 o                         
   3   5   4       3192.85       2783.25        57.28 o                         
   4   5   4       1113.96       1035.94        22.82 o                         
   5   5   4        105.15        125.14         5.70 o                         
   6   5   4          0.46         17.67         2.38 o                         
   7   5   4        672.34        740.74        22.28 o                         
   8   5   4        238.08        194.53         9.34 o                         
   9   5   4        498.28        525.96        18.64 o                         
  10   5   4         83.87        102.37         8.03 o                         
  11   5   4        340.17        359.88        18.64 o                         
  12   5   4       1390.68       1626.64        70.60 o                         
  13   5   4        105.39        100.56        13.19 o                         
  14   5   4         69.12         55.08        10.11 o                         
  15   5   4        131.75        145.37        16.58 o                         
  16   5   4       1460.44       1805.21        73.66 o                         
 -15   6   4        121.04         76.76        15.34 o                         
 -14   6   4          0.03         -3.52        10.04 o                         
 -13   6   4        366.34        408.15        21.73 o                         
 -12   6   4         63.00         38.48         8.76 o                         
 -11   6   4        381.55        404.85        19.33 o                         
 -10   6   4        112.00         88.21         8.50 o                         
  -9   6   4       1390.70       1386.83        38.86 o                         
  -8   6   4          3.57          8.12         4.26 o                         
  -7   6   4        656.01        800.54        25.77 o                         
  -6   6   4        643.32        563.97        26.51 o                         
  -5   6   4       1037.28       1052.27        34.59 o                         
  -4   6   4        504.27        437.26        14.51 o                         
  -3   6   4       1742.80       1561.29        35.55 o                         
  -2   6   4          3.46         26.39         2.59 o                         
  -1   6   4       2795.53       2341.98        42.08 o                         
   0   6   4       3492.36       2927.03        53.71 o                         
   1   6   4          0.10         10.28         1.84 o                         
   2   6   4          1.27         21.49         1.85 o                         
   3   6   4        149.83        144.47         5.70 o                         
   4   6   4       1272.82       1219.78        24.98 o                         
   5   6   4       2669.89       2997.71        62.04 o                         
   6   6   4       2605.67       2613.90        72.61 o                         
   7   6   4        276.85        320.37        12.80 o                         
   8   6   4        232.93        200.47        10.29 o                         
   9   6   4         53.55         53.38         4.99 o                         
  10   6   4          1.27         -3.88         3.88 o                         
  11   6   4         63.89         63.82         8.24 o                         
  12   6   4         91.96         72.23         9.07 o                         
  13   6   4         21.31         -2.42         6.27 o                         
  14   6   4         61.42         25.38         9.53 o                         
  15   6   4        125.46        108.91        13.72 o                         
  16   6   4        303.26        227.11        32.40 o                         
 -15   7   4         44.42         25.67        11.79 o                         
 -14   7   4        173.34        176.92        15.98 o                         
 -13   7   4        139.20        125.72        11.47 o                         
 -12   7   4          1.26         -2.79         6.68 o                         
 -11   7   4         58.86         31.13        10.54 o                         
 -10   7   4         38.34         42.34         7.32 o                         
  -9   7   4        200.38        184.70        12.09 o                         
  -8   7   4        358.74        343.07        15.54 o                         
  -7   7   4         99.50         87.75         9.92 o                         
  -6   7   4       1255.57       1212.31        33.83 o                         
  -5   7   4         58.54         50.73         5.97 o                         
  -4   7   4         14.53          6.95         3.26 o                         
  -3   7   4       2511.66       2450.98        53.60 o                         
  -2   7   4        244.97        235.44         9.57 o                         
  -1   7   4       2097.19       1980.56        38.09 o                         
   0   7   4       1655.17       1637.60        31.35 o                         
   1   7   4       1751.73       1794.27        38.89 o                         
   2   7   4         49.18        104.34         5.87 o                         
   3   7   4      13261.50      12753.11       275.02 o                         
   4   7   4       1104.04       1170.89        30.56 o                         
   5   7   4        611.81        564.60        15.14 o                         
   6   7   4        366.44        379.46        11.14 o                         
   7   7   4          0.48         12.67         3.10 o                         
   8   7   4         14.53         27.75         5.88 o                         
   9   7   4        218.12        178.76        10.77 o                         
  10   7   4        198.39        203.62        18.14 o                         
  11   7   4        250.02        247.61        15.03 o                         
  12   7   4         18.98         21.29         6.68 o                         
  13   7   4         61.07         59.35         8.95 o                         
  14   7   4         10.04          7.85        12.18 o                         
  15   7   4          0.90          0.03         7.89 o                         
  16   7   4          0.11        -13.41        13.41 o                         
 -14   8   4         27.15          5.57         9.76 o                         
 -13   8   4         26.64         28.48         8.56 o                         
 -12   8   4        180.10        182.85        14.18 o                         
 -11   8   4        270.60        321.42        23.36 o                         
 -10   8   4         18.49          7.13         6.23 o                         
  -9   8   4          0.35         -4.94         4.94 o                         
  -8   8   4         67.86         81.62         7.93 o                         
  -7   8   4        120.00        103.18        12.39 o                         
  -6   8   4       2239.01       2273.77        57.07 o                         
  -5   8   4         47.61         26.22         4.82 o                         
  -4   8   4          0.21         16.00         3.83 o                         
  -3   8   4        768.52        729.30        19.68 o                         
  -2   8   4       1246.47       1110.83        29.04 o                         
  -1   8   4       3338.97       3291.58        69.43 o                         
   0   8   4         37.51         56.56         3.54 o                         
   1   8   4        374.10        239.22         7.03 o                         
   2   8   4       5535.57       5232.81        99.93 o                         
   3   8   4          0.17         42.57       129.72 o                         
   4   8   4         41.01         43.71         3.40 o                         
   5   8   4        228.61        206.16         7.14 o                         
   6   8   4       1173.64       1273.16        36.92 o                         
   7   8   4        683.82        680.99        22.65 o                         
   8   8   4        555.60        571.70        17.90 o                         
   9   8   4       2163.21       2221.33        64.24 o                         
  10   8   4        208.18        228.79        16.43 o                         
  11   8   4        115.03         80.33         8.50 o                         
  12   8   4        763.85        910.59        29.66 o                         
  13   8   4        608.00        632.00        23.83 o                         
  14   8   4         19.23          0.95         9.01 o                         
  15   8   4          4.49         -7.13         7.13 o                         
  16   8   4          0.26        -15.69        15.69 o                         
 -14   9   4         37.09         42.28        11.57 o                         
 -13   9   4          1.30         -7.63         9.90 o                         
 -12   9   4        303.91        372.90        29.64 o                         
 -11   9   4        445.86        516.17        22.87 o                         
 -10   9   4         46.68         32.45         8.71 o                         
  -9   9   4         55.62         37.15         8.18 o                         
  -8   9   4          0.65         -3.63         5.18 o                         
  -7   9   4        156.39        123.70         9.39 o                         
  -6   9   4         92.07         65.37         6.79 o                         
  -5   9   4         80.07         41.24         5.52 o                         
  -4   9   4        426.28        409.52        14.99 o                         
  -3   9   4        813.20        833.95        26.13 o                         
  -2   9   4         73.79         54.34         4.27 o                         
  -1   9   4        306.74        322.23         9.67 o                         
   0   9   4       1346.52       1280.54        27.32 o                         
   1   9   4          0.92          9.44         1.77 o                         
   2   9   4        110.05        120.77         5.72 o                         
   3   9   4         90.07        109.55         8.37 o                         
   4   9   4        250.79        258.58        10.87 o                         
   5   9   4        234.50        201.05         7.83 o                         
   6   9   4        116.30        112.98         7.19 o                         
   7   9   4       1352.32       1472.70        35.49 o                         
   8   9   4        315.34        283.90        11.82 o                         
   9   9   4        611.17        611.02        23.44 o                         
  10   9   4         52.61         48.30         4.96 o                         
  11   9   4        691.67        619.40        24.19 o                         
  12   9   4        107.16        113.90         8.96 o                         
  13   9   4         21.99          8.98         9.57 o                         
  14   9   4        105.58        107.25        12.04 o                         
  15   9   4         13.94        -12.46        12.46 o                         
  16   9   4        144.19         75.46        43.52 o                         
 -14  10   4        157.31        138.37        18.58 o                         
 -13  10   4          0.12         -8.56         8.56 o                         
 -12  10   4        166.90        138.63        12.81 o                         
 -11  10   4         14.88          4.95         7.35 o                         
 -10  10   4        220.83        355.87        20.05 o                         
  -9  10   4        215.85        254.98        15.97 o                         
  -8  10   4        361.76        380.46        18.27 o                         
  -7  10   4        296.80        355.61        17.57 o                         
  -6  10   4       1307.30       1282.53        39.48 o                         
  -5  10   4        653.29        665.92        22.62 o                         
  -4  10   4         15.84         27.28         5.34 o                         
  -3  10   4       1141.38       1087.96        28.74 o                         
  -2  10   4       4555.12       4649.64        97.69 o                         
  -1  10   4          2.72          0.20         2.11 o                         
   0  10   4       2006.39       1901.42        45.87 o                         
   1  10   4       3598.65       3670.11        71.46 o                         
   2  10   4        704.59        658.15        19.47 o                         
   3  10   4         11.12          2.39         1.77 o                         
   4  10   4        521.58        556.95        21.28 o                         
   5  10   4        290.03        333.67        11.20 o                         
   6  10   4       1065.67       1151.56        27.04 o                         
   7  10   4       2553.83       2501.87        57.84 o                         
   8  10   4        108.44        138.61         6.93 o                         
   9  10   4         26.75         33.30         3.92 o                         
  10  10   4         22.97         16.73         4.74 o                         
  11  10   4        498.05        560.36        23.73 o                         
  12  10   4          1.88         -2.04         7.08 o                         
  13  10   4         93.88         63.33         8.93 o                         
  14  10   4          7.20         -9.38         9.38 o                         
  15  10   4        160.33        145.92        46.64 o                         
 -13  11   4         75.46         45.03        11.44 o                         
 -12  11   4          0.25         -7.98         7.98 o                         
 -11  11   4          9.96          6.53         8.00 o                         
 -10  11   4        119.02        108.31        11.41 o                         
  -9  11   4         12.61         33.50         8.37 o                         
  -8  11   4        797.91        771.53        27.93 o                         
  -7  11   4        146.91        154.80        11.58 o                         
  -6  11   4          6.44         21.04         5.84 o                         
  -5  11   4       3344.47       3484.08        77.51 o                         
  -4  11   4         30.47         16.75         4.71 o                         
  -3  11   4        559.28        457.59        14.98 o                         
  -2  11   4         15.47         20.03         3.01 o                         
  -1  11   4       2442.46       2477.66        66.47 o                         
   0  11   4        806.56        842.22        23.31 o                         
   1  11   4        135.23        206.39         8.64 o                         
   2  11   4         25.21         49.00         4.31 o                         
   3  11   4        535.97        467.43        17.14 o                         
   4  11   4         32.58         22.51         2.95 o                         
   5  11   4         45.99         58.17         5.00 o
[truncated: 1,314,064 more chars]
